# Supplementary material for: Identification of novel toxins associated with the extracellular contractile injection system using machine learning
Source: Mol Syst Biol. 2024 Jul 28;20(8):859–79. doi: 10.1038/s44320-024-00053-6 (PMC11297309; doi:10.1038/s44320-024-00053-6)
Supplement: Supplementary file 4 — Dataset EV2 [file 44320_2024_53_MOESM4_ESM.xlsx]

## Sheet: Dataset EV2 explanation
Properties of the different aa used in the EAT and signal peptide classifiers hydrophobicity, charge, molecular weight, disorder promotion index.

## Sheet: hydrophobicity_values
aa	hyd_val
A	1.8
I	4.5
L	3.8
M	1.9
V	4.2
F	2.8
W	-0.9
Y	-1.3
N	-3.5
C	2.5
Q	-3.5
S	-0.8
T	-0.7
D	-3.5
E	-3.5
R	-4.5
H	-3.2
K	-3.9
G	-0.4
P	-1.6

## Sheet: charge_values
aa	charge_val
A	1
I	-1
L	-1
M	-1
V	-1
F	-1
W	0
Y	-1
N	0
C	-1
Q	1
S	1
T	0
D	0
E	1
R	1
H	0
K	1
G	1
P	1

## Sheet: molecular_weight_values
aa	molecular_weight (dalton)
A	89.1
I	131.2
L	131.2
M	149.2
V	117.1
F	165.2
W	204.2
Y	181.2
N	132.1
C	121.2
Q	146.2
S	105.1
T	119.1
D	133.1
E	147.1
R	174.2
H	155.2
K	146.2
G	75.1
P	115.1

## Sheet: disorder_index
aa	order_code
A	1
I	-1
L	-1
M	-1
V	-1
F	-1
W	0
Y	-1
N	0
C	-1
Q	1
S	1
T	0
D	0
E	1
R	1
H	0
K	1
G	1
P	1
