# Supplementary material for: Identification of novel toxins associated with the extracellular contractile injection system using machine learning
Source: Mol Syst Biol. 2024 Jul 28;20(8):859–79. doi: 10.1038/s44320-024-00053-6 (PMC11297309; doi:10.1038/s44320-024-00053-6)
Supplement: Supplementary file 5 — Dataset EV3 [file 44320_2024_53_MOESM5_ESM.xlsx]

## Sheet: The 100 models result
gene_id	(0, 0.9148936170212766, 0.8775510204081632)	(1, 0.9318181818181818, 0.8367346938775511)	(2, 0.9555555555555556, 0.8775510204081632)	(3, 0.9767441860465116, 0.8571428571428571)	(4, 0.9302325581395349, 0.8163265306122449)	(5, 0.9523809523809523, 0.8163265306122449)	(6, 0.9761904761904762, 0.8367346938775511)	(7, 0.9545454545454546, 0.8571428571428571)	(8, 0.8863636363636364, 0.7959183673469388)	(9, 1.0, 0.8571428571428571)	(10, 0.9565217391304348, 0.8979591836734694)	(11, 0.9534883720930233, 0.8367346938775511)	(12, 0.9285714285714286, 0.7959183673469388)	(13, 0.9545454545454546, 0.8571428571428571)	(14, 0.9523809523809523, 0.8163265306122449)	(15, 0.975609756097561, 0.8163265306122449)	(16, 0.9230769230769231, 0.7346938775510204)	(17, 0.9591836734693877, 0.9591836734693877)	(18, 0.9, 0.9183673469387755)	(19, 0.9777777777777777, 0.8979591836734694)	(20, 1.0, 0.8775510204081632)	(21, 0.9772727272727273, 0.8775510204081632)	(22, 1.0, 0.8979591836734694)	(23, 0.9130434782608695, 0.8571428571428571)	(24, 0.8809523809523809, 0.7551020408163265)	(25, 0.9148936170212766, 0.8775510204081632)	(26, 0.9318181818181818, 0.8367346938775511)	(27, 0.8723404255319149, 0.8367346938775511)	(28, 0.9318181818181818, 0.8367346938775511)	(29, 0.9, 0.9183673469387755)	(30, 0.9302325581395349, 0.8163265306122449)	(31, 0.9347826086956522, 0.8775510204081632)	(32, 0.9069767441860465, 0.7959183673469388)	(33, 0.8367346938775511, 0.8367346938775511)	(34, 0.9183673469387755, 0.9183673469387755)	(35, 0.9555555555555556, 0.8775510204081632)	(36, 0.8913043478260869, 0.8367346938775511)	(37, 0.9555555555555556, 0.8775510204081632)	(38, 0.9777777777777777, 0.8979591836734694)	(39, 0.9545454545454546, 0.8571428571428571)	(40, 0.8958333333333334, 0.8775510204081632)	(41, 0.9056603773584906, 0.9795918367346939)	(42, 0.926829268292683, 0.7755102040816326)	(43, 0.9545454545454546, 0.8571428571428571)	(44, 0.8333333333333334, 0.8163265306122449)	(45, 1.0, 0.8367346938775511)	(46, 0.9767441860465116, 0.8571428571428571)	(47, 0.9545454545454546, 0.8571428571428571)	(48, 0.8958333333333334, 0.8775510204081632)
2507090123	0	0	0	0	0	0	0	0	0	0	0	0	0	0	0	0	0	0	0	0	0	0	0	0	0	0	0	0	0	0	0	0	0	0	0	0	0	0	0	0	0	0	0	0	0	0	0	0	0
2507090107	0	0	0	0	0	0	0	0	0	0	0	0	0	0	0	0	0	0	0	0	0	0	0	0	0	0	0	0	0	0	0	0	0	0	0	0	0	0	0	0	0	0	0	0	0	0	0	0	0
2506739630	0	0	0	0	0	0	0	0	0	0	0	0	0	0	0	0	0	0	0	0	0	0	0	0	0	0	0	0	0	0	0	0	0	0	0	0	0	0	0	0	0	0	0	0	0	0	0	0	0
2506747678	0	0	0	0	0	0	0	0	0	0	0	0	0	0	0	0	0	0	0	0	0	0	0	0	0	0	0	0	0	0	0	0	0	0	0	0	0	0	0	0	0	0	0	0	0	0	0	0	0
2506739666	0	0	0	0	0	0	0	0	0	0	0	0	0	0	0	0	0	0	0	0	0	0	0	0	0	0	0	0	0	0	0	0	0	0	0	0	0	0	0	0	0	0	0	0	0	0	0	0	0
2507090098	0	0	0	0	0	0	0	0	0	0	0	0	0	0	0	0	0	0	0	0	0	0	0	0	0	0	0	0	0	0	1	0	0	0	0	0	0	0	0	0	1	0	0	0	0	0	0	0	0
2506844946	0	0	0	1	0	0	0	0	0	0	0	0	0	0	0	0	0	0	0	0	0	0	0	0	0	0	0	0	0	0	0	0	0	0	0	0	0	0	0	0	0	0	0	0	0	0	0	0	0
2506844943	0	0	0	0	0	0	0	0	0	0	0	0	0	0	0	0	0	0	0	0	0	0	0	0	0	0	0	0	0	0	0	0	0	0	0	0	0	0	0	0	0	0	0	0	0	1	0	0	0
2506747843	0	0	0	0	0	0	0	0	0	0	0	0	0	0	0	0	0	0	0	0	0	0	0	0	0	0	0	0	0	0	1	0	0	0	0	0	0	0	0	0	1	0	0	0	0	0	0	0	0
2506739644	0	0	0	0	0	0	0	0	0	0	0	0	0	0	0	0	0	0	0	0	0	0	0	0	0	0	0	0	0	0	1	0	0	0	0	0	0	0	0	0	1	0	0	0	0	0	0	0	0
2506844937	0	0	0	0	0	0	0	0	0	0	0	0	0	0	0	0	0	0	0	0	0	0	0	0	0	0	0	0	0	0	0	0	0	0	0	0	0	0	0	0	0	0	1	0	0	0	0	0	0
2506735848	0	0	0	0	0	0	0	0	0	0	0	1	0	0	0	0	0	0	0	0	0	0	0	0	0	0	0	0	0	0	0	0	0	0	0	0	0	0	0	0	0	0	0	0	0	0	0	0	0
2506739643	0	0	0	0	0	0	0	0	0	0	0	0	0	0	0	0	0	0	0	0	0	0	0	0	0	0	0	0	0	0	0	0	0	0	0	0	0	0	0	0	1	0	0	0	0	1	0	0	0
2506747840	0	0	0	0	0	0	0	0	0	0	0	1	0	0	0	0	0	0	0	0	0	0	0	0	0	0	0	0	0	0	0	0	0	0	0	0	0	0	0	0	0	0	0	0	0	0	0	0	0
2507090097	0	0	0	0	0	0	0	0	0	0	0	0	1	0	0	0	0	0	0	0	0	0	0	0	0	0	0	0	0	0	1	0	0	0	0	0	0	0	0	0	1	0	0	0	0	1	0	0	0
2507090108	0	1	0	0	1	0	0	0	0	1	0	1	0	0	0	0	0	0	0	0	0	1	1	0	1	1	0	0	0	0	1	0	0	0	0	0	0	0	0	0	0	0	0	1	0	0	0	0	0
2506747842	0	0	0	0	0	0	0	0	0	0	0	1	1	0	0	0	0	1	0	0	0	0	0	0	0	1	0	0	0	1	1	0	0	0	0	0	0	0	0	0	1	0	1	0	0	0	0	0	1
2506735847	0	1	0	0	0	0	0	1	1	0	1	1	0	0	0	0	0	0	0	1	1	0	0	0	0	0	0	0	1	0	1	0	0	0	0	0	0	0	0	0	1	1	1	0	1	1	0	0	0
2507090103	0	1	0	1	1	0	0	0	0	1	0	1	0	1	0	0	0	1	0	0	0	0	1	0	1	1	0	1	0	0	1	0	0	0	0	0	0	0	0	0	0	0	1	1	0	0	0	0	1
2507090099	0	0	0	1	1	0	0	0	0	1	0	1	1	0	0	0	0	1	0	0	0	1	1	0	1	1	0	0	0	0	1	0	0	0	0	0	0	0	0	0	0	0	0	1	0	1	0	1	1
2506739645	0	1	0	1	1	0	0	1	0	1	1	1	1	1	0	0	0	1	0	0	0	0	1	0	0	0	0	0	1	0	0	1	1	0	0	1	0	0	0	0	1	0	1	0	0	0	0	0	1
2507090096	1	1	0	0	1	0	0	0	1	0	1	1	0	0	0	0	0	1	0	0	0	0	0	0	0	0	0	0	0	1	0	1	0	0	0	0	0	1	0	0	0	1	1	0	1	1	1	0	0
2506747839	0	1	0	0	0	0	0	1	1	0	0	1	0	1	0	0	0	0	0	1	1	0	0	0	0	0	0	0	1	0	1	0	0	0	0	0	0	0	0	0	1	1	1	0	1	1	0	0	0
2506844942	0	1	0	1	1	1	0	1	0	1	1	1	1	1	0	0	0	1	0	1	1	1	1	0	0	1	0	0	1	0	1	1	1	0	0	1	0	1	0	0	1	1	1	1	1	1	1	1	1
2506735845	0	1	0	1	1	1	0	1	0	1	1	1	1	1	0	0	0	1	0	1	1	1	1	0	0	1	0	0	1	0	1	1	1	0	0	1	0	1	0	0	1	1	1	1	1	1	1	1	1
2506747844	0	1	0	1	1	1	0	1	0	1	1	1	1	1	0	0	0	1	1	1	1	1	1	0	1	1	0	1	1	0	0	1	1	0	0	1	0	1	0	0	1	1	1	1	0	1	1	1	1
2506844941	0	1	0	1	1	1	0	1	1	1	1	1	1	1	0	0	0	1	0	1	1	1	1	1	1	1	0	0	1	1	1	1	1	0	0	1	0	1	0	0	1	1	1	1	1	1	1	1	1
2506747841	0	1	0	1	1	1	1	1	1	1	1	1	1	1	1	0	0	1	1	1	1	1	1	1	1	1	0	1	1	1	1	1	1	0	1	1	0	1	1	0	1	1	1	1	1	1	1	1	1
2506735843	1	1	1	1	1	1	1	1	1	1	1	1	1	1	1	0	0	1	1	1	1	1	1	1	1	1	1	1	1	1	1	1	1	0	0	1	1	1	1	0	1	1	1	1	1	1	1	1	1
2506844944	1	1	1	1	1	1	1	1	1	1	1	1	1	1	1	0	0	1	1	1	1	1	1	1	1	1	1	1	1	1	1	1	1	1	1	1	1	1	1	1	1	1	1	1	1	1	1	1	1
[truncated: 56 more columns]

## Sheet: Dataset EV3 explanation
EAT classifications obtained from the 101 models
