# Supplementary material for: Identification of novel toxins associated with the extracellular contractile injection system using machine learning
Source: Mol Syst Biol. 2024 Jul 28;20(8):859–79. doi: 10.1038/s44320-024-00053-6 (PMC11297309; doi:10.1038/s44320-024-00053-6)
Supplement: Supplementary file 6 — Dataset EV4 [file 44320_2024_53_MOESM6_ESM.xlsx]

## Sheet: EAT predictions
genome_id	gene_id	protein_sequence	protein_length	signal_peptide_feat	duf4157updown_feat	duf4157presence_feat	cloud_domain_feat	dist_from_last_core_feat	n_term_hydrophobicity	n_term_mw	n_term_charge	n_term_order	n_term_aromaty	EAT prediction	probability (score)	pfams_in_gene	product	afp13_id	closeset_winner	dist_eat_afp13	one_gene_up_down_domains	immunity_domains_in_one_updown_genes	one_gene_up_down_products	immunity_domains_from_up_down_genes_product	Genus	Phylum	Species	Genome Name / Sample Name	eCIS signal peptide score
2622736519	2623233991	MAFATALRENRQPFVQAKLTIGRPNDKYEQEADAVADQVIKMPSNDRSGIQRKCAECEEEELQMKPLGRTISPIVQKQSSSTASVAPPNISQSLSKSKGSGRPLPQSTQNVMGRGIGADFSQVKVHTDDNAVQMNRQLNAKAFTNGSDIYFNQGQYNPQSSQGKHLLAHELTHVVQQRNTIQLYRNSGSWNFGEKDIPPTWVEQEFANPRDKTTKPWIKQIDINFTSTIKDSDGNDTQAGTIDIVYSKNGHELSDFSFSISGGSIQVGTTDRGTFKVHRIEGFGYNSGKYSDLSDKEGPRKRYSKAGKPANMHYAVFYNSGEALHIGPLNESSHGCVHVGVSDAAKMRQINYHSVIGLTKVKVTKP	366	0	1	1	1	0	-23.8	1006.2	2	4	1	1	0.997567	DUF4157,YkuD,	L,D-transpeptidase catalytic domain				DUF4157,AAA,	FALSE	protein of unknown function (DUF4157),ATPase family associated with various cellular activities (AAA),	FALSE	Pseudozobellia	Bacteroidetes	Pseudozobellia thermophila	Pseudozobellia thermophila DSM 19858	0.0859
2654587789	2655776928	MAFTTRQAASEDRSAQEAAAKPSVQLFNDQRASTAAQLKQQQMMTSSQSAPLQRAEDEELLQGKFETAQLMEEEEPLQGKFVAQRVEEEEPLQGKFATAQLMEEEEPIQGKFEPLQRAAEEEEPLQGKFSSDATAQREQKPNNTGMPDNLKSGIENLSGYSMDDVKVHYNSAKPAQLNAHAYAQGTDIHVAPGQEQHLPHEAWHVVQQKQGRVQPTMQMKAGVPVNDDAGLENEADVMGAKAIQQSSLPVESGLVALKTNLPALNVNQLMSVRTTPKVPTVELAKHLVPLANQEAWATSKEKPKTTFISDSAEVIAAVNNDAHDFVETTPVLGYKEIRPTITTTQYDKTIAGNGAGKPVTRTLEAAARECAVGVTKKAGVDDIVINHLANI	391	0	1	1	0	3	-24.1	1051.2	0	15	1	1	0.995739	DUF4157,	protein of unknown function (DUF4157)	2655776936	NO HITS AT ALL	7	DUF4157,	FALSE	protein of unknown function (DUF4157),hypothetical protein,	FALSE	Cellvibrio	Proteobacteria	Cellvibrio sp. OA-2007	Cellvibrio sp. OA-2007	0.4551
2681813551	2684518052	MNYLEFKEIRKKLKMKQADIAKSIGVGTRAVQYWEKGERKIPETTAYFVTNLLEEQQKKLNIGASPVVFSDLKIMNVPLANQYAQAGYLHNFADEEYIESLPTIPFTDDVEHRGEYMCFEIKGDSMDNGSYESYLEGDIILCRNIRQDYWMSKLHYDKWDFVIVHKEKGILVKRIVNHDVERGIITLHSLNEYYEDFDIHLQDVAKLFNIISTRRKNNRR	220	0	0	0	1	3	-21.2	1199.3	4	5	2	1	0.995709	HTH_3,Peptidase_S24,	Peptidase S24-like				0	FALSE	hypothetical protein,hypothetical protein,	FALSE	Chryseobacterium	Bacteroidetes	Chryseobacterium indoltheticum	Chryseobacterium indoltheticum DSM 16778	0.2077
2690315624	2690430312	MNYLEFKEIRKKLKMKQADIAKSIGVGTRAVQYWEKGERKIPETTAYFVTNLLQEQENKLNDGASPVVFSDLKIMNVPLANQYAQAGYLHNFADEEYIESLPTIPFTDDVEHRGEYMCFEVKGDSMDNGSYESYLEGDIILCRNIRHDYWMSKLHYDKWDFVIVHKEKGILVKRIVNHDVERGIITLHSLNEYYEDFEIHLQDVAKLFNIISTRRKNNRR	220	0	0	0	1	3	-21.2	1199.3	4	5	2	1	0.995709	HTH_3,Peptidase_S24,	Peptidase S24-like				0	FALSE	hypothetical protein,hypothetical protein,	FALSE	Chryseobacterium	Bacteroidetes	Chryseobacterium scophthalmum	Chryseobacterium scophthalmum DSM 16779	0.2077
2721755524	2722887965	MNYLEFKEIRKKLKMKQADIAKSIGVGTRAVQYWEKGERKIPETTAYFITNLLEEQEKKLNDSASPVVFSNLKIMNVPLANQYAQAGYLHSFADEEYIESLPTIPFTDDIEHRGEYMCFEVKGDSMDNGSYESYLEGDIILCRNIRQDYWMSKLHYDKWDFVIVHKEKGILVKRIVNHDVERGIITLHSLNEYYDDFEIHLEDVAKLFNIISTRRKNNRR	220	0	0	0	1	3	-21.2	1199.3	4	5	2	1	0.995709	HTH_3,Peptidase_S24,	Peptidase S24-like				0	FALSE	hypothetical protein,hypothetical protein,	FALSE	Chryseobacterium	Bacteroidetes	Chryseobacterium glaciei	Chryseobacterium glaciei IHBB 10212	0.2077
2609459737	2609813695	MRIYSRKSKSSETPAGRGRQGVVDNSFHDRRDSASAQHSLMDMARNSERTSRQQADGNVIANANGPMQRKETDKAGNKDDEQNAATDELAGMLPAMPIQRQSNDTGLPDGLKSGIESLSGMSMDHVKVHYNSTKPAQLQAHAYAQGSEIHVGPGQERHLPHEAWHIVQQAQGRVKPTLQMHGDMPVNDDLGLEREADAMGATALGYTGYGANGQHPQQNNPRLARLRALRGVIQRKQPAGIENRANDCFLNALIHLIGAGYQEQFDPAARPWTHHGDVQNELWTVIQQVNAGGDSVPQATIGTLRERLHGVEVGRRGRVITSKGNQEDASEVLQHLLELTLVAGDQVEVEEEREYAKSEPDAAYTHDRSQLQTYTDKKARQTSRTAMIGVDIDQYASFH…	1472	0	1	1	1	2	-48.2	1166.4	4	15	1	1	0.99547	DUF4157,UCH,UCH,Ank,	Ankyrin repeat-containing protein	2609813702	NO HITS AT ALL	1450	DUF4157,	FALSE	helix-turn-helix, Psq domain,protein of unknown function (DUF4157),	FALSE	Collimonas	Proteobacteria	Collimonas sp. OK607	Collimonas sp. OK607	0.7976
2687453699	2689801747	MTYQSKKTSSRGKAPEAASSSRGASPVAPGVPRFLTARGKVSVRPARDQQSELDAERAGARMREGGARNAPAVTPISKRPGADRLDGWLARQASAGERLPSEWSSAHDVRIHSGSRAGRIATSMGANAVTVGRDIFFAPGRYAPGTPGGDRLLAHELAHVAQQGGEPRALQCDLMQSMPVALGVFEIGMATQATPPGLSGTIAFEPDPNGPYSAEIGLVQAVNATDVSGATTPSSGAPVDWRNMTDSNTGVQGTEAGRMEQMTPGTPGGAPAGWMIDNLPSATPRGDPGSPNYIEHFGVGGDNQYGWLRSPTDFGPASLFDFPSLSFDSDLDFETVAKGTDNQTVYGAISWGFQIRSGAVQNEYAHVADSASAVFDEALERFRGYYVHEPVVLYFDTNQ…	517	0	1	1	1	3	-22.2	1112.3	3	15	1	1	0.99543	DUF4157,OmpA,	Outer membrane protein OmpA				DUF4157,	FALSE	hypothetical protein,protein of unknown function (DUF4157),	FALSE	Candidatus Accumulibacter	Proteobacteria	Candidatus Accumulibacter phosphatis	Candidatus Accumulibacter phosphatis Type IA UW-3	0.4249
2731957620	2732446534	MRTYSWKSKSSETPAGGKRTRIVDSNFHDRRDSAVAQRSLMEMARDSERALQRKENDKASDQDDEKGTDAGGLISMMPAVTVQRQTGGGAEGGGGAAEHRNDTGLPDGLKSGIESLSGMSMDHVKVHYSSDKPAQLNAHAYAQGRDIHIAPGQEQHLPHEAWHVVQQAQGRVAPTMQAKGVSINDDHALEHEADVMGARALQAKPEHGNSSFGDRRVVGIAQMAGVIQAIRGTVATAQGERVNLVSRHDGTFLDRKTGRIFTQDLNNPAIFHLQADDVLPIDQGIEQDGEEEEGGMEQDGADMEEEEPQGPLRAAFLNARHAIEQHLGRGLTGQEWDVIADHAADAINNMRTYGLNPVTELSGPNGASCIPTSDWIYSLLRHGPQTQRGNAGDTTTTAE…	544	0	2	1	0	3	-45.2	1184.3	4	13	2	1	0.995106	DUF4157,	protein of unknown function (DUF4157)	2732446527	NO HITS AT ALL	6	DUF4157,DUF4157,	FALSE	protein of unknown function (DUF4157),protein of unknown function (DUF4157),	FALSE	Herbaspirillum	Proteobacteria	Herbaspirillum chlorophenolicum	Herbaspirillum chlorophenolicum NBRC 102525	0.8559
2579779156	2582515328	MYMMVQRKANKHGKAASHSPGGPAYGKSLSGYLHHSSGGRGLPNYARRRIEPVVGANLDHVRVHDDAAAQDAAQSLNARAFTQGSHIYLGSRQSVDDLALMAHESAHVVQQSPSDIQRKPLLDAPHGMIQKDDDDDSGFNFNLIPPSLLYRNSGFLFDANTSRAQLGYMRDGGGLLAGYQYGGEIFAQGRDQDGIFNPRFGINPSSGVASLGFTGSAGGLRYGMGYNTTGAFSASLGYGAPLLPMPNIFADQAMAAGSALPGLVTAIPSFLDDPMAAYSANSAGIDAVSTFGGTAGRLYSQQQQGQGALPFGAGLTLGYTPQLGFTGMLGVQGSF	335	0	1	1	0	0	-27.5	1212.5	6	13	1	1	0.994999	DUF4157,	protein of unknown function (DUF4157)	2582517857	NO HITS AT ALL	2528	AAA,DUF4157,	FALSE	AAA+-type ATPase, SpoVK/Ycf46/Vps4 family,protein of unknown function (DUF4157),	FALSE	unclassified	Proteobacteria	Alteromonadaceae bacterium 2753L.S.0a.02	Alteromonadaceae bacterium 2753L.S.0a.02	0.4122
2609459642	2609591111	MYENTSIANQSESSPAALANKAMHPPVQFDPETDLKDRLPVQLKLSVGASNDPLEYEADAMADKVMRMPETSFIQRKAGCSCSDYDDEHVRLKPLASQITPLIQAKGDGAGIVSDAVSGKIKSSMGGGSSIQSDTKSFMESRFGADFSGVKIHDDSMSAGLNHSLSAKAFTAGNHIYFNNGQYQPQAHSGRHLLAHELTHTLQQSGSGTPGIIRRTPSDDARALSKRIHDDLSATKPNVTDVLAALNTLNRDETKATLLKTTYKKDNTTDLDADIKLHITGADLNRALFLLNAPPAETSFLSMVNIDRAGNEDHKAKVGGGEVSVHTNVGYSGKSPGSSKTTDGFSIAYAGAKADDSHYIQTMWTEIIATQPDNTQVWVDKTAVSVNGYLELTTDPKKP…	517	0	3	1	0	3	-22.5	1054.1	0	10	1	1	0.994931	DUF4157,	protein of unknown function (DUF4157)				DUF4157,PG_binding_1,DUF4157,	FALSE	Putative peptidoglycan binding domain-containing protein,protein of unknown function (DUF4157),	FALSE	Mucilaginibacter	Bacteroidetes	Mucilaginibacter sp. OK098	Mucilaginibacter sp. OK098	0.2197
2593339293	2595649981	MKSNSHRYRRHRNPEAADKQEGPFFSPRQKDPDRKNAFFQPKLNIGQAGDKYEKEADAVANKVVNQPSGGKGNAVQKKEITPVSTDINKKDAPKKEEEKATANVQKKDAPKKEEEKPNVQKKGDPKKEEEKPGANVQKKDAPKKEEEKPNLQKKDDPKQEEEKAGANVQKKDATKKEEEKPNLQKKDDPKKEEEKPGANVQKKDAPKKEEEKPNLQKKEEQERKPAADEVIKEEDKDGKMPAVQKREAPNKADSHEQLGQRLEANKNGGAPLPPQVQQEMSQAIGADFSNVRIHDNAASKEMSQGIGAQAFTNGNNIYFDNGKYDTSSTQGKHLLAHELTHVVQQGAAPAMNAKSDAAKSSNAPNVQRETSTPIPEGAVIDESKVARFKNVDGRNVTIH…	560	0	1	1	0	1	-79.9	1148.3	4	10	1	1	0.994836	DUF4157,	protein of unknown function (DUF4157)	2595649976	phage	1791	DUF4157,AAA,	FALSE	protein of unknown function (DUF4157),ATPase family associated with various cellular activities (AAA),	FALSE	Chitinophaga	Bacteroidetes	Chitinophaga skermanii	Chitinophaga skermanii DSM 23857	0.919
2751185731	2753060995	MSYISKKSVSDSGAPKKIADMTAAPAFSDQRASTAVQLKQQGMMHSAHSPNSIQRLSTQEGEPLQREFESEAPVQQQEATAKTPNNTGLPDNLKSGIENLSGYSMDDVKVHFNSDKPAQLNAHAYAQGTDIHVAPGQEQHLPHEAWHVVQQKQGRVQPTLQMKAGVPVNDDAGLEHEADVMGAKALNPQPNRDLTVSGKPTTSAFQLETKIKYTPGYYTYNQKSHVVGSKMVAELDPNDEVNGSEPGSGVQKTLMEDLKNVGTFKSMIRGHLLNDNVGGLGVAMNLFPITSQANSRHKNYVESYVKQAIKDEGKGKKRKLIYSVDVDPAPESVDSVTPTASFVCDVRWDDGTKVVSNVIASNPQAGTTGTGVVKDSKAVSKTFRTKDLPKGWGKIGAGY…	485	0	1	1	0	3	-13.6	1069.3	2	8	1	1	0.994679	DUF4157,	uncharacterized protein DUF4157	2753060988	NO HITS AT ALL	6	DUF4157,	FALSE	uncharacterized protein DUF4157,hypothetical protein,	FALSE	Cellvibrio	Proteobacteria	Cellvibrio sp. PSBB023	Cellvibrio sp. PSBB023	0.0967
2728369473	2730489981	MKMNSRRYRRHRNPEKTDQKEGPFFSPASTSIQTKEDAFFQPKLSVGEPGDQYEKEADAVASKVVNKQPAQGTAVQRKEISAVQAMPEKKEEEKKVQKKGMNDKKEEEKPVQKKDDKGKEEEKLQKKAAPDKKEEEKVVQKKGDKGKEEEKLQKKGAPEKKEEEKMVQKKEEPEKKPAADEVLKEEKEEGKKGGAPSLMAKENNSGGAREGSDQLAQQLKDQRGDGAPLSREVRNEMSESIGADFSNVRIHTGEKAATLSNELGAQAFTHGNDVYFNSGKYDTDSSAGKHLLAHELTHVVQQGAAPAMEGKTSGAAASHTTPGVQREISTPLPDGVKPDEKSEVANFPVGSFKVEIRPDRKAKEEDNIAADHAFTSGSIDAHVSYERNKNNKISKVTIS…	508	0	1	1	0	3	-61.9	1211.4	5	10	1	1	0.994564	DUF4157,	protein of unknown function (DUF4157)	2730489988	no clear winner	6	DUF4157,AAA_31,	FALSE	protein of unknown function (DUF4157),chromosome partitioning protein,	FALSE	Chitinophaga	Bacteroidetes	Chitinophaga ginsengisoli	Chitinophaga ginsengisoli DSM 18107	0.7807
2596583647	2597229607	MREFEQKKIANHSPSTFFGPKVQKKLTTGTVGDKYEVEADNVADKVVNKRKTGGLLQSRSEEAVQQKPLAETISTVQKKDLAQEQPLQKKGEKEEDKKVQKKSDKEEDKKVQKKGEKEEDKKVQKKSDKEEDKKVQKKCAECENEDKKAQKKEEKTVQAKRNESNSVDENVESNLNSSKGRGNAMDKNTKREMESGFGADFSNVNIHTDSRAVQMSEELGAQAFTHGNDVYFNKGKYNPESKEGKHLLAHELTHTIQQTGSKQKSATIQKSSMENHSEDLHAEKPENPQFKGNPPLEKANDNQMLISTGQKGQYVSELQQGLMKAGQNLPKFGADGDFGSETRNAVIGFQEENGLNKIDGIVGPETIGALDNKLVGQKRGGDNCCGEASQLPQTRDFNV…	494	0	1	1	0	3	-33.4	1221.4	4	7	1	1	0.99431	DUF4157,PG_binding_1,	Putative peptidoglycan binding domain-containing protein				DUF4157,	FALSE	hypothetical protein,protein of unknown function (DUF4157),	FALSE	Flavobacterium	Bacteroidetes	Flavobacterium anhuiense	Flavobacterium anhuiense CGMCC 1.6859	0.2393
2634166296	2635076507	MKTSSRRYRRHRNPEKTDQQEGPFFSPTSKAIQTKEDAFFQPKLTVGEPGDQYEKEADAVADKVVNKQPARSTAVQRKEISAVQAMPEKKEEEKPVQKKGMNDKKEEEKPVQKKDDKGKEEEKLQKKSAPDKKEEEKAVQKKDDKGKEEEKLQKKSAPDKKEEEKPVQKKGDMGKEEEKLQKKEEPEKKPAADEVLKEEKEEEKKGGGPSLMAKENNSSGAREGSDQLAQQLKDQRGDGAPLSREMLNEMSNSIGADFSNVRIHTGEKAAALSSEIGAQAFTHGNDVYFNSGKYDTDSSAGKHLLAHELTHVVQQGAAPAVESRKATAPAAHSAPGVQREISTPLPEGVEPNKKSKIAKFPIGDFTVVVKPDRKATKADKVPADQAKTNGYINTGFSLK…	521	0	0	1	0	3	-64.5	1154.3	4	10	1	1	0.993746	DUF4157,	protein of unknown function (DUF4157)	2635076514	phage	6	AAA,CbiA,	FALSE	ATPase family associated with various cellular activities (AAA),chromosome partitioning protein,	FALSE	Chitinophaga	Bacteroidetes	Chitinophaga filiformis	Chitinophaga filiformis DSM 527	0.808
2619618885	2619872712	MPERETFFTAGKNAPGNASRPLIQTKLTIGQPGDKYEQEADQVADQVVQRLAQPEAITPNPTAEKPIAPKLQLKAAPAPAASQSSATPSVQTKCAECEKEEKEQLEGAEALPAVQKKPIFESEANNGALQMKCAACEAEEETLQPKSDGVEAPAASSSLESRLQSSKGGGSPLPENTRSQMEGAIGADFSGVRVHTNSSAVQMNKELGAQAFTHGSDVYFNAGKYDTGSTEGQRLLGHELTHVVQQGGESRQKQISNEEKKEIPQLKTDKEYIQQYSWSEFVDDVTSPVESTWDRATELGRSAYDTAIDVADTAIDTAVGIGERAIYTARNIGGSIYDTAISAVNIATETVSGVLDWLATEAGQRIQAFVDRFGGVISITSSGLVITLPRFCPIPALAH…	1184	0	0	1	0	1	-27.3	1182.2	2	8	2	1	0.992787	DUF4157,	protein of unknown function (DUF4157)				0	FALSE	hypothetical protein,hypothetical protein,	FALSE	unclassified	Bacteroidetes	unclassified	Saprospiraceae bacterium EBPR_Bin_93	0.4121
2775506903	2776273279	MFYHQQRQISKKSNKDLRKRQQTTYRPVPQTNATHPAILIQRVKLNPNSLNTDDVLTLQETIGNRAATQLLANSSGQYVQPKLTIGEPGDKYEQEADQVAAEFVQYMNAPALLQASQNESIQRQDMEDDELNMKPMLQRQPDGGATTSDLETSINQARSGGQPLADNIREPIEQALGADFSGVKIHTDAQSDQLNQSIQARAFTTGQDVFFRQGEYNPKSRGGQELLAHELTHVVQQSGGTVQRSPHRAEDFAAISNHDATNPPQIQLYSAMEASELIENKYKAWRQWYYEVCIPAMQTIAAKAGQDFNQYLATKSQDEFEQAMTSLHTEAKDERYSSWSENFRRLSSTDNSLVQSDKYPGMNRVSRTNILVSNLINENDENLQRFITLYNSDDMTWYR…	559	0	0	1	0	1	-62.7	1263.6	6	10	2	1	0.992508	DUF4157,	uncharacterized protein DUF4157				0	FALSE	hypothetical protein,hypothetical protein,	FALSE	Fischerella	Cyanobacteria	Fischerella sp. NIES-4106	Fischerella sp. NIES-4106	0.9104
644736340	644967386	MKTNSRRYRRHRNPEITDTKESPFFSPTQKVLQSKEDAFFQPKLSVGQPGDKYEREADAVADKVVNQQPAKGNAVQRKEISAVQAMPEGKDEEKKEDAKKVQKKGQADKEEKKPEVATGKKEEEKRVQKKGNGKEEEKKAPAADRKEEEKPVQKKEEQEKKPAADEVLKEEKEEDKKGAKPGVMAKESNSRGMEDGGEQLGQRLSEQRGHGVPLSPDVKKEMGQAIGADFGNVRVHTGDKAAELSSDLGAQAFTHGNDVYFNSGKYDPSSAGGKHLLAHELTHVVQQGAAPVAEGKQGTPAAGHSTPGVQRETSTPLPDGVKADEQSEIAKFPIGDFNVEIKPDRKATKEENVAADHAETKGNIAAYVSYEMDSKKRVTKVSISKTLIIETIYGADATS…	503	0	0	1	0	3	-57.9	1181.3	4	7	1	1	0.992478	DUF4157,	hypothetical protein	644967394	no clear winner	7	AAA,CbiA,	FALSE	AAA ATPase central domain protein,Cobyrinic acid ac-diamide synthase,	FALSE	Chitinophaga	Bacteroidetes	Chitinophaga pinensis	Chitinophaga pinensis UQM 2034, DSM 2588	0.6038
2693429788	2694664361	MKTNSRRYRRHRNPENTDTKEAPFFSPTQKVLQSKEDAFFQPKLSVGQPGDKFEREADAVADKVVNRQSAKGNAVQRKEISSVQAKSEPKEEEKKVQKQEDKDEKVQKKDAKEEKKPELNAPRKEEEKPVQKKGKEEEKKMPAPGKKEEEKPVQKKGKEEEKKAPAPEKKEEEKPVQKKEEQEKKPAADEVLKEEKEDDKKGGKPAVMAKESNSRGMEDGGEQLGQRLSEQRGNGVPLSPDVKREMSQAIGADFGNVRVHTGDKATELSSELGAQAFTHGNDVYFNSGKYDPSTAGGKHLLAHELTHVVQQGAAPAMDNKKGAPAAGHSTPGVQKETSTPLPEGVKADEVSEVAKFPIGDFSVEVKPDRKATKEENVAADHAETKGNIAAYVSYETDSK…	527	0	0	1	0	3	-63.3	1181.3	4	8	1	1	0.992478	DUF4157,	protein of unknown function (DUF4157)	2694664354	no clear winner	6	AAA_31,AAA,	FALSE	chromosome partitioning protein,ATPase family associated with various cellular activities (AAA),	FALSE	Chitinophaga	Bacteroidetes	Chitinophaga sp. YR627	Chitinophaga sp. YR627	0.7243
2622736434	2622858073	MSYNSRVYRQRNAHTHDDNKPKPFFTPQNVQRLATPVEDEQFSTNDARMAHDKEIQEKAMPAAEGEKKEEEKSSSVKVQTKGEGNAATVSPQLSTQLQNSAGKGNSLPKNTLQEMNSSFGLDFAKVRIHDNREAAGMSKELQAQAFTLGNDIYFNEGKFDPHSSKGKFLLAHELTHVVQQNGGKNIAQQIQRDAIPENLKLPCTWGDYFFEEHKVGSLRILIGMGEKQRNSIAAVKDIAARIEADNKTIPMESFKVKNCIISPNTTRFALFKGEPTLMIDPADANLPSISHEMGHAVFHYLSHNKTETMNKSITSEDWVLNLTDIFLQLREISLKKDKDHQITANMIVDPTEWSPGGRAEHPTDVDEFFASAKEAFQTDKKALESTFAKYGKQNKKVAG…	471	0	0	1	0	3	-51.5	1145.2	4	5	2	1	0.992392	DUF4157,	protein of unknown function (DUF4157)				AAA,	FALSE	hypothetical protein,ATPase family associated with various cellular activities (AAA),	FALSE	Pedobacter	Bacteroidetes	Pedobacter caeni	Pedobacter caeni DSM 16990	0.6485
2509887033	2510057249	MATIFKRRRRRSITANEGKFFKKENTQEQSFFSGADHDGFFQPQTQQVQRKCAECENEEKRAQRMTDDKKEEDKTVHRETDKKEDDDKKLHRQADGAAAASGGVASYVHSPNGKGSPLPASTKQFFQQRMGVDFSQVAIHTEKEASDSAKAINAKAYTVGNHIVFKEGQYAPDTYEGKKLLAHELTHVVQQAGGIMRKVNPVIHEDDDKTALKPVSGKGTLTGNKTNNGASADVSAQTTANYDHGTFTTTSATSTRATGCSNCGSAPCATMSGVMISVFHAHPVIAPPVMPSGLTPCQRLRVQHFINNVLMPHERQHVAAFNTYNGTVRTPFTVTACHTDQGLSDALLPLHNSIDASRIAAANALSDALDPFNTTIDIDCQEPQAPASPSPKKQQKK	397	0	1	1	0	1	-37.6	1148.4	6	8	1	1	0.991905	DUF4157,	protein of unknown function (DUF4157)				DUF4157,AAA,	FALSE	protein of unknown function (DUF4157),ATPases of the AAA+ class,	FALSE	Asinibacterium	Bacteroidetes	Asinibacterium sp. OR43	Asinibacterium sp. OR43	0.3342
2516143025	2516227711	MATIFKRRRRRSITANEGKFFKKENTQEQSFFSGADHDGFFQPQPQTQQVQRKCAECEKEERVQRMSDDKKEEDKTVHRETDKKEEDDKKLHRQADGAATASGGAASYVHSLNGKGSPLPASTKHFFQQRMGVDFSQVAIHTEKEASDSAKAINAKAYTVGNHIVFKEGQYAPDTYEGKKLLAHELTHVVQQAGAIMRKVNPVIHEDDDKTALRPVSGKGTLTGNKTNNGSATVDVSAQTTANYDHGTFTTTSATSTRATGCSNCGSAPCATMSGVMISVFHAHPVIAPPVMPSGLTPCQRLRVQHFINNVLMPHERQHVAAFNTYNGTVRTPFTVTACHTDQGLSDALLPLHNSIDASRIAAANAQSDALDPFNTTIDIDCQEPQAPASPSPKKQQKK	399	0	1	1	0	1	-37.6	1148.4	6	8	1	1	0.991905	DUF4157,	protein of unknown function (DUF4157)				AAA,DUF4157,	FALSE	ATPases of the AAA+ class,protein of unknown function (DUF4157),	FALSE	Asinibacterium	Bacteroidetes	Asinibacterium sp. OR53	Asinibacterium sp. OR53	0.3342
2693429880	2694970670	MATIFKRRRRRSITANEGKFFKKENTQEQSFFSGADHDGFFQPQPQTQQVQRKCAECENEEKKAQRMTDDKKEEDKTVHRETDKKEDDDKKLHRQADGAATASGGAASYVHSLNGKGSPLPASTKQFFQQRMGVDFSQVAIHTEKEASDSAKAINAKAYTVGNHIVFKEGQYAPDTYEGKKLLAHELTHVVQQAGAIMRKVNPVIHEDDDKTALRPVSGKGTLTDNKTNNGTSADVSAQTTANYDHGTFTTANATSTRATGCSDCGSAPCATMSGVMISVFHAHPVIAPPVMPPGLTPCQQLRVQHFINNVLMPHERQHVAAFNTYNGTVRTPFTVTACHTDQGLSDALLPLHNSIDASRIAAANALSDALDPFNTTIDIDCQEPKAPASPSPKKQQKK	399	0	1	1	0	1	-37.6	1148.4	6	8	1	1	0.991905	DUF4157,	protein of unknown function (DUF4157)				AAA,DUF4157,	FALSE	ATPase family associated with various cellular activities (AAA),protein of unknown function (DUF4157),	FALSE	Hydrobacter	Bacteroidetes	Hydrobacter penzbergensis	Hydrobacter penzbergensis DSM 25353	0.3342
2728369469	2730471704	MATIFKRRRRRSITANEGKFFKKENTQEQSFFSGADHDGFFQPQPQTQQVQRKCAECENEEKKAQRMTDDKKEEDKTVHRETDKKEDDDKKLHRQTDGAATASGGAASYVHSLNGKGSPLPASTKQFFQQRMGVDFSQVAIHTEKEASDSAKAINAKAYTVGNHIVFKEGQYAPDTYEGKKLLAHELMHVVQQAGAIMRKVNPVIHEDDDKTALRSVSGKGTLTDNKTNNGASADVSAQTTANYDHGTFTTANATSNRATGCSDCGSAPCATMSGVMISVFHAHPVIAPPVMPPGLTPCQQLRVQHFINNVLMPHERQHVAAFNTYNGTVRTPFTVTACHTDQGLSDALLPLHNSIDASRIAAANALSDALDPFNTTIDIDCQEPKAPASPSPKKQQKK	399	0	1	1	0	1	-37.6	1148.4	6	8	1	1	0.991905	DUF4157,	protein of unknown function (DUF4157)				DUF4157,AAA,	FALSE	Phage-related protein,ATPase family associated with various cellular activities (AAA),	FALSE	Vibrionimonas	Bacteroidetes	Vibrionimonas magnilacihabitans	Vibrionimonas magnilacihabitans DSM 22423	0.3342
2687453677	2689672169	MKSSSRRYRRHRNPENAENKETPFFTPHQKAVQKKDDAFFQPKLSIGQPGDSYEREADAVASKVVNKQTATGTPVQKKEISTVQRMSSGNEEDVQMKGAPDKKEEEKKVQKKSDKKEEEKKVQKKSEGNEEEVQMKSAPDKKEEEKKVQKKSDKKEEEKPIQKKEEQEKKPAADEVLKEEQDVAGKHPLMAKENPGGLKSNTDGLSQQLKEQSGKGATLSPEVRNEMSNAIGADFSGVNIHTGDKAKELSNELGAQAFTHGNDVYFNSGKYDTESSTGKHLLAHELTHVVQQGAAPELSGSKKGTSAPSVQRDISTPLPEGVKPDEESKVAKFPIGSFSVEIKPDRKAVEGEIVKPNGAITKGDIAYLIYPSYTNSNPKKVKSASIKKTLMIETVYSAS…	495	0	2	1	0	2	-71	1140.3	4	10	1	1	0.991701	DUF4157,	protein of unknown function (DUF4157)	2689672163	phage	1763	SMI1_KNR4,DUF4157,	FALSE	Cell wall assembly regulator SMI1,protein of unknown function (DUF4157),	FALSE	Chitinophaga	Bacteroidetes	Chitinophaga sp. CF118	Chitinophaga sp. CF118	0.8648
2563366720	2563783296	MREFEQKKAVNHSPSTFFGPKVQKKLTTGTVGDKYETEADNVADKVVNKRNTGGLLQSKSENAVQQKPISETISTVQKQDLAQEKPLQKKGKEKEEDKKVQKKSDKEEDKKVQKKGEKEEDKKVQKKSDKEEDKKVQKKGEKEEDKKVQKKCADCENEDKKAQKKEEKKDEKPVQAKFKESNSVNEGVENTLNSSKGDGNAMDKNTKQEMESGFDADFSDVNIHTDSKAVQMSEQLGAQAFTHGSDVYFNKGKYNPESKEGKHLLAHELTHTIQQTGSKAQNNVQKKDMLQLSTMPWNISRWTTQVRESNNFTVSNGGTVTVTSNLAWDGPPRCRDIASTIEVNIYRKRFLIDSKEHSASISLSGGSTSVSNLTDGTYYVEIVLSGYNGDPTHCSLAGR…	405	0	1	1	0	3	-33.7	1221.4	4	7	1	1	0.991654	DUF4157,	protein of unknown function (DUF4157)				DUF4157,	FALSE	hypothetical protein,protein of unknown function (DUF4157),	FALSE	Flavobacterium	Bacteroidetes	Flavobacterium sp. 40S8	Flavobacterium sp. 40S8	0.2429
2698536700	2700151568	MREFEQKKAVNHSPSTFFGPKVQKKLTTGTVGDKYETEADSVADKVVNKRNTGGLLQSKSENTVQQKPISETISTVQKQDLAQEKPLQKKGKEKEEDKKVQKKSDKEEDKKVQKKGEKEEDKKVQKKSDKEEDKKVQKKEKKEEDKKVQKKCADCENEDKKAQKKEEKKDEKPVQAKFKESNSVNEGVENTLNSSKGGGSAMDKNTKQEMESGFGADFSNVNIHTDSKAVQMSEELGAQAFTHGSDVYFNKGKYNPDSKEGKHLLAHELTHTIQQTGSKARNNVQKKDMLQLSTMPWNISRWTTQVRESNNFTVSNGGTVTVTSNLAWDGPPRCRDIASTIEVNIYRKRFLIDSKEHSASISLSGGSTSVSNLTDGTYYVEIVLSGYNGDPTHCSLAGR…	405	0	1	1	0	3	-33.7	1221.4	4	7	1	1	0.991654	DUF4157,	protein of unknown function (DUF4157)				DUF4157,	FALSE	hypothetical protein,protein of unknown function (DUF4157),	FALSE	Flavobacterium	Bacteroidetes	Flavobacterium johnsoniae	Flavobacterium johnsoniae DSM 2064	0.2429
2772190859	2773290880	MREFEQKKAVNHSPSTFFGPKVQKKLTTGTVGDKYETEADNVADKVVNKRNTTGGLLQSKSENAVQQKPISESISTVQKQDLAQEKPLQKKGKEKEEDKKVQKKSDKEEDKKVQKKGEKEEDKKVQKKSDKEEDKKVQKKGEKEEDNKVQKKCADCENEDKKAQKKEEKKDEKPVQAKFKESNSVNEGVENTLNSSKGGGSAMDKNTKQEMESGFGADFSNVNIHTDSKAVQMSEELGAQAFTHGSDVYFNKGKYNPESKEGKHLLAHELTHTIQQTGSKAQNNIQKKDMLQLSTMPWNISRWTTQVRESNNFTVSNGGTVTVTSNLAWDGPPRCRDIASTIEVNIYRKRFLIDSKEHSASISLSGGSTSVSNLTDGTYYVEIVLSGYNGDPTHCSLAG…	406	0	1	1	0	3	-33.7	1221.4	4	7	1	1	0.991654	DUF4157,	uncharacterized protein DUF4157				DUF4157,	FALSE	hypothetical protein,uncharacterized protein DUF4157,	FALSE	Flavobacterium	Bacteroidetes	Flavobacterium johnsoniae	Flavobacterium johnsoniae JH0041	0.2429
2515154083	2515474280	MREFKKGSKTSSAKMPNHNKVQAAGSTFFGVQPKLKKGQKGDAYEVEADRAADQVTAAMDSPGVQAKGMEEEAVQSKPIADGLSKLQMKEEVQEEPAVQSKEDSEAEEVAQMQEMEEPEIQAKEEEPEVQAKEEEPEIQAKEEEPEVQAKEEEPEVQAKEEEPEVQAREEEETAVQEKSENEATSLQDSSLLEQSILEARGLGSPLPIEVQLQLEQGFGADFSEVRIHTDPAAIQMCSELNAQAFTHGNDIFFNEGKYQPQSREGRHLLAHELTHTLQQQASDSESKNKKGAISKINSKAIQPNISLQNLLNQQKEHPPIAGKLLLHSSCSLEDFLIIPSKEAGPLFIPRSRLVRDIGGFWCRQRKDAWFKIPNGCMVKVSCIGEQIGFEIITSVPEAQ…	410	0	1	1	0	0	-27.8	1108.3	5	8	1	1	0.991616	DUF4157,	protein of unknown function (DUF4157)				DUF4157,	FALSE	hypothetical protein,protein of unknown function (DUF4157),	FALSE	Echinicola	Bacteroidetes	Echinicola pacifica	Echinicola pacifica DSM 19836	0.2108
2596583644	2597213900	MNAFKLKTTDNRAAISEQNSGRAAFFGSISGISQPNDVHEREADHMADKVMRMSDPSTNQTAFFKPANNHVQRKCQACEEEKKHVHRKESGNGEAQGSHELDSYVNSLGSSGKSMSQSSLQFFEQRFGHDFSNVRVHTDSVAAKSAQSINALAYTTGSNIVFNSGQYAPNSDTGKRLMAHELTHVIQQGGSAKTKIQKADKPAPACALVSAVPSAERFTFVVNTVNFNEGEEDRLKTKIGTIDAATPIDVLGMASAEGPEANNVSLSCNRAHKVADIIRGAGHTVGLENATGGYPGTANIGDYRSVALNYHTPNKPPPPPPACSATPLPAPAPGASGTPLLINPHIPSGSLCRGACGVNCPDTCTHEADQVICLPDSTGTCHFTYTYTGVLSCGSHAGC…	468	0	2	1	0	3	-12.9	1078.3	0	7	1	1	0.991562	DUF4157,	protein of unknown function (DUF4157)				DUF4157,DUF4157,	FALSE	protein of unknown function (DUF4157),protein of unknown function (DUF4157),	FALSE	Mucilaginibacter	Bacteroidetes	Mucilaginibacter frigoritolerans	Mucilaginibacter frigoritolerans ATCC BAA-1854	0.0775
2513020052	2513233741	MREFEQKKIANPSSTPFFGPKIQKKLTTGTVGDKYETEADNVADKVVNKNKTGGFLQSRSEEAVQQKPISETISAVQKQDLTQEKPLQKKGTEKEEDKKVQKKSDKEEDKKVQKKGEKEEDKKVQKKSDKEEDKKVQKKEEKEEEKPVQKKCADCEKEDTVQKKDKEEEKAVQKKGLNSETEIQDNELEGKLDSSKGYGTGLDKKTKREMESGFGSDFSNVKIHTDANAIQMSQELGAQAFTNGNDVYFNQGKYNPESNEGKHLLAHELTHTVQQTGGTQKTGKIQKSSIENTQSEDLEAPRFQKEYRLEQAHDDLDYIGVGSKGASVQKLQSGLMDLGYQLPKFGADADFGSETKQAVLNFQSDNNLSYDGVVGVQTMGHLDDIYASKNKGKETPKPC…	512	0	1	1	0	3	-31.5	1221.4	3	8	1	1	0.991495	DUF4157,PG_binding_1,	Putative peptidoglycan-binding domain-containing protein				DUF4157,Endonuclea_NS_2,	FALSE	hypothetical protein,DNA/RNA non-specific endonuclease,	FALSE	Flavobacterium	Bacteroidetes	Flavobacterium sp. CF136	Flavobacterium sp. CF136	0.2532
2506783006	2506844944	MRTFVSVSNSDKQAASTNAGRRNSGTGGSMRLPGQHFIQRKCAHCEEEEKKINRKPLPSFIQRKTVSGSGVASSAVSATIAATKGGGSPLSGDAKTFMENRFGTDFSNVKIHTGSNAAQLSGQLNAQAFTVGNDIYFNEGKFAPGSNQGKHLLAHELTHTLQQGEKHTIQRSCSDGKCDSCNGGKKDFWVTYYFRTKASEKVLKYVEDQTKTAAKILANCCLNLKTKSDTSLIAGGGKFDWQDSSKPGEWHYNKSTSDLGTGNTFKDAKGIPIIIADEVPDSGGGITVDKRFDKKYSGKTYAAIAVNETNSSCNSLAHELWHVSSGIVGHDKVHGGIAECSSDTVSDEYCKNMRLIAGA	359	0	1	1	0	0	-29.2	1052.1	1	10	1	1	0.991441	DUF4157,	protein of unknown function (DUF4157)				AAA,	FALSE	hypothetical protein,ATPases of the AAA+ class,	FALSE	Niabella	Bacteroidetes	Niabella soli	Niabella soli JS13-8, DSM 19437	0.3023
2671180231	2671928130	MNTHAHVSADKASHKVVHKPQAGKTLFFRPKLAINPPDDHYEREADATADRVMRMSVQRKCKHCEEEEKQLHRKEGSPAVPQVNGSFERYVTNLRGWGRPLSTDERSFFEPRFNRDFSDVRIHTDTHAAQSAQQINALAYTMGNHIVFNQGQYQPTSESGKRLMAHELTHVVQQGGTGSNVQRQSAGPDVERRFGLGMRNRFGLYDAELNRDTNTLTLLMRIKFDFTGAWASGQDQQDWITDFINHVQNRWSYRFYLVPEGICLNTHETIFARVNVQSVTSNPHYTVEVAAGSRRSSANSHARTARLDALDNDRMTRNRLGQDFQQRASEHEFGHMLGIPHIECDPQTGICPSGDQYGNTVGERGDIMGSGWIVSARDYTPFTTAMYYFTGCNWKASHT…	417	0	1	1	0	3	-16.2	1022.1	5	6	0	1	0.991344	DUF4157,	hypothetical protein				0	FALSE	hypothetical protein,hypothetical protein,	FALSE	Parapedobacter	Bacteroidetes	Parapedobacter indicus	Parapedobacter indicus RK1	0.0305
2531839228	2532712835	MYDQPSSIHKDKKQSITPAIANQHNSPGAFQFEDTSAEGSMQKRLQAVANGSALVKQQAQLKAAAEGVDTRENKVQRKANNTGLPDELKGGIENLSGYSMDDVKVHYNSARPAQLNAHAYAQGTDIHIAPGQEKHLPHEAWHVVQQKQGRVKPTTQMHGVQVNDNEGLEKEADAMGGKALQRISSGDDTPLGSKMLQNSYQISYPVQKNDKLKDLLDNGGLAVAIEREMEEGDIKPELRPAILEESAAFSAEMIAKEPEIGFFSFYFKLIDHVARKRGLYVEDDVDDEYEEEDEASESEDEDIDTGLYHGSASRSGFARLGAEEDAEVDRFKMRGRKSVYDADKVRSSRRQEAAASGIGMVKSGTFIGLDAALPGLGTGLSAANAANEARKKHYVGKGA…	529	0	0	1	0	20	-37.8	1066.2	3	7	1	1	0.991157	DUF4157,	protein of unknown function (DUF4157)	2532712855	NO HITS AT ALL	19	TPR_8,	FALSE	Tetratricopeptide repeat-containing protein,hypothetical protein,	FALSE	Fulvivirga	Bacteroidetes	Fulvivirga imtechensis	Fulvivirga imtechensis AK7	0.2946
2639762910	2641225972	MVYEYDKTIERKRKPSIQLDNNKEQSSEQALELPQSNQNNPLLHDLITSNNLRKEASVFAKRIGPSYQGILDGLEHLHNLSGNEQLTTGFELYRRIIRYLEEHPDSKRNTALRRIQTQFGDLMFTGTLQKIRHSLLEMAETRPEMASHIYQIARDEATGNTPGLTDLMVRWVKEDPYLAAKTGYQGKIPNDLPFEPKFHVELGAQFDDFKKWLDTAQNKGLLTHTRLDEQNKQAHLGYSYNELLDMTGVESVQMAVYFLKEAA	263	0	0	0	1	0	-50.7	1174.2	2	6	2	1	0.990955	PMT_C,	C-terminal region of Pasteurella multocida toxin residues 569-1285	2641225417	no clear winner	1000000000	Fil_haemagg_2,DUF637,DUF4255,	FALSE	Haemagluttinin repeat-containing protein,Protein of unknown function (DUF4255),	FALSE	Photorhabdus	Proteobacteria	Photorhabdus luminescens	Photorhabdus luminescens NBAII Hb105	0.6809
2693429823	2694827359	MRAFEQRKKNAPSHSSFFEPKIQKKLKTGTAGDQFEVEADKAADKVVNNNMSGGGLLQSKEEVQQKSISENITSIQSKEIKEEEPVQKKADKKEEEKSVQTKAEEKEEPVQKKTEEKEEPVQKKTDEKEEPVQKKTEEKEEPVQKKAESTGRFIQKKEEKEPTSTVEKNLKKGGGNSLDRDIQLEMENSFGVDFSPIRIHTDDNAAKMCQEMGAQAFTNGVDIYFNKGKYNPNSVQGKKLLAHELTHTIQQGAITQKRK	259	0	1	1	0	0	-41.1	1191.4	4	10	1	1	0.990882	DUF4157,	protein of unknown function (DUF4157)				DUF4157,GH-E,	FALSE	hypothetical protein,Uncharacterized membrane protein HdeD, DUF308 family,	FALSE	Flavobacterium	Bacteroidetes	Flavobacterium sp. CF108	Flavobacterium sp. CF108	0.4825
639857000	639857314	MSERPSPFSLHPGPASGRSGGRGRMCTMWGQGEAGRDVKAGAGARLEGQAGELDPGLLHQLLLHFNRARLSPAIPQEDWEADLRRESHLRCLEGAFVEAERERIAARAAEAPEDPDGFVAWFEALKQAGPGQGDPLFPWLATEAPLEAFRWFLTQEVAGEAGFDDLVAMTQVKLPTRAKLELARNYWDEMGRGREEAMHGPMLAGLAEALALHPTDEDTVWEAHALANLLVAFAANRRYTYHSVGALGVVELTAPGRAVCVNEGLQRLGFGMPVRRYYALHATLDVKHSEAWNREVLWPLVAEDPGVARPIAEGALMRLRAGARCFERYRQELAPMLSRA	340	0	0	0	1	2	-28.5	1076.1	2	11	1	1	0.990764	Haem_oxygenas_2,	conserved hypothetical protein				Amidinotransf,DUF3574,	FALSE	amidinotransferase superfamily,conserved hypothetical protein,	FALSE	Stigmatella	Proteobacteria	Stigmatella aurantiaca	Stigmatella aurantiaca DW4/3-1	0.3353
2599185360	2600231470	MTHTTETAEPTLTVGAANDAYEQQANAVAGQIMRMPEQPFVQRKCAHCQEKEQFQRKPMASFIQRKTEAGGSQATQATTSQIQATQGGGNPLPATTRTFMETRFGTDFSGVNIHTGEYAVQLSRELNAQAFTVGSDIYFNSGKYAPDSMDGRHLLAHELTHTVQQSSQSPIHRIVQRQHEPGGPYHPPEGTDLRCTSTDTCSQLSLKINYLRHTILRHQQWDIANPTPDYPNGRHAVEIAELQNALANCIGHTVRCRNQPTTVPVPENAPARSSAATRRIATATAVGAGIGMVGGAILGALGGGVGGTLVAPGVGTVGGGAAGGVAGAAYGAGLGGLVGGAVMGGAQALWEWLSD	355	0	1	1	0	0	-12.1	1017	-3	5	0	1	0.990653	DUF4157,	protein of unknown function (DUF4157)				DUF4157,AAA,	FALSE	protein of unknown function (DUF4157),ATPase family associated with various cellular activities (AAA),	FALSE	Spirosoma	Bacteroidetes	Spirosoma radiotolerans	Spirosoma radiotolerans DG5A	0.0195
2724679649	2727705283	MYFFDNKKHNKPHIHAEYGEYTAVFSIENGELLDGKLPNKKLKMVQAWIAIHEDELMANWTLSVQGKDPFNIDPLK	76	0	0	0	1	3	-26.3	1218.4	4	5	3	1	0.990548	DUF4160,	protein of unknown function (DUF4160)	2727705279	no clear winner	3	DUF2442,RelB,	FALSE	Protein of unknown function (DUF2442),DNA-damage-inducible protein J,	FALSE	unclassified	Proteobacteria	unclassified	Bacterial ectosymbiont of Kentrophoros (Beck) morphospecies DK DK162	0.4967
2739367658	2739626125	MPKLVFASSGDKTATSTTSDIRTSMSKDPLKTDESPSPFTIQTKLTVGSKDDPLEEEADNMANQVMRMPENSFIQRKCHECEKEDQVHRTRLTDSITPQIQAKGDGNFSVNEASASSIKATLGSGSRLDKHTNNFMSERFGHNFNDVKIHNDSRSAQLSNDLHAKAFTIGKDIYFNQNKYNPASENGKHLLAHELTHTIQQRNKAMRVQKLDLSLHTFSKGSCGERNVQWVFALSNAAPDDGYLVQHIRSLETMAACPSDISYTELAPKLEFWEAWKVKKGDKLDWTTVRDAWTDGSTRPGQPNTSGTQTSLGTIKFFTKAVTGDLGDYGVAPVGNPAWGPGKVPLSGDLTSTATQPSWFSGAATEGPSNRWASSWWNCCGEESKHFSKVESKP	394	0	1	1	0	0	-24.5	1018.2	-1	6	1	1	0.99052	DUF4157,	uncharacterized protein DUF4157				AAA,	FALSE	hypothetical protein,ATPase family protein associated with various cellular activities (AAA),	FALSE	Algoriphagus	Bacteroidetes	Algoriphagus antarcticus	Algoriphagus antarcticus DSM 15986 (v2)	0.1272
2585427834	2586920002	MNYLEFKEIRKKLNMKQAEIAKSIGVGTRAVQYWEKGERKIPETTAYFVTNLLLDQEKKQSEDSASPLAFSDLKIMNVPLANQYAQAGYLSRFADEEYIESLPTIPFTDDVEHRGEYMCFEVRGDSMDDGSYESYLEGDIILCRNIRQDYWMSKLHYDKWDFVIVHKEKGILVKRIINHDVEKGIITLHSLNEYYDDFEIHLEDVAKLFNIISTRRKNNRR	221	0	0	0	1	3	-20.8	1199.3	3	5	2	1	0.990463	HTH_3,Peptidase_S24,	Peptidase S24-like				0	FALSE	hypothetical protein,hypothetical protein,	FALSE	Chryseobacterium	Bacteroidetes	Chryseobacterium hispalense	Chryseobacterium hispalense DSM 25574	0.2035
2695420944	2698160495	MNYLEFKEIRKKLNMKQAEIAKSIGVGTRAVQYWEKGERKIPETTAYFITNLLLDQEKKQNENSASPLAFSDLKIMNVPLANQYAQAGYLSRFADEEYIESLPTIPFTDDVEHRGEYMCFEVRGDSMDDGSYESYLEGDIILCRSIRQDYWMSKLHYDKWDFVIVHKEKGILVKRIINHDVEKGIITLHSLNEYYDDFEIHLQDVAKLFNIISTRRKNNRR	221	0	0	0	1	3	-20.8	1199.3	3	5	2	1	0.990463	HTH_3,Peptidase_S24,	Peptidase S24-like				0	FALSE	hypothetical protein,hypothetical protein,	FALSE	Chryseobacterium	Bacteroidetes	Chryseobacterium takakiae	Chryseobacterium takakiae DSM 26898	0.2035
2724679817	2728199103	MNYLEFKEIRKKLNMKQAEIAKSIGVGTRAVQYWEKGERKIPETTAYFVTNLLLNQEKQQNEDSASPLAFSDLKIMHVPLANQYAQAGYLSRFADEEYIESLPTIPFTDDVEHRGEYMCFEVRGDSMDDGSYESYLEGDIILCRNIRQDYWMSRLHYDKWDFVIVHKEKGILIKRIINHDVEKGIITLHSLNEYYEDFEIHLEDVAKLFNIISTRRKNNRR	221	0	0	0	1	3	-20.8	1199.3	3	5	2	1	0.990463	HTH_3,Peptidase_S24,	Peptidase S24-like				0	FALSE	hypothetical protein,hypothetical protein,	FALSE	Chryseobacterium	Bacteroidetes	Chryseobacterium profundimaris	Chryseobacterium profundimaris DSM 28214	0.2035
2506520016	2506616255	MKPSFRYRRRSKPAKNEGAFFKKDSKAEPAFFGEAAHDTFFPPGVTNQAIQRKCASCEQEEKLQRTPASGEASAGKEDKKEEDKKLQRSPASAEASAGKEAGGSTDSTTNVSNYVGSLNGKGHALSPLVNQFFSSRIGYDFSQVRIHTDKEAAESARSVHAKAYTIGNNIVFNEGQYNAESQEGKKLLAHELTHVVQQKGGESELDRTINYTDATSTGRDPIPLALAKGHSTLGKTYLKINGKPVEGKDEIRKPIWEAFEKATLDYNSQTKKCTINLKDVNLTISADLLVLTDPTDDKWTGKYPGSLLDSSSACSKQGTVNVQLVSTPKGGAALQAQVAADENDHYQDILRLSKRHMEAFYDQLSKLSKDSKDGGNDCVKWFQDEVQDKNSKMVVAFTD…	436	0	1	1	0	1	-43.3	1210.4	5	9	2	1	0.990414	DUF4157,	protein of unknown function (DUF4157)				DUF4157,AAA,	FALSE	protein of unknown function (DUF4157),ATPase family associated with various cellular activities (AAA),	FALSE	Niastella	Bacteroidetes	Niastella koreensis	Niastella koreensis GR20-10, DSM 17620	0.7052
2579779156	2582515329	MSSFKPKPAPPAKAPKSAGAKSAPPKPMPSKPAATHKYLRPPPQNYLQSQPQRPSLCPPENVSQESTGADVTGLQSFAEQLRSHIGAVPAVQAKLTIGASGDPFEQEADRVADAVMSGSQQAPQLDEDLKAPQLQRKEKHEGKKASGEKINGLKPGDAGRPLDSTVRRQIEPHLGHSLDDVRVHDGPEAQRQTEHLQARAFTSGEHIWLGRGESAGDTKLMAHETTHVVQQSRNKSAAIQRQQTPGQQDGDTDLDADDDDVLLPDLDTDLGQSSGGAGDDPSDISDPDTPGDGDTPEQPVTPDGDADASRDGDTPGDGDGGPDAGDGGGGDGDGGDAGDGRSGGGRGNGRSGATDTASDSALSGGDQAALGQLATSDLALIDEELAEHQRWGAAGAQVG…	1461	0	1	1	0	1	-27.4	1047.2	4	16	1	1	0.990132	DUF4157,	protein of unknown function (DUF4157)	2582517857	NO HITS AT ALL	2527	DUF4157,	FALSE	protein of unknown function (DUF4157),hypothetical protein,	FALSE	unclassified	Proteobacteria	Alteromonadaceae bacterium 2753L.S.0a.02	Alteromonadaceae bacterium 2753L.S.0a.02	0.557
2772190803	2773075241	MFKRDKKPEPNNPLKGDEKKNPFIQPKLVFGRKGDQYEVEADKMADKVVGNMNESSSIQKKENEEEIQQKPLASEVSSLVQKVEASEEEQPVQKMEEEEKVQSKEEEEPIQKQEEEEAVQSKCDDCEKEEQVQKKGEEEEAVQAKADNSASTRNKPSFESKLRGGSGGQKMDAGTLGEMESGFGADFSHVNIHNDSEAAQMSQEIGAQAFTHGNDIYFNKGKYNPNSKEGKHLLAHELTHTIQQKGMVQKKVQKYPEHSCTDGEVINRAQTVVWFERDSTRLRSDGSVDSTTHLLLLMREVRSYLDLAQNGEVIIYGYASEEGSDDYNKTLSQQRANRIKDLLVAGGLPEDQIRAVGKGESLFYENLEDNRRVEVKYKPPVTCMEFEPLPIEGNTCGAL…	623	0	1	1	1	0	-54.3	1175.4	2	10	1	1	0.990029	DUF4157,OmpA,	outer membrane protein OmpA-like peptidoglycan-associated protein				DUF4157,	FALSE	hypothetical protein,uncharacterized protein DUF4157,	FALSE	Tenacibaculum	Bacteroidetes	Tenacibaculum caenipelagi	Tenacibaculum caenipelagi CECT 8283	0.6857
2622736599	2623476966	MHTNKTGPNEGKAAATPAAAAHTPLTVGDVNDPLEAEAEALADKVTQMTDPQTAQRKCAACEAEDEVQRKPLPSFIQKKEAEGGTAASDTVSAQINSSRGSGDKMAEPTRAFMESRFGADFSSVNIHQGNEAAQLSNELNAQAFTVGTDIYFNSGRYAPQTQEGNHLLAHELTHVLQQGNGLQVQRAPIKDAGKSKTAGGQFDPLIGMYTVAAGDTLGTIATRFGTTTAAIQKNNPEIKNINKISVGQKIFLPDLIIPNDPTGMKHNEISLDDYVKRWEAEKGRPITSSERTELERGCVGISGANTGMDPLSNLNNCFHTFEQSLKFARAKNEAIKAAGDSKKKKAVIFSMRFWSGGKPYAPDATGKVDMTDYDSRLTSGDAWRPDDASGSDYINFDFG…	456	0	1	1	1	0	-19.3	1011.1	0	13	0	1	0.989893	DUF4157,LysM,Transglut_prok,	Microbial transglutaminase	2623479064	NO HITS AT ALL	1000000000	AAA,	FALSE	hypothetical protein,ATPase family associated with various cellular activities (AAA),	FALSE	Chitinophaga	Bacteroidetes	Chitinophaga rupis	Chitinophaga rupis DSM 21039	0.1324
2711768198	2712663488	MKFAQGRTKENPAQQPPVQASVASTALQHSQLLQQQSQQIAAIQQSPQQLLQRKQLQGLVSQQLSLDEAEPLQGKFAVLQQAVLEEEEPLQGKFDAAKQLQLDEEEPLQGKFEPDAVSQRQADTSSNNTGMPEQLKTGIENLSGYAMDDVKVHYNSAKPAQMQAHAYAQGTDIHLAPGQEQHLPHEAWHVVQQKQGRVRATTQLKGEAINDDPGLEHEADVMGAKAQAVVARKNEIGGRASPLSQVDTIQRLVVPDDHVRGDLRHDKVNKLFENHTIADIQGRLGAAISSSSNIAVDGAVNASRAAAMMDYAVLSQQKVTSEKQLTSYLDNREEDEHMYVLSNSDELHVAIRSDGQKLPHPTLVGGDPDVKCAGTLRYGSSEKSDVVVTASSGHFRPTS…	428	0	0	1	0	1	-26	1064.3	1	12	1	1	0.98953	DUF4157,	protein of unknown function (DUF4157)	2712663493	NO HITS AT ALL	3182	MipA,	FALSE	Outer membrane scaffolding protein for murein synthesis, MipA/OmpV family,hypothetical protein,	FALSE	Arsukibacterium	Proteobacteria	Arsukibacterium ikkense	Arsukibacterium ikkense GCM72	0.3433
2574179787	2574503283	MNFVEAYHCNTSTRTCGQSHGYDLRQRHPPKGQFRQFDVTEIEVGENKLSEDRNIEAEKSRPKLSKYRRRAANNRERERMQKINNAFDTLREKLPIPLQDKTSKIQVLTEATSYIKTLYGQLGVNPDASNALEPTENMSSSIASKA	146	0	0	0	1	2	-44.4	1136.2	3	4	2	1	0.989525	HLH,	Helix-loop-helix DNA-binding domain-containing protein				0	FALSE	hypothetical protein,hypothetical protein,	FALSE	Endozoicomonas	Proteobacteria	Endozoicomonas elysicola	Endozoicomonas elysicola MKT110	0.4896
644736371	644869287	MVRPYDHHLKGASRKLRKQMTDAERLLWSHLRGKQLLRVQFNRQKPVGPYVVDFYAAAALLVIEVDGSQHLEEENRKHDAARNLFLQEQGLMVIRFDDRQVLLETAAVLDEIFRICQRRANPPCPPFAKGGTR	133	0	0	0	1	1	-41.5	1180.3	6	6	1	1	0.989516	DUF559,	protein of unknown function DUF559				DDE_Tnp_1,	FALSE	transposase IS4 family protein,hypothetical protein,	FALSE	Geobacter	Proteobacteria	Geobacter sp. M21	Geobacter sp. M21	0.3033
2751185731	2753060994	MSYTSKQAARESHAAEQQGAKPSAQLFSDQRTSTSAQLKQQHMMGAVQRMGAEEEEPLQGKFATLQRAEEEELLQGKFNSTAPAQLEQKPNNTGLPDKLKSGIENMSGYSMDDVKVHYNSDKPAQLNAHAYAQGTDIHVAPGQEQHLPHEAWHVVQQKQGRVQPTMQMKAGVPVNDDTGLEHEADVMGARALGIGQSSYGVNSTQLKIKTTVSAKPIQCYLTRAESAAGDILHRDRADIFEAATLDKYRDVARAWYPSMNDKVAAVTDAIEDDRDLDYIRMSGDTLTDYAGANAMVGDAREHMYVHRGNTIYRGDRTREKLPHPALVGYDPDVDGAGTLRATFNNNTLRIKVTNSSGHFRPPQVDEATRNKVEQKVRNGKPPGTRVFVDIVDV	393	0	1	1	0	2	-39.7	1041.2	2	15	1	1	0.989357	DUF4157,	uncharacterized protein DUF4157	2753060988	NO HITS AT ALL	5	DUF4157,	FALSE	hypothetical protein,uncharacterized protein DUF4157,	FALSE	Cellvibrio	Proteobacteria	Cellvibrio sp. PSBB023	Cellvibrio sp. PSBB023	0.6951
2585427830	2586905785	MKHKSFRKRRVKKQQPSKKKQQNDNFFESQVQRKCEKCKDEDKKEVQKKSDGQSTTASKNFFGSYMNTIDSKGSSLSKNNRAFFESRMNDNFGDVKLHNDKESASAAKEIGAKAFAWQNHIVVNSEYYKEGSLEGKKLLAHELKHIQQQKNGKHIIQMMPEEDATEPATKEEEEVAEPTTEEGVQQTSAADSETMEKEAEQEEEMIMVPESIPDFQTFGKAFAKTAYANSVTFEGRTDATFDGGTGSTRSLSRTPSEDCVNCAEGDCWHYTGQLQVDYSVSTNITLPDVPEGLTECQHERVRNAIDNVLSPHEDDHVTAFNQYNGSVTLPIDYTGCSAGIQEYVENLHHINAASREARVQAASDALDPFHVAVDLDCEDESTPAPTPDAEQ	391	0	1	1	0	2	-74.1	1187.5	9	12	1	1	0.989224	DUF4157,	protein of unknown function (DUF4157)				AAA,	FALSE	ATPase family associated with various cellular activities (AAA),hypothetical protein,	FALSE	Aquimarina	Bacteroidetes	Aquimarina megaterium	Aquimarina megaterium XH134	0.9205
2508501098	2509011652	MHIYAGQTSQTKSHNTQATPTPKQSNSKTNSHLTDHRPQTQRITQLQNLAESHSSKQEHPVQKKPNKTGLPDNLKAGIENLSGHSMDDVKVHYNSAKPAALQAHAYAQGTNIHLATGQEKHLPHEAWHVVQQKQRRVKPTLQMKSGVNMNDDAGLEKEADVMGEKALQFVGKRPETLAQMKLKGIINSNQERQTIRFQMDKNSSTYVQRKINPSKKLTKYLKPYNDEKENVKSIIKQLFKNLIKSGFTYQEPAIHEAIRGTTLKIKSLKSLHEKMEASFARDRDEDLGGDGAHGLGRHYAISDEALEDRLRGPRAIPTASRFQKDEGSRLNKLHNLIKNALVSNLSKPAKQIGQKVHSVMTDPTDDYASKTTNNLRKNYLQGIANVFTENYDFEDPSLG…	491	0	0	1	0	2	-49.3	1046.3	2	9	1	1	0.9892	DUF4157,	protein of unknown function (DUF4157)	2509011657	NO HITS AT ALL	4	DUF4280,	FALSE	hypothetical protein,protein of unknown function (DUF4280),	FALSE	Owenweeksia	Bacteroidetes	Owenweeksia hongkongensis	Owenweeksia hongkongensis DSM 17368	0.5649
2695420936	2698128723	MFKHIPYSGRQRDTEASRSDRFVGFDSGREAIRMQPEIQARLKIGRPGDKYEQEADRVADTVMRMPDPQLRRPFVEDEEEKTQMQPTGEEQQLQMQPFHEEEELQMKCEQCEEEEKMQMKSSTNGGTPYAPSDITRQLDATRGSGESLPQDLKHEMSQKMGADFSSINIHTGTGAARLNRKLGARAFTYGQDIYFDSGAFNPESSAGKRLLAHELTHTVQQGSSPKIIQKDDNEEQDQVREATESERREYVREAIRYFENAGEFFQRASIRNDKMLVSILRGWHEAVLHNENIINTYLNEDATLLQELRQAYTTGLRNLMTRASAQLNEPTVRLYLQNMHLIPEWAWPGTADFNLATGQEKRDFIQATTNAFNDATTFSGFTTFTDATLRDVLTRLRDL…	653	0	1	1	0	0	-37.6	1148.4	1	11	2	1	0.989159	DUF4157,	protein of unknown function (DUF4157)				DUF4157,AAA,	FALSE	protein of unknown function (DUF4157),ATPase family associated with various cellular activities (AAA),	FALSE	Aliifodinibius	Balneolaeota	Aliifodinibius roseus	Aliifodinibius roseus DSM 21986	0.7107
2506520046	2506735843	MKPFAMKTKKDKGIQKPVSSPFFQAKLTVNQPGDKYEQEADRFASQVVNSESQYSESFFKPQVTPVINRNEKSGRPIVTNKVESTLQKNTHSGSSLPENIRSKMENGFGKDFSGVKIHHDSEAEEANKVLNANAFTYGNHIYFNAGKFSPDSKKGQELLAHELTHVVQQGKAQGLGIQRDEEEASTESNEESEFEFDYNLLPPSLQFSLGQWMLEANTSQVALQFSQGLMRSRFGYNYGGNLTLGTQYPSGSAELGFNPHSPALSLNFTEDRFRFGANADLTTGGFGFNLGYGSKLLPMPFDLAGPVYGGWGGASSILGDIGNMQDPISFYQSHGDNIDSIMGAVKALQPLANESNQGFGAGLRFTYNPQTGVLIHAGVQWMF	383	0	1	1	0	0	-29.9	1079.3	4	8	1	1	0.988687	DUF4157,	protein of unknown function (DUF4157)	2506739649	NO HITS AT ALL	3805	AAA,	FALSE	hypothetical protein,AAA+-type ATPase, SpoVK/Ycf46/Vps4 family,	FALSE	Aquiflexum	Bacteroidetes	Aquiflexum balticum	Aquiflexum balticum BA160, DSM 16537	0.2342
2724679211	2725887763	MSRHKKTFAPRAGRSGKQNTNSKEDKDKHEQITDQDSKISLAKAESTQITYEPFKNRAFNKVEKNASVIQLFDKGQHISTLHNALNKLGHQTPENKNLFWNETKTGIINFQRKNNINTSGTLNRETLLKMNEALNFLNSRKEVGIPVSERAKMLYEAFEHRTMGIFAGTDEDKVFMALEKLSYEERYELIQYYDATYKPKRKVGLVQDLYEELGNKDLFKAIRLLYANYEEPQPVLEPEPAHPEGELLQEVVVTGKGSWIKPKTKYAIEGQPIEFDCTYQYETPVMYAEGNKPKVPEVVRKVLIRNNGRVYNLFEYPFRKDTKTFRQDGTAISQFSINTHQSGNFTFVFIIENTLTKEFRAYTKEYQVKTLEEAAAGDLKNNKIQNYSDFRQQVAFIEF…	1233	0	0	0	1	0	-72.4	1160.4	4	10	1	1	0.988684	PG_binding_1,DUF4237,Ntox28,	Putative peptidoglycan binding domain-containing protein				AAA,	FALSE	hypothetical protein,ATPase family associated with various cellular activities (AAA),	FALSE	Chryseobacterium	Bacteroidetes	Chryseobacterium cucumeris	Chryseobacterium cucumeris GSE06	0.875
2663762742	2664191702	MNYLEFKEIRKKLKMKQSDIAKSIGVGTRAVQYWEKGERKIPETTAYFVNNLLQEQQKKQNEAASPVVFSDLKIMYVPLANQYAQAGYLSRFADEEYIESLPTIPFSDDVEHRGEYMCFEVRGDSMDNGSYESYLEGDIILCRNIRQDYWMSKLHYDKWDFVIVHKEKGILVKRIINHDVEKGIITLHSLNDYYPDFDIHLKDVAKLFNIISTRRKNNRR	220	0	0	0	1	4	-23.8	1199.3	4	5	2	1	0.988406	HTH_3,Peptidase_S24,	Peptidase S24-like				0	FALSE	hypothetical protein,hypothetical protein,	FALSE	Chryseobacterium	Bacteroidetes	Chryseobacterium taihuense	Chryseobacterium taihuense CGMCC 1.10941	0.2366
2630968601	2632468999	MTTFSQHRRRTRRVNRNKPRKGDVMQYGEHNEVSEGNSSFLSGLINQGTQDKATQALSQQIQHKLTVGKANDVFEQEADHVADQVVDSSVSADQPKPAGSRLQKQEEKEEEAQTKALAEPKLQKQEEEEEEAQAKAITEPKLQKQEEEEEEEEAQAKALAEPQLQKQEEEEEEAQTKAMADTKLRKHKQKKKRKHKQEEEKEEEELQTKTNNKQTACRNSAADLAVNQATARRIGERQGSGQAMDANTKHFMEANFHKDFSNVRIHNDKEANNLSQQLHAQAFTLKQDIYFNTGKYNPESKSGKHLLAHELTHVVQQNSALSDKKTKEKTTK	332	0	1	1	0	1	-65.4	1133.3	10	10	1	1	0.987872	DUF4157,	protein of unknown function (DUF4157)				DUF4157,AAA,	FALSE	protein of unknown function (DUF4157),ATPase family associated with various cellular activities (AAA),	FALSE	Thalassomonas	Proteobacteria	Thalassomonas viridans	Thalassomonas viridans XOM25	0.8168
2534681837	2535647659	METEKLYQEKTARIIQQKQDGSGALQFVDNRPVNQLLQRISDDEGDTLQGKFEPPMQRVEEDEDEASQMKADTTMQQKPNDTGLPDNLKTGVEELSGFSMDDVKVHYNSSQPATVQALAYTQGTDIHVAPGQERYLPHEAWHVAQQMSGRVEPTTEVGGMPVNDNVGLEHEADVMGARANSL	182	0	0	1	0	0	-38.8	1167.3	1	6	1	1	0.987573	DUF4157,	protein of unknown function (DUF4157)	2535647662	NO HITS AT ALL	2	AAA,	FALSE	ATPase family associated with various cellular activities (AAA),hypothetical protein,	FALSE	Bacteroides	Bacteroidetes	Bacteroides oleiciplenus	Bacteroides oleiciplenus YIT 12058	0.2679
2728368985	2728689309	MRAFEQRKRNIPDTSSFFGPKIQKKLKTGTVGDKYETEADTVADKVVNNTPSSGGLLQSKEQVQQKPISETISSVQAKDMKEEDKSVQKKSDKKEEEKPVQKKSDEKEQDKTVQAKCTDCEKEDKVQKKVQKEEEKPVQKKGKNAESEIHDNELEGKLDHSKGNATGLDKKTKEEMESGFGTDFSNVKIHTDTNAVQMSQELGAQAFTNGNDVYFNKGKYNPGSKEGKHLLAHELTHTVQQGNRSKNVQKQSDVLQLATIPWNITQWTTHKRESNNFSVGSGGSINVTSNLNWDGPPRCRDIASTMEVKIYRSVDNWFDSNVHNATISLAGGSTSVSELTAGTYYVEIYLGGYNGDPNHCSLTGGISITTS	371	0	1	1	0	0	-38.2	1191.4	3	7	1	1	0.987345	DUF4157,	protein of unknown function (DUF4157)	2728692195	NO HITS AT ALL	1000000000	DUF4157,	FALSE	protein of unknown function (DUF4157),hypothetical protein,	FALSE	unclassified	Bacteroidetes	Flavobacteriaceae bacterium CRH	Flavobacteriaceae bacterium CRH	0.3
2740892512	2743772668	MKKANISDPVATPAVAARQEEIHQNSTTGDRTGINIFFQAKLTVGSPNDSLEHEADAVADQVMRMPKSSFIQKKCTHCEEEDKAQRKPLISATTTAIQAKGQNTSTASDHVSEAIKSSQGSGSKMDPETNSFMNNRFGSDFSDVNIHTDDQSVQLSNNLSAKAFTVGNDIYFNQGEYRPQSNEGKHLLAHELTHTIQQNGNSIQRSPMPAEDTVQNLESYDAATRQNIHYENGFNLQAKISKFFQKGIVRDVRSGYNVTYVVQGFDPTEAWVESAMKALILYNFNLDSGATDAALTNITTVQHLDLSSETNPADTKIIGPKAIVRFTSTEFDTSGKGAKKMKNVQLAIEKLSNFTASTNIETPAQKRQRYETIYQITNAVPVRNDPLGDPPETMSDAKF…	562	0	1	1	0	0	-27.1	1032.2	-2	8	0	1	0.987272	DUF4157,	uncharacterized protein DUF4157				AAA,DUF4157,	FALSE	ATPase family protein associated with various cellular activities (AAA),uncharacterized protein DUF4157,	FALSE	Pedobacter	Bacteroidetes	Pedobacter panaciterrae	Pedobacter panaciterrae O48	0.0861
2582580750	2583206268	MFALSKKKKHAGEIRGKGSSSRVLDRKAARGAPSPILQRSPDNGAETVPAFPRLTLGTSPFFHAPGLAPRLSLGLPPLELRLDPEIERQIQQILETRLDPLVLQNQLQEAAARVETAPWLPSPTRERPAEATRERPPAPGPSPLREGSLGDVARALAATEPVAGMLRNLQDQARDFALGVWGRATPGERGLIVTSSVVVGGGALAGVLASPSARDRVLPLLNGRPLPIPGVDWLHVEIYTDENSVMFGAHLDVGALLPPEWGFGPGSPRAIGGPPSPEPFPPLQRKEESPGASGQPVPWVAPHLERARGSGRLLDPDVRTRMEHELGADLSAVRVHENAASDGLSRSLRAKAFTWGTDIFFRQGAYNPRSIEGRRLIAHELVHTLQQEQGLTPALPQGK…	1393	0	0	1	0	3	-30.4	1078.4	6	13	1	1	0.987185	DUF4157,	protein of unknown function (DUF4157)				Response_reg,PAS_9,HATPase_c,Patatin,DUF3376,	FALSE	PAS domain S-box-containing protein,patatin-related protein,	FALSE	Desulfacinum	Proteobacteria	Desulfacinum infernum	Desulfacinum infernum DSM 9756	0.458
2728369487	2730555165	MIGMHSSYEKKDSVVQRESVPISETVVDSSSQNAALQRKASLANVAAQRAPEPRPNLTGLPDNLKSGIENLSGFSMDDVRVHYNSDKPATVQALAYTQGTDIHVAPGQEHALPHEAWHVAQQMAGRVSPTTNINGMPVNDNAALEHEADVMGEMAVQCKNEDGTRVNKNIQCEGLLQRRTLDGFIKVADGSIIPSGVPTNPNGTSISNLKYGNQKRLIDENCDNNVCIKGHLIKCFWFGHNEEEYICQWSVNNEAEWTEVENKVEKLASKKSRKPQNKHKELKLPIKVVTDEPEMGRRLLKSKDKATRIFKGMSDYQYGEAIKTLNRQVGKVKISLDGESVDEKSFKEPLSIRTVR	356	0	1	1	0	2	-16.5	1051.3	0	7	1	1	0.987087	DUF4157,	protein of unknown function (DUF4157)	2730555159	NO HITS AT ALL	595	DUF4157,	FALSE	hypothetical protein,protein of unknown function (DUF4157),	FALSE	Fibrobacter	Fibrobacteres	Fibrobacter sp. UWR4	Fibrobacter sp. UWR4	0.0958
2654587594	2655005326	MEHEYSEKEKPKKYPIKLTDSIEHDQEGINTTTPLELNSQYTNRERPGLRERFSATLQRNLPSHSMLDRELTTDGKKNQESRFSPNMIMDRMMHFGVRTRLGKVRNSASKYGGQVTFKFAQTKGTFLDQIMKHKDTSGGVCESISAHWISAHAKGESIFDQLYVGGQKGKFHIDTLFSIKQLQMDGYLDDEQSTMTEYWLGTQGIQPSMQENDDMDEHSSKVVGQTGTKGTKDLLDAILDTGDKGSGYKKISFFGKMAGHTVAAYVDAQKGVIFFDPNFGEFSFPNTTSFSRWFTDDFWPKSWYNLEIGLGQQFEVFNYEPKKP	324	0	0	0	1	3	-50.1	1178.2	2	8	1	1	0.98708	Peptidase_C58,	YopT -like peptidase. Cysteine peptidase. MEROPS family C58	2655007872	no clear winner	1000000000	Peptidase_M91,	FALSE	Effector protein,hypothetical protein,	FALSE	Photorhabdus	Proteobacteria	Photorhabdus heterorhabditis	Photorhabdus heterorhabditis VMG	0.5289
2690315857	2691329837	MKFAVGRTSQSQQPVAAAPGSAASAALQQSSRQQQQARQLQALKHSKAALIQHKPDESTVSQQAALEDEEPMQGKFETAQKMGLEDEELMQGKFDATVQRQPDEEEPLQGKFEPGAVNQRQADAAPANNTGMPDQLKSGIESLSGYVMDDVKVHYNSAKPAQMQAHAYAQGSDIHIAPGQEQHLPHEAWHVVQQKQGRVQATTQLKGEAINDDPGLEHEADVMGAKALNAAQVTTQLSSAVHSRLVPGCVAQREVVAGTLVVNEGGYPCFAYDGKKYHIDENEPKHVTCDTDGRTHYYFEGSGTDIVGNVGPGKNKKSKQQIKFKFEALPAGVQSFIKNNYNAIVNAVEKGVIAV	355	0	0	1	0	1	-19.1	1035.2	1	13	1	1	0.986778	DUF4157,	protein of unknown function (DUF4157)	2691329832	NO HITS AT ALL	4	Tautomerase,	FALSE	hypothetical protein,4-oxalocrotonate tautomerase,	FALSE	Rheinheimera	Proteobacteria	Rheinheimera sp. EpRS3	Rheinheimera sp. EpRS3	0.2899
2773858105	2775497716	VSIKTLQPANIQREAASHASGLKQPAATPFWGKPAAQSFFQPAIQRKCAHCEEEEKKNNVQRKEASPAAISPTAVESNINSTKGQGEGLKGDTLQEMNGAFGADFSNVKIHTGNNAAGLNRQLNAQAFTTGNDIYFNEGKYAPGSSSGKHLLAHELTHTLQQGQGTTGIARQVAPVKEHGDLSQVPATLACPVDTSTPRVEDSYPFTVSSSGLSPANQRLISGFAANWHRLGASATVRIDGFASVDGSDPFNWELSCHRAQAVRDEMITPSDGSPGIGAGFISIFAHGETNHFSRTDPVANRVAVISSVVPVPPPPPPGPTPPVTPERKCGPNVTSEIARVWAQVQSNFNSWGFTDKLNACRYLIQPVIVGSGGPELNKDAFDTFGLFLNTAGWTQQGP…	561	0	1	1	1	0	-12.6	1011.2	1	10	0	1	0.986691	DUF4157,OmpA,	OmpA family protein	2775500671	NO HITS AT ALL	1000000000	OmpA,	FALSE	outer membrane protein OmpA-like peptidoglycan-associated protein,hypothetical protein,	FALSE	Chitinophaga	Bacteroidetes	Chitinophaga arvensicola	Chitinophaga arvensicola 10_5 24_1	0.052
2519899680	2520591941	METERTYQNKVARTIQQKRSGEGTLEFADNRPHGILQAVAEPVQRLEDEDEALQGKFAQPLQRLGDEEDETLQGKFENTVQREEDDDEAMQGKFANPIQRIGEDEEDSLQGKFAVPVQRKNETGMPDNLKAGIEDLSGFAMDDVRVHYNSDKPATVQALAYTQGTDIHVAPGQEQHLPHEAWHVAQQMAGRVEPTTEVGGLPVNDNPALEHEADVMGAKANSY	223	0	0	1	0	0	-46.4	1183.2	4	7	1	1	0.986548	DUF4157,	protein of unknown function (DUF4157)	2520591938	NO HITS AT ALL	2	AAA,	FALSE	hypothetical protein,ATPases of the AAA+ class,	FALSE	Bacteroides	Bacteroidetes	Bacteroides gallinarum	Bacteroides gallinarum DSM 18171	0.4209
2639762814	2640816156	MNISSYFFLNEENIKFNNQCLNTYMDYPQPISKDWPNLPSGFQRYIDDIINLNGFLYFFKGSLYLKFDITKAQVVDGPNFIIDGWPGLKGTELENGIDAAIELTTNTVCFFKGRHCIDYTIDLHTIKINTISDRWGMTEEYEKFSSNLDAIISWPDIDGNFIYFFKGDSFIRFDPNLNALDAGPIIISSDNNGWRGLTFKNIQAAVSVDTDLLGSHRGNNGGNSSVCSGTCGTNDTGKHWGTSKNSQYKK	250	0	0	0	1	0	-25.1	1134.3	-1	-4	3	1	0.986548	Hemopexin,Hemopexin,	Hemopexin	2640816157	no clear winner	0	DUF772,DDE_Tnp_1,Collar,	FALSE	Transposase and inactivated derivatives, IS5 family,Phage Tail Collar Domain,	FALSE	Photorhabdus	Proteobacteria	Photorhabdus thracensis	Photorhabdus thracensis:DSM 15199	0.1344
2772190803	2773075242	MNFSSKIQKSKGSPAQKKSGSFIQPKLNVGKPGDKYEVEADKAADQIVAKEKESPNSFFAPTIQKKNEEEVQKQESNEQEIQQKPLVDSISPAVQLKSENIIQKQQEEELQQKKEEDIQKVSEEITETTSESNTNSRELVQQQTEDEIQEKEEEEIQEKEEEENQQLQMSGGDDTSSLESNLSSSKGGGSPLGTDTRNEMESGFGADFSGIRVHNDSNAVQMNKELGAQAFTNGNDIYFNEGKYNPTSESGKHLLAHELTHTVQQGASVQPKMIQKTEDEATEVPQTGTYYDFTTDPPKIFIDDLPIPAFKQGFMSSSNNFRAREFSGSSGRSGDNDAGQSTVWDGISSDGIHQKLLEGGLLNDRLYQISTTIRSGGRSKKFDRSGDAALLAQNLKVAF…	1253	0	1	1	0	1	-37.1	1080.3	5	14	1	1	0.986461	DUF4157,	uncharacterized protein DUF4157				DUF4157,OmpA,TPR_10,	FALSE	outer membrane protein OmpA-like peptidoglycan-associated protein,tetratricopeptide repeat protein,	FALSE	Tenacibaculum	Bacteroidetes	Tenacibaculum caenipelagi	Tenacibaculum caenipelagi CECT 8283	0.613
2775506741	2775682440	MREFEQKKPANNSYSPFFGPKVQKKLTTGTVGDKYEKEADNVADKVVNKRKTGGLLQSRSEEAVQQKPISETISTVQKQDLAQEQPLQKKGKEKEEDKKVQKKSDKEEDKKVQKKGEKEEDKKVQKKSDKEEDKKVQKKGEKEDDKKVQKKCADCEAEDKKAQKKEEIQAKFNESNSVNEGVESDLNGSKGSGNGMDKNTKQEMESGFEADFSNVNIHTDSKAVQMSEELGAQAFTHGNDVYFNKGKYNPDSREGKHLLAHELTHTIQQTGGKSKSGTIQKTSIENHSEDLQAERPQNPQFRGNPPLEKANDNQMLISTGQKGQYVSELQQGLMKAGQSLPKFGADEDFGTETRNAVIGFQTENSLNKIDGLVGPETIGALDNVLVAEKGGKKDGCKST…	506	0	1	1	0	3	-40.4	1221.4	3	8	1	1	0.986356	DUF4157,PG_binding_1,	putative peptidoglycan binding protein				DUF4157,	FALSE	hypothetical protein,uncharacterized protein DUF4157,	FALSE	Flavobacterium	Bacteroidetes	Flavobacterium johnsoniae	Flavobacterium johnsoniae 379	0.3755
2739367662	2739641804	MREFEQKKIGSHFSTPFFGPKIQKKLTTGTVGDRYETEADNVADKVVNKRKGGGLLQSRTEEGVQQKPISETISTVQKQDLAQEQPLQKKGKEKEEDKKVQKKSDKEEDKKTVQKKGEKEEDKKVQKKSDKEEDKKVQKKGEKEEDKQVQKKCADCEGEDKKVQKKGEKEEDKKPVQAKLKESSPDNEGIENDLNRSKGSGSTMDKNTKQEMESGFGTDFSSVNIHTDSKAVQMSEQLGAQAFTHGSDVYFNKGKYKPDSKEGKHLLAHELTHTIQQTGSKTPNNVQKLSDPDCGSTKHLKLSGSCYDFHNTCYTETFVPSKSDALKIVIDVDYMEPVGSWIKEDFSAQVIKCGLIDDTNIGSKRISLENIPSTLEFNIASVTPGDKYFIRIYSRSSSA…	408	0	1	1	0	3	-29.6	1221.4	4	6	1	1	0.986288	DUF4157,	uncharacterized protein DUF4157				DUF4157,	FALSE	phage-related protein,hypothetical protein,	FALSE	Flavobacterium	Bacteroidetes	Flavobacterium aquicola	Flavobacterium aquicola DSM 100880 (v2)	0.1683
2734481905	2734503329	MRTQIRQPNKQELRVVQNKAKAVNQASLSTVLQQYCTVQRESVDEDESILQGKFDNVVRRQEALSPVPNQTGLPNNLKSSIETMSGYSMDDVRVHYNSSKPAHLLALAYTQGTDIHVASGQEEHLPHEAWHVVQQKQGRVQPTMQLKGVNVNDNEELEREADAMGERSLSNVSAIQFIKTQRRRPIKRRSITDADGDYIPSGERNKYRFTFSRKIRRLVLNKAPIDASGRRRCPVCKRYLTNRFGIELKIPYTSKSGKKHRRVTADLDHIIPWYKKLPSLTGKTAEQIKQEYSNIDNLRPLCWKCNQNHKHENKKIDNPTDLDDGYNTDTEERKEMYEKLNNEK	344	0	0	1	0	0	-29.6	1155.4	4	8	0	1	0.986244	DUF4157,	protein of unknown function (DUF4157)	2734503325	NO HITS AT ALL	3	AAA,	FALSE	hypothetical protein,ATPase family associated with various cellular activities (AAA),	FALSE	Dysgonomonas	Bacteroidetes	Dysgonomonas hofstadii	Dysgonomonas hofstadii JCM 17038	0.0996
2775506862	2776098653	MTIAQEQSYYSPEEYLELEVNSEIRHEYIDGQIIPMTGGTPNHNQLALNLSGTLNFLLKRQPYRVFIADQRLWIPQRRINTYPDVMVMQTPLEYQEGRKDTLINPVMIAEVLSKSTKSYDRDEKFAADRTISSFQEYILIDQYTMHVEHYCKTDKNKWIFSEYDDGDVTLNLAAVPCQVLLADIYDQVDFSVEE	194	0	0	0	1	3	-23.6	1033.2	-5	3	0	1	0.986073	Uma2,	Uma2 family endonuclease				DUF1624,	FALSE	predicted acyltransferase,hypothetical protein,	FALSE	Nodularia	Cyanobacteria	Nodularia sp. NIES-3585	Nodularia sp. NIES-3585	0.0273
2616644844	2616768072	MKYIHNTRQPLSQKQADKADKPFFNGSREKSKQDGDAFFQARKIDGNQDSALEQEADAVAHKVTTAQQAPVNSSQRMGQMSVQKKGADEEKDAKAGQKKEKKDEKEEGKPQKKDEKKEEEKPTQKKEEEKKDKEPQKKEEEKKDKEPQKKEEDKKDKEGVQKKEEKKDNEPQKKGEEDKKDEGKPQKKEKGEEKDDKAAAQKKEEKAGGVEKTEGKPEAPEAKFDRLLNESKGGGSPLPAKVRTQLEHQMNANFEQVKIHTGQQAVELCNLSKAQAFTHGNDIYFNAAKFDPESTAGMNLLAHELTHVVQQNGPRK	316	0	1	1	0	2	-59.6	1188.4	2	10	1	1	0.986029	DUF4157,	protein of unknown function (DUF4157)				AAA,TPR_1,TPR_11,TPR_11,TPR_16,	FALSE	ATPase family associated with various cellular activities (AAA),Tetratricopeptide repeat-containing protein,	FALSE	Mucilaginibacter	Bacteroidetes	unclassified	Mucilaginibacter sp. YR332	0.7542
2651870011	2653572472	MKYIHNTRQPLSQKQADKADKPFFNGSREKSKQDGDAFFQARKIDGNQDSALEQEADAVAHKVTMSQQATANSSQRMGQMSVQKKGADEEKDAKSTQKKEQKDEKEEGKPQKKDEKKEEEKPTQKKEEDKKDKEPQKKEEDKKDKEGVQKKEEEKKDKEPQKKEEDKKDKEPQKKGEEDKKDEGKPQKKEKGDEKDDKAAAQKKEEKGGGVEKTEGRPEPPEAKFDRLLNESKGGGSPLPAKVRTQLEHQMNANFEQVKIHTGQQAVELCNLSKAQAFTHGNDIYFNAAKFDPESTAGMNLLAHELTHVVQQNGPRK	317	0	1	1	0	2	-59.6	1188.4	2	10	1	1	0.986029	DUF4157,	protein of unknown function (DUF4157)				TPR_12,TPR_16,TPR_16,AAA,	FALSE	Flp pilus assembly protein TadD, contains TPR repeats,ATPase family associated with various cellular activities (AAA),	FALSE	Mucilaginibacter	Bacteroidetes	Mucilaginibacter gossypii	Mucilaginibacter gossypii Gh-67	0.7542
2651870109	2653790855	MKYIQNTRRPLSQKQADKAEKPFFNGSREKSKQDSDAFFQARKIDGNQDSALEQEADAVAHKVTMSQQATANSSQRMGQMSVQKKGADEEKDAKAGQKKEQKDEKEEGKPQKKDEKKEEEKPTQKKEEDKKDKEPQKKEEDKKDKEGVQKKEEEKKDKEPQKKEEDKKDKEPQKKGEDKKDEGKPQKKEKGEEKDDKAAAQKKEEKGGSVEKTEGKPEVPEAKFDRLLNESKGGGSPLPAKVRAQLEHQMNANFEQVKIHTGQQAVELCNLSKAQAFTHGNDIYFNAAKFDPESTAGMNLLAHELTHVIQQNGPRK	316	0	1	1	0	2	-61.3	1179.4	3	11	1	1	0.986029	DUF4157,	protein of unknown function (DUF4157)				TPR_12,TPR_16,TPR_19,TPR_16,TPR_6,AAA,	FALSE	Flp pilus assembly protein TadD, contains TPR repeats,ATPase family associated with various cellular activities (AAA),	FALSE	Mucilaginibacter	Bacteroidetes	Mucilaginibacter gossypiicola	Mucilaginibacter gossypiicola Gh-48	0.8065
2757320427	2757725674	MKYIHNTRQPLSQKQADKAEKPFFNGSREKSKQDSDAFFQARKIDGNQDSALEQEADAVAHKVTMAQQATANSSQRMGQMSVQKKGADEEKDAKGGQKKEKKDEKEEGKPQKKDEKKEEEKPTQKKEEDKKDKEPQKKEEDKKDKEGVQKKEEDKKDKEPQKKEEDKKDKEPQKKGEEDKKDEGKPQKKEKGEEKDDKAAAQKKEEKGGNVEKTEGKPEAPEAKFDRLLNESKGGGSPLPAKVRTQLEHQMNANFEQVKIHTGQQAVELCNLSKAQAFTHGNDIYFNAAKFDPESTAGMNLLAHELTHVVQQNGPRK	317	0	1	1	0	2	-60	1188.4	2	11	1	1	0.986029	DUF4157,	uncharacterized protein DUF4157				AAA,TPR_12,TPR_7,TPR_19,TPR_16,	FALSE	SpoVK/Ycf46/Vps4 family AAA+-type ATPase,Flp pilus assembly protein TadD,	FALSE	Mucilaginibacter	Bacteroidetes	Mucilaginibacter sp. OV119	Mucilaginibacter sp. OV119	0.7932
2756170236	2756628853	MFKRDKKPEGNHSLDRDKQNTPFIQPKLAFGNQGDQYEVEADKMADKVVGNNSEPNSIQKKEKEEEIQQKPLASEVTPLIQKMETSEEEQPVQSKEEEESIQKMEEEETVQAKCDDCEKEEKVQKQEEEEAVQSKSENNASTSNQPSFESKLKGGNGGQKMDGQTRSEMESGFGADFSHVSIHNDSEAAQMSQEIGAQAFTHGNDIYFNEGKYNPNSKEGKHLLAHELTHTIQQKGMVQKKVQKQSGSSRCAASDVRNYRLRSGIDYDFMVPEGCRSAITFEAKWEFHDRVSCCTGETPYEVSINGGRRQRMPAGDTHCGDAEPFPYESRTLNTGSGLQRVSIRVNPLDCPGIRLYVKITTVIR	364	0	1	1	0	0	-53.5	1175.4	2	8	1	1	0.985994	DUF4157,	uncharacterized protein DUF4157				DUF4157,Endonuclea_NS_2,	FALSE	hypothetical protein,DNA/RNA non-specific endonuclease,	FALSE	Tenacibaculum	Bacteroidetes	Tenacibaculum gallaicum	Tenacibaculum gallaicum DSM 18841	0.5829
2734482288	2735931940	MKTRLHKKSTAKTAQTAAAHTKNGFSLEDNRPSTIIQQKKNNTGLPDGLKSGIESLSGHSLDDVKVHYNSAKPAQLNAHAYAQGTNIHLASGQEKHLPHEAWHIVQQKQGRVRPTKTVNGAKINDNAGLEKEADVMGAKALQRKVDSRQITQKKIVKNTTASETSIQKMQHDVIQFAEPQDTLDVIQKYFPDTYNHYGADLIRKVCVENDMRVHAHGSGKPGDGINAATQKEMDNLIPYLRAAKESSKKEDKEESKEEDSSYGSSKSSKSKAKYQSKAEKKETDRRKEAHKEEVARRKKENYLAKKADGGSGGSSKSSKKKGK	323	0	0	1	0	6	-35.2	1167.5	5	10	0	1	0.98593	DUF4157,	protein of unknown function (DUF4157)				0	FALSE	hypothetical protein,hypothetical protein,	FALSE	Kordia	Bacteroidetes	Kordia periserrulae	Kordia periserrulae DSM 25731	0.1905
2784746756	2785318787	MEREYNKKEKQKKSAIKLDDAVGNNEENMDMTSPLELNSQYTNRKRPGLRERFSATLQRNLPGHSMLDRELTTDGQKNQESRFSPGMIMDRIMHLGVRTRLGKVRNSASKYGGQVTFKFAQTKGTFLDQIMKHKDTSGGVCESISAHWISAHAKGESIFDQLYVGGQKGKFHIDTLFSIKQLQMDGYLDDEQSTMTEYWLGTQGIQPNRQKNDNMNEHSSKIVGETGTRGTKDLLRAILDTGDKGSGYKKISFLGKMAGHTVAAYVDDQKGVTFFDPNFGEFNFPDKVSFSHWFTDDFWPKSWYSLEIGLGQEFEVFNYEPKEP	324	0	0	0	1	2	-53.4	1223.3	3	9	1	1	0.985896	Peptidase_C58,	YopT-like peptidase	2785318878	no clear winner	90	0	FALSE	hypothetical protein,insecticidal toxin complex protein TccC,	FALSE	Photorhabdus	Proteobacteria	Photorhabdus asymbiotica	Photorhabdus asymbiotica asymbiotica DSM 15149	0.6284
2684623001	2686375945	MSYSSYRRQSKSEVAQPVAQRHGAASIMDQRASAADHLQLKQKIDGSAVANASRPVKQLMVDEEELEGAAPAQLMEDEDKTLQGKFAPVQRAAFEDDETLQGKFTGSATAQLAENQQAQVNNTGLPDQLKSGIENLSGMSMDHVKVHYNSAQPAQLNAHAYAQGSDIHVAPGQERHLPHEAWHVVQQAQGRVNPTMQLKAGIAVNDEVELETEADVMGGQALRIGHVSARGAVGDLADGRSNSPLQTKGSIQRFADDANAERRKEVTGGDAQLDHAISQDTLDDFWNVLSTLKQLLNTSKPEQLAPLMAQLDALYKQQDIKLKDKNAILNIRNNITPGYRNTIGNPGFKYDHQVEIYDDDSVAITEQSEQLEKMDRAIRSLTRQLPIIKKLAVVDMDET…	664	0	0	1	0	1	-27	1175.3	3	10	2	1	0.985776	DUF4157,	protein of unknown function (DUF4157)	2686375951	NO HITS AT ALL	5	0	FALSE	hypothetical protein,hypothetical protein,	FALSE	Duganella	Proteobacteria	Duganella sp. CF517	Duganella sp. CF517	0.5048
2751185716	2753006286	MKTEKTYQEKVARTIQPVRDAGTMQFVDNRHTNGIPEPAVQRLALDEEDVLQGKFSTTPVQMEEDDEELAPIQQRPNLTGLPDHLKSGVEQLSGFSMDDVRVHYNSSQPATVQALAYTQGTDIHVAPGQEQHIPHEAWHVVQQMGDEVSPTTEIGGMPVNDDAMLEHEADVMGNKANDMI	180	0	0	1	0	0	-35.3	1154.3	1	5	1	1	0.985734	DUF4157,	uncharacterized protein DUF4157	2753006283	NO HITS AT ALL	2	0	FALSE	hypothetical protein,hypothetical protein,	FALSE	Akkermansia	Verrucomicrobia	Akkermansia glycaniphila	Akkermansia glycaniphila ERS1290231	0.1934
2574179707	2574205939	MRQFVSKNGKRENTKAASKAARPFFQSGPIINEPGDHYEQEADSLADRVMRGQTVRPGHGFRHVPARVVQSKCASCGKHLEDERSGQICAECEHERIAGHHEQRENAIQAPEIVMDVAERPGKSLTPALRHWMENRLSDDFRDVVVHADPMSAEAAAAIHARAYTLGNHIVFADGEYQPDTEAGKWLVAHELVHVSQQRVIGKSVQTRAASVVDKLRDDKVVKGVGTLDTILETHTSANPDKAEVKKLAAGIAKMNKGTTDDEKQAFITALLTVAKDVKSPEELDLVTDVLKVSGRYAEAATLAVEKKHTPGKTAFYDLDFYEQNLKDGLSWLSDSYPGIRKFLDSWLGTFDLYIYGPLIQIQTLYAGKDFEKVYKKTVEDANKPGVLKENERLLIALE…	2087	0	0	2	0	1	-32	1135.3	4	13	1	1	0.985646	DUF4157,DUF4157,	protein of unknown function (DUF4157)				Peptidase_S8,LTD,PD40,	FALSE	Serine protease, subtilisin family,WD40-like Beta Propeller Repeat,	FALSE	Dyadobacter	Bacteroidetes	Dyadobacter ginsengisoli	Dyadobacter ginsengisoli DSM 21015	0.4837
2765235991	2766282388	VDKNVYRGSTLTRWNELVKAQDVCGMRDLSHMKRPFGDAEPVLKVTSFLDLFMNVSFLSVMNKRWTLLYRGQQSQNPLQPGLFRNQWTHSSDDSSWSVSLEGDERQHYWGSLGTVERLALEVTRKHGLPRWRHFKAQSLARWAMVQHYELWPTPLLDFTTSLRVAASFALGISSPVRTGYVYVVCVPTVRSDVMDLEGADSDERASQVLALRLNSVCPPSALRTHLQEGVLLGRYPVLKDGFQEAGEQDLSNLTIATFQLVDDNHTFWSDDFPRHTERSLLPARDSDPLLRDLREAVQYRIDSAGRAHLMTPT	313	0	0	0	1	3	-28.7	1076.1	2	4	1	1	0.985627	FRG,	FRG domain-containing protein				Transposase_mut,	FALSE	hypothetical protein,mutator family transposase,	FALSE	Streptomyces	Actinobacteria	Streptomyces yerevanensis	Streptomyces yerevanensis NRRL B-16943	0.1141
2724679001	2725000775	METQQERKNSKTASNGQRRSPFFSPIPVQTKLKVNEPGDKFEQEADSVAEQVVTQRSESSTNSDPSTPLPSSPNVTSQSDSGISNLSTIGKPSAVTVGSFQAKCDTCEAEEKGPQEEEIQRIPEPKIFFQANAGDDQEESTLMAKHGASSLPTVSDETARQLYSSKGSGNPLPKNTKSEMERSFGADFSHVRIHTDSAAQKMSKNLGAKAFTHGSDIYFNSGYFETSSQEGKKLLAHELTHTVQQNDGTAIQRFEGEEDESVGTEGTDQILDFSGDGAEPFATAFLQNFRLLRPEIFEESDIRVVVQLDREGVVFFNESGEQLSALIPINFLVRPGIYKVVWSTSGPILYPLNETGHGTFQGSIVTNATVPSDFYEFWNFNSTFLIVPDATGSGGGSSM…	1796	0	1	1	0	3	-45.1	1175.3	4	13	0	1	0.985543	DUF4157,	protein of unknown function (DUF4157)				DUF4157,EutB,	FALSE	protein of unknown function (DUF4157), Ethanolamine ammonia-lyase heavy chain,	FALSE	Algoriphagus	Bacteroidetes	Algoriphagus resistens	Algoriphagus resistens NH1	0.4455
2509276031	2509437811	MYTPQRIQRKTRSQSSNTAAETSLFKQRPFTNEDDQDTAQLQDYDETPDVQNQLEQAAHLGHNFGRVKVQDSTPAVIQPKLAIGAPGDKYEQEADSVASQVMSMNAPTSQQSIQRQGEEAEEEEVQMKPLASMITPLVQRQEEAPEEEELQAEPLVQRQEEAPEEEELQAKPLVQRQEEAPEEEELQAEPLVQRQEEAPEEEELQAKPLVQRQEEAPEEEELQAKPLVQRQEEAPEEEQLQAKRSPDGNSHASNNLESQLGASKGSGSPLPDDVRSFMEPRFGVDFSQVRVHTDSQAVQMNQAVGAQAFTHGSDIYFGEGKSPAISDLTAHELTHVVQQTGGVQAFFEDQPNNQQKKKSTDRLNHRVVQAQLNTKSKTTIQRFESNEHKAMGDKATKET…	1000	0	0	1	0	2	-52.6	1162.4	3	11	1	1	0.985538	DUF4157,	protein of unknown function (DUF4157)				PBP_like_2,YbjN,	FALSE	ABC-type phosphate transport system, substrate-binding protein,hypothetical protein,	FALSE	Microcoleus	Cyanobacteria	Microcoleus sp. PCC 7113	Microcoleus sp. PCC 7113	0.7042
2713896762	2714132544	MFKRDKKPEANNVQAKDKKKDLFIQPKLSFGRKGDQYEVEADNMADKVVGNNSESNSIQKKEKEEEIQQKPLASEVTPLVQKKETTEDEQPVQKMEEEEAVQSKEEEETVQSKCDDCEKEEQVQKQEEEEAVQSKSENNASVSNQPSFESKLKGGNGGKKMDAQTQGEMESGFGADFSHVNIHNDSEAAQMSQEIGAQAFTHGNNIYFNEGKYNPNSKEGKHLLAHELTHTIQQKGMVQKKIQKLSDPECSQTNPLPHSGRCRSGFVHTCYSETFVPPSSSALNVRVSVDYNTLPGPWLGAEDFSVQVFKCGTIWDTRIGSKRLGPNIPGTLNFSIASVTPGDSYYIKIYSRSHLKLDANYRIWQ	365	0	0	1	0	0	-50.2	1175.4	3	10	1	1	0.985109	DUF4157,	protein of unknown function (DUF4157)				Endonuclea_NS_2,	FALSE	DNA/RNA non-specific endonuclease,hypothetical protein,	FALSE	Tenacibaculum	Bacteroidetes	Tenacibaculum mesophilum	Tenacibaculum mesophilum HMG1	0.6262
2595698225	2596314990	MSMRPSKNTEKIGMESAAANVQCKLTVGAVNDPMEAQADAVADQVMRMQENALIQRKCTECEEEEHAQRKPLASFIQKQEIKNDSSNTVASDAVSSKIQSTKGGGSPLPSTTKSFMESRFGTDFSGVRIHTNSDAVTLSSELNAQAFTVGSDIYFNSGKYTPESSKGKHLLAHELTHTIQQNGTINAMRPKIIQRATLQTNGGEWEDENYTTSVSGAQHSVAMDMKFKPQSNVNATKIGLVQIVNSVKNGRPYQINNDATVRGRSIGAASAITTNATTGETDEGFHIDQSATNNNPLYAVEGSTGTQLNSLPPNATWGEHGFRFTDSSGALQQHDAKLHDETGLNDANVNSGQIFETTAFAFEGVQTGMYYGSVRWGWRTDAAGALTKIPFQIASRGVP…	500	0	1	1	0	0	-13.8	1076.2	0	7	0	1	0.984623	DUF4157,	protein of unknown function (DUF4157)				AAA,	FALSE	hypothetical protein,ATPase family associated with various cellular activities (AAA),	FALSE	Ohtaekwangia	Bacteroidetes	Ohtaekwangia koreensis	Ohtaekwangia koreensis DSM 25262	0.0318
2713896818	2714402294	MTYLEFKEIRKKLKMKQADIAKSIGVGTRAVQYWEKGERKIPETTAYFVNNLLQEQQKQLNDSASPVVFSNLKVMNVPLANQYAQAGYLNRFADEEYIDTLPTIPFADDVEHRGEYMCFEVKGDSMDNGSYESYLEGDIILCRNIRQDYWMSKLHYDKWDFVIVHKEKGILVKRIINHDVEKGIITLHSLNEYYDDIEIHLQDVAKLFNIISTRRKNNRR	220	0	0	0	1	3	-18.4	1186.3	4	5	2	1	0.984468	HTH_3,Peptidase_S24,	Peptidase S24-like				0	FALSE	hypothetical protein,hypothetical protein,	FALSE	Chryseobacterium	Bacteroidetes	Chryseobacterium sp. ERMR1:04	Chryseobacterium sp. ERMR1:04	0.1796
2728368985	2728689308	MPAFKQISKSNPSTPSSFNARKGEDFFGVQAKLNIGKSNDKYEVEADKVADTVVANKKNVAPEPFFTASPAVQNKVGAETHSENKNNEIQKKTAVEGISPVVQPKLKVVHNKQAANAGTFFPASPVIQNKRSNEIQKKNNSEKEIQKETKAEKTVPVIQLKLEKEESIQNKIEFPKPKEKTSTSKSVVQPKKEEEIQKKNAVEKVDSAQNKADSVKTETPKNNETNSAPKPLIQKKKEEEIQAKEEEEIQAKEDDKELQMSAAAAANPSDNSNLESTLNSSKGGGSPLSGKVKTDMESGIGADFSNVRIHNDSNAVRMNQQLGAQAFATGNKIYFNEGKYNPNSQSGKHLLAHELTHTVQQGAAIRKKPEPISPAPEMIQGSFLDLVPDWIINEARHIP…	1401	0	1	1	0	1	-19.4	1047.3	2	9	1	1	0.984238	DUF4157,	protein of unknown function (DUF4157)	2728692195	NO HITS AT ALL	1000000000	PG_binding_1,DUF4157,	FALSE	Putative peptidoglycan binding domain-containing protein,protein of unknown function (DUF4157),	FALSE	unclassified	Bacteroidetes	Flavobacteriaceae bacterium CRH	Flavobacteriaceae bacterium CRH	0.1592
2565956522	2566039618	MLKYANPQAVPTQRTKNTAKKPSSSSSFDGQLELSNGEWSKHSEMGLKRGGLINSIRRRIARNGNIGRFNELIDSEAKKWPSEPVDKNIHMIWIGTRNISEKNIKLSIDTAKKNPDYNTSIIYDSGISGHEGARNFMLEKFEGSNVNIIDFRKKSYFPQLKQEPSFVYYEQAIAEKKYAQASDILRLLVLKFEGGIYKDIDDIQVKGFGSLAFPKGIGVMREYAPEAGKATAFPNTPIAVTKNNPIINKTLDLAVGNYQRGEKNVLKLAGPDVFTQALYQEIPGLNSKVLNAQLDQFELAKRQALGLPLEKPKSFADEKLTSVEKEKINRPYQSMRGLSGHVMNGADHSWAVDTEVLGHQQ	361	0	0	0	1	2	-32.3	1090.3	4	9	1	1	0.984122	TcdA_TcdB,	TcdA/TcdB catalytic glycosyltransferase domain-containing protein	2566039612	no clear winner	5	HTH_1,	FALSE	regulatory helix-turn-helix protein, lysR family,hypothetical protein,	FALSE	Photorhabdus	Proteobacteria	Photorhabdus australis	Photorhabdus australis DSM 17609	0.3029
2541047992	2545496092	MKEAVASEPVAIPAAIAQQQEIQQTDVLPAENGSNLFFQTKLTVGAPDDPLEREADAVSDQIMRMPENSFIQRKCAHCQEEEEKAQRKPLSSTITQIQAQGADTSKVSDGVSSEIASSRGGGSSMDSQTNSFMSSRFGTDLSHVNIHTDDRSSQLSQSLNAKAFTVGKDIYFNHGQYQPNSSEGKKLLAHELTHTIQQGQGAAIQNKEWVQRTAIGSILNEFFSPFSSPTQWDMPESDSYTNLVRAWQPVIDGLNTIKADAAADCATWAASHRTDASWHAGMTKPPVTDPNAYPLWVNSPPGTDPDTCRNAFILYVGTMFPGPAMQTTDLYTCSIGSFGLYVTVDTIDCAAHTATLRVWMYNTMDQASFGAFASHPAFTLSGMEPQYMWWNWDEEITWT…	415	0	2	1	0	0	-9	990	-2	10	0	1	0.984077	DUF4157,	protein of unknown function (DUF4157)				DUF4157,AAA,	FALSE	protein of unknown function (DUF4157),ATPase family associated with various cellular activities (AAA),	FALSE	Arcticibacter	Bacteroidetes	Arcticibacter svalbardensis	Arcticibacter svalbardensis MN12-7	0.0417
2617271201	2619072793	MPKVTFLSNKDIHSKKESPVNDNSEIGAYSNELSENNRSSIERYTRGCLSGNSASIHKTENAAIEQGSFAGLEDHFFQKMMKSQSVKRQRAIADQTEKESQDLLTRNSIGGDRQFLKDYTMSSKTINENIRQGKTGTTVQKGIDKALSTLQSGNNEKKVVYRIMTYADNEAFSPWHSQKGNRMNAGDIVSDRTYLSTSAHRGFLDFKHKEDKGETQYVKMALLSNKGINIADISQYNNESEKRVFDQASSKTLTERLKGPPAGQAEILFPKETRFKIHAIKQDGRNVYVLLSDIAANDTSDADIKEMFSGEKLSV	315	0	0	0	1	2	-32.7	1048.2	2	4	1	1	0.98372	ADPrib_exo_Tox,	ADP-ribosyltransferase exoenzyme	2619072787	no clear winner	5	DAO,	FALSE	hypothetical protein,Glycine/D-amino acid oxidase (deaminating),	FALSE	Xenorhabdus	Proteobacteria	Xenorhabdus bovienii	Xenorhabdus bovienii feltiae Moldova	0.1428
2595698247	2596406504	MSIKTLQPANIQREGASHASGLKQPAATPFWGKPAAQSFFQPAIQRKCAHCEEEEKKNNVQRKEASPAAISPTAVESNINSTKGQGEGLKGDTLQEMNGAFGADFSKVKIHTGNNAAGLNRQLNAQAFTTGNDIYFNEGKYAPGSSSGKHLLAHELTHTLQQGQGTTGIARQVAPVKEHGDLSQVPATLACPVDTSTPRVEDSYPFTVSSSGLSPANQRLISGFAANWHRLGASATVRIDGFASVDGSDPFNWELSCHRAQAVRDEMITPSDGSPGIGAGFISIFAHGETNHFSRTDPVANRVAVISSVVPVPPPPPPGPTPPVTPERKCGPNVTSEIARVWAQVQSNFNSWGFTDKLNACRYLIQPVIVGSGGPELNKDAFDTFGLFLNTAGWTQQGP…	561	0	1	1	1	0	-17.1	1043.3	1	10	0	1	0.983554	DUF4157,OmpA,	OmpA family protein	2596401903	NO HITS AT ALL	1000000000	OmpA,	FALSE	Outer membrane protein OmpA,hypothetical protein,	FALSE	Chitinophaga	Bacteroidetes	Chitinophaga ginsengisegetis	Chitinophaga ginsengisegetis DSM 18108	0.0683
2599185184	2599476933	MKYIHNTRQPLSQKQADKADKPFFNGSREKSKQDGDAFFQARKIDGNQDSALEQEADAVAHKVTMAQQATANSSQRMGQMSVQKKGADEEKDAKGTQKKEQKDEKEEGKPQKKDEKKEEEKPTQKKEEDKKDKEPQKKEEDKKDKEGVQKREEDKKDKEPQKKGEEDKKDEGKPQKKEKGEEKDDKAAAQKKEEKGGSVEKTEGKPEALEAKFDRLLNESKGGGSPLPAKVRTQLEHQMNANFEQVKIHTGQQAVELCNLSKAQAFTHGNDIYFNAAKFDPESTAGMNLLAHELTHVVQQNGPRK	305	0	1	1	0	2	-59.6	1188.4	2	10	1	1	0.98318	DUF4157,	protein of unknown function (DUF4157)				TPR_1,TPR_11,TPR_11,TPR_16,AAA,	FALSE	Flp pilus assembly protein TadD, contains TPR repeats,ATPase family associated with various cellular activities (AAA),	FALSE	Mucilaginibacter	Bacteroidetes	Mucilaginibacter sp. NFR10	Mucilaginibacter sp. NFR10	0.7542
2630968886	2633637296	MTTFSQHRRRTRRVNRSKPRKGEVMQYGEVREGNSEGNTFLSGIISQSSQNSATTALSRQIQHKLTVGKPNDAFEQEADHVADQVVNSPASADRPATASPQLQKQEEKEEQAQSKALAEPKLQKQEEEEEAQPKALAEPRLQKQEEEEEEAQAKALAEPRLQKQEEEEEAQAKALAEPRLQKQEEEEEEAQAKALAEPRLQKQEEEEEAQAKTMADVKLKKQKQKKKHLHKSEEEKEEEEVQAKTSNSKTGAPARPADSSVDGRKSKRISERQGSGQAMNANTRHFMEANFHKDFSNVRIHNDQEANNLSQQLHAQAFTLKQDIYFNTGRYNPESRSGKHLLAHELTHVVQQNANLANKNPRTATAPGHSDNNKGEDN	378	0	1	1	0	1	-60.9	1133.3	10	11	1	1	0.983169	DUF4157,	protein of unknown function (DUF4157)				DUF4157,AAA,	FALSE	protein of unknown function (DUF4157),AAA+-type ATPase, SpoVK/Ycf46/Vps4 family,	FALSE	Thalassomonas	Proteobacteria	Thalassomonas actiniarum	Thalassomonas actiniarum A5K-106	0.8025
2775506880	2776186014	VAWKIEFPVTVNMSKTSIKTTVEWHDINWRKLERKVYKLQKRIYQSSQRGDVKATRRLQKTLMKSWSARALAVRRVTQDNCGKKTAGVDGIKALTPKQRLALINQLKLGSKVSPTRRVWIPKPGTEEKRPLGIPTMKDRALQALVKLALEPEWEARFEPNSYGFRAGRSCHDAIEAIFNEIRYKPKFVLDADISKCVRRDS	201	0	0	0	1	1	-20.8	1115.2	1	1	2	1	0.983115	RVT_N,RVT_1,	reverse transcriptase (RNA-dependent DNA polymerase)				RVT_1,Intron_maturas2,TniB,	FALSE	group II intron reverse transcriptase/maturase,TniB protein,	FALSE	Calothrix	Cyanobacteria	Calothrix sp. NIES-2098	Calothrix sp. NIES-2098	0.1042
2606217186	2606537717	MFKRDKKPEANNVQAKDKKKDLFIQPKLAFGRKGDQYEVEADQMADKVVGNNSEPNSIQKKEKEEEIQQKPLASEVTPLIQKMETSEEEQPVQSKEEEEPIQKVEEEETVQSKCDDCEKEEKVQKQEEEEAVQSKSENNASTSNQPSFESKLKGGNGGQKMDGQTRSEMESGFGADFSRVNIHNDSEAAQMSQEIGAQAFTHGNDVYFNKGKYNPNSKEGKHLLAHELTHTIQQKGMVQKKIQRSISRSTPSCSSSSSMPLNYRDVSVRRGAYYTDVFDRPSGGTVNVFVEASSNDDNCHFDNTYGVNVWQCHILGDEKIESQHIKMFREEGGISYSITLPTEKWNTYEKFYLRLYFRCSATVNVSIT	368	0	1	1	0	0	-47.6	1175.4	3	10	1	1	0.982908	DUF4157,	protein of unknown function (DUF4157)				DUF4157,	FALSE	protein of unknown function (DUF4157),hypothetical protein,	FALSE	Tenacibaculum	Bacteroidetes	unclassified	Tenacibaculum sp. AU330	0.5863
650716014	650722981	MRKSYELQSDQQRKARRAQVASSQDELDSSVRPVSWPDIDPDRPFKWVKAISERLYNGSKEIYITNLEIGHDKSVPKEKKEPISEATRKQMSYGLLNFFHKMHYLNRPPNFIEPSERPDNGIETILIHGTFNATAAEVGWTRPNGKYADIVRGNFGGKVTALQWSGKNHRLARIEAGQTLAKKIDENTRAGIITNVIAHSHGGNVAFEAIKLTQGNIEQLVTLGTPIRSDHLPSEEKLGETVKHYIHISGGKDNIAPKGGLDFVTPFKKNYRQKMGVNNAKIKNSLANTQLHVVDADHRELHSKAVLGLIRAIATQATRL	320	0	0	0	1	1	-46.3	1180.4	2	11	1	1	0.982788	PGAP1,	hypothetical protein	650722985	NO HITS AT ALL	3	DUF4255,	FALSE	hypothetical protein,hypothetical protein,	FALSE	Mycetohabitans	Proteobacteria	Paraburkholderia rhizoxinica	Paraburkholderia rhizoxinica HKI 454	0.6134
2596583624	2597112698	MESELSKNNNDSKSHSSAAANIQCKLAVGSVNDSMEAQADAVADQVMRLPANGIVQRKCSKCEEEEKAQRKPITSFIQKKEASGNTSIASDAVSNKIQETKGSGASLDTPTKNFMESRFGTDFSGVRIHTDSQAVALSSELNAQAFTVGNDVYFNTGKYSPESSEGKHLLAHELTHVVQQGTDLQRKQIQRRVIDANVVTTQPMLTRLGLTRQEVIDAIRDADTDAIQLAQNAEDTLTTQLANAVAGNPVDANAELILNEELGLSFNNVAHRGLIRQQIQRFVRVRETLQSGYLRYMGLGIGNVSLVGCQTGNCGNDFAFSCPGNRLIVLCQTFWDTPDEQGATLLHEPFHIWFHMARHEVDALRRADASCFESFALRVSGRAAPPSCAAHTNG	394	0	1	1	0	0	-22.7	1063.1	2	10	0	1	0.982753	DUF4157,	protein of unknown function (DUF4157)				AAA,	FALSE	hypothetical protein,ATPase family associated with various cellular activities (AAA),	FALSE	Ohtaekwangia	Bacteroidetes	Ohtaekwangia kribbensis	Ohtaekwangia kribbensis DSM 25221	0.0952
2529292503	2529305311	MTTIRFDWDRRKATTNKAKHGVSFEEARSAFADENGLLIDDPDHSEDEDRFLLLGMSSSLRLLVVVHCYRADGNVIRIISARKATTREAASYG	93	0	0	0	1	6	-38.6	1195.3	4	7	2	1	0.982309	BrnT_toxin,	hypothetical protein	2529305320	NO HITS AT ALL	8	BrnA_antitoxin,EamA,EamA,	FALSE	BrnA antitoxin of type II toxin-antitoxin system,Threonine/homoserine efflux transporter RhtA,	TRUE	Derxia	Proteobacteria	Derxia gummosa	Derxia gummosa DSM 723	0.5438
2765235988	2766256168	MRYLVMVQGSQADYDTQSGKGSADSPVWDEKAIQAMFAHMGAINDDLAESGELITGYGLKEPAAGRAVSLDGEGRPVVSDGPYSETKELLAGFWVLDCESLERVTEIAARVARCPQPAGAPEYPVLIRPVDGGIDD	136	0	0	0	1	3	-22.1	1165.4	-1	7	1	1	0.982261	YCII,	hypothetical protein				TP_methylase,Sigma70_r2,Sigma70_r4_2,	FALSE	precorrin-6Y C5,15-methyltransferase (decarboxylating) ,RNA polymerase ECF family sigma subunit ,	FALSE	Streptomyces	Actinobacteria	Streptomyces sp. NRRL F-2202	Streptomyces sp. NRRL F-2202	0.1319
2643221615	2644091300	VQAETLTRPESAARPAEAPAHHRLPAPARHAADLSRTPAWATDPVLHPSGAGRPLEPGLRGRAERSLGRDLGRVRVHDDARSRQATAGLDAVAATHGADVFLGPGAPDPTSASGRALLWHELGHVGEQAALGERAGPLIQCQHRRATSSADVDEIREAMDTAADASASGHAALDLLREYELADAVEILVQLDAEQRVETIAGAVTVGNTEPLVGAIFAVLYLSANHRATPSWGILAATILAGMPEAQRIAVLEQVLRLVGRGAEIPMLREGTAAVSESETARAATPDTVVDDPAAAAATPTMGGVTPGPWNPGRQPIPFYLGNAAHIAIATAYRTAHPGEAVFTNTISVSAIVAAARRLGLAISAATAAQWQLDMEPDIANITQLHLYEIKPTTLQGLG…	514	0	0	1	0	3	-22.5	1043.1	1	12	0	1	0.982088	DUF4157,	protein of unknown function (DUF4157)				BTAD,	FALSE	hypothetical protein,DNA-binding transcriptional activator of the SARP family,	FALSE	Nocardioides	Actinobacteria	Nocardioides sp. Root224	Nocardioides sp. Root224	0.1334
2681812809	2681859492	MLATKQLQPENAVKAQNNAPFFLGHLVQPKLEVNEPGDQYEQEADAMADKVMRMPAGESTFFKPAQAIVQRKCQHCEEEEKLHRKESSDTEVQGGQELDNYVGGLGSSGQTLPESSRQFFEPRFGRNFSNVRIHTDTVAAKSAQSINALAYTTGNNIVFNSGQFSPESDDGRQLIAHELTHVIQQGDSNIVRRTPNCSAARSCCATDQCNNPDTTVTGTPTASTWWAMDVNIDIEESDWEAAVRTQNFGHTFIRFYESNGTQYTYGFYPGPTIPTENAPSVPGCVNHPDTSHDACTDRTETMFLTAAQYAAGLSFAQNMCRTGHYYGYIRGTGSYTCTTFASEVVTAAGHHLPSSTSAPTSVFYTYIPAIDNPNTLNENMGNANEGVGSTETEILSRVE…	480	0	1	1	0	0	-13	1058.4	0	7	0	1	0.981989	DUF4157,	protein of unknown function (DUF4157)				DUF4157,	FALSE	protein of unknown function (DUF4157),hypothetical protein,	FALSE	Mucilaginibacter	Bacteroidetes	Mucilaginibacter lappiensis	Mucilaginibacter lappiensis ATCC BAA-1855	0.0303
2506381026	2506477281	MGYQRASQTKNNQITPKGKTVQAKPTPLATHSPVHPLLQLQRKLGNQAVNRLIQTKMQVGEANDVYEKEADSVAAQVMRMAAPPVQNSMEEEEIQTKPIALQLQSDEEEIQTKPIALQLQSDEEEIQTKPIALQLQSDEEEIQTKPIALQLQSDEEEIQTKPIALQLQSQEEEIQTKPIALQLQSGEEEIQTKANPGQTPQVSSNLETKIQSRRGTGQPLPDSTRAFMEPRFGANFSGVRVHTDSSAVQMNKELGAQAFTHGRDIFYGAGKSPGKNSLTAHELTHTIQQNGGIQAKVIDQQAKKANKVEKKAGFAVPIKDTPGNGVNQESPTLVKDTDIKPEVEGENTVNTEVVAPQETAETKAETAPKPESQATSVSSGVSPGKNQEAMAPEAANQGM…	1455	0	0	1	0	3	-37.1	1066.3	3	7	1	1	0.981987	DUF4157,	protein of unknown function (DUF4157)	2506477283	no clear winner	11	0	FALSE	hypothetical protein,hypothetical protein,	FALSE	Moorea	Cyanobacteria	Moorea producens	Moorea producens 3L	0.2853
2630968333	2631372544	MHQQLQNNEPKAKAAKSNAPVFTPVVQKKLTVGAENDAFETEADAMADRVMQMQNTSLYSFTPTPPAIQKKCTKCEEEENRIRKKSLTTAYTSIQRKCSKCEEEEQKIQKKSLSETITPFVQRSGSGKTTSVAPSHVESNILSSKGTGSPMDTSTKSFMENRFEADFSQVRIHTDSQAVQMSRELNAQAFTVGNDIYFNEGKYNPNTHSGKHLLAHELTHTIQQGGSNSKKVQKKPATIQRNLLDNIGNGISSAASTAWDYTGGAAIRFGGQVIEWVEDQAVDIINRIAPGLLPFLRGNIWENIRDMIGRGIDALTGGLFTRLQEEGLDGVLSSFIDGIVLSLQGQVEEACHSFAILADKIFNFLKSIGGAALARLRAVFNKVSGFFSSLWTNYGKPAI…	1444	0	0	1	0	0	-23.5	1138.4	2	11	0	1	0.98198	DUF4157,	protein of unknown function (DUF4157)				0	FALSE	Outer membrane protein assembly factor BamB, contains PQQ-like beta-propeller repeat,hypothetical protein,	FALSE	Flavobacterium	Bacteroidetes	Flavobacterium beibuense	Flavobacterium beibuense F44-8	0.1188
2636415561	2637067877	MSHFSSKSKTSRGHSSQNQSDPFFQAKLAVGQPGDQYEQEADAMADKVVQEKSQEENVQSKTDENIQAQSLAKGVTPLVQLKVNRTVFQEKSEEEGQLSMEPQDSEAEAPVQMKQETATSTPPGFEQQLNQTSGGESMDQETLSGMEESFGADFKDVRVHTDSQAVQMSQGIGAHAFTHGNDIYFNENQYKPSDSAGKHLLAHELTHTIQQGSSPAIQNSTIQKEGEEEAAPEMEEETGVLDESAKTITFSKIPIPGFKLQDHRGTLFTSKAPLKRKNNYLRGNTNQRDGVWREEVSTTNIATRLNNLYEEHHRTPPTADTTHVFKANINGRGAKPTYIGPIDVISKELTTPGWGKDKNYRNFHVDHIVELQLANWSTATWPNTLENMELLDASKNTSS…	1155	0	1	1	0	1	-36.7	1036.2	3	12	1	1	0.981945	DUF4157,	protein of unknown function (DUF4157)				TPR_11,TPR_2,TPR_1,DUF4157,PG_binding_1,	FALSE	Tetratricopeptide repeat-containing protein,Putative peptidoglycan binding domain-containing protein,	FALSE	Cyclobacterium	Bacteroidetes	Cyclobacterium amurskyense	Cyclobacterium amurskyense KCTC 12363	0.5101
2775506987	2776613457	MKDVAVSEPVATPMAAAHQEKILEQSDVATDKAGSDIFFQAKLTVGSPNDPLEDEADAVADQVMRMPQNSFIQRKCAHCEEEEKAQRKPLVAGITTGIQAKAENTSTVSNRVSNAIEATRGGGNKMDNETNSFMSNRFGSDFSDVNIHTDHESIQLSNDLSAKAFTIGNDIYFNEGQYQPQSDEGKHLLAHELTHTLQQGKDSSIKNKKLVQRTTVGAILDEFFSPFSSATQWDMPEGDNYTTIVRAWQPVIDGLTSIKANIASDCATWAASHRTDSSWHAGMTKPPVTDPNAYPLWVSSPPGTDPDTCRNAFILYQGSRIGMGPPIQTLDLYTCSIGSFGLYVTVDSINCASHTATIRVWMYNTMDQSSFGRFASYFPLSGMEPQYMWWNWDEEISWT…	414	0	2	1	0	0	-8.8	1004	0	8	0	1	0.981938	DUF4157,	uncharacterized protein DUF4157				DUF4157,AAA,	FALSE	uncharacterized protein DUF4157,ATPase family protein associated with various cellular activities (AAA),	FALSE	Pedobacter	Bacteroidetes	Pedobacter ginsengisoli	Pedobacter ginsengisoli T01R-27	0.0282
2627853697	2628586177	MQSYHKNKTLRETNQIAAAHREIATEGYTGRTLKDNRSSTVAQTKKNTTGLPDTIKSGIENLSGHSLDDVKVHYNSSKPAQLNAHAYAQGKHIHIASGQEKHLPHEAWHIVQQKQGRVRPTKTVSGAKINDDSSLEKEADVMGEKALKQQNVIQKKQSQTHVTQLHTSYESTNVMQLKKNNAQKFIKDHNLGIGATFLEVQTYVQNSSNDKKLRLGLLNSWNYKQTGMYKITKPDDLLPKSTDFTTIDDLANYDSDEDDETDLDTVMKSKSQETMDLQRTDSKRNQKDVSVFNPFDAIRFGRQVNKRDSYHRLPMITNIGGHYIELDNPGTKDIYATPLEGIKKKKRRTYKRQGTSSDYNWRNLALRLDEMGYTDSKRRMINLLRFYIKRGGKMKMDSV…	572	0	1	1	0	5	-41.6	1161.4	4	7	1	1	0.981868	DUF4157,	protein of unknown function (DUF4157)				DUF4157,	FALSE	hypothetical protein,protein of unknown function (DUF4157),	FALSE	Kordia	Bacteroidetes	Kordia zhangzhouensis	Kordia zhangzhouensis MCCC 1A00726	0.3479
2695420951	2698193722	MFKRDKKPEANNVQAKDKKKDLFIQPKLAFGRKGDQYEVEADNMADKVVGNNNEANSIQKKENEEEIQRKRLASEVTPLVQKMETAEDEQPVQKMEEEEAVQSKEEEETVQSKCDDCEKEEKVQKQEEEEAVQSKTEKSTSTKNKPSFESKLKRGNGGQKMDAQTQSEMESGFGADFSRVNIHNHSEAAQMSQEIGAQAFTHGNDIYFNKGKYNPNSKEGKYLLAHELTHTIQQKGMVQKKIQKLSDPECSPTHSLPHRGNCRSGFIHTCYSETFKPSISSALKGEVSVSYNRSGSIGPEDFSVQVYKCGMIWDTCIGSKRLGPNIPGTLNFSIASVTPGDSYYIKIYSRSHLKLDANYRIWQ	363	0	0	1	0	0	-47.6	1175.4	3	10	1	1	0.981831	DUF4157,	protein of unknown function (DUF4157)				Endonuclea_NS_2,	FALSE	hypothetical protein,DNA/RNA non-specific endonuclease,	FALSE	Tenacibaculum	Bacteroidetes	Tenacibaculum mesophilum	Tenacibaculum mesophilum DSM 13764	0.5863
2734482798	2737435212	MFKRDKKPEANNVQAKDKKKDLFIQPKLAFGKKGDQYEVEADKMADKVVGNNKKVNSIQKKESEEKIQQKPLASEVTPLVQKMETTEDEQSVQKMEEEEAVQSKEEEETVQSKCDDCEKEERVQRQEEEEAVQSKTEKSASKKNKPSFESKLKRGNGGQKMDAQTQSEMESGFGAEFSHVNIHNDSEAAQLSREIGAQAFTHGNDIYFNKGKYNPNSKDGKHLLAHELTHTIQQKGMVQKKIQKLSDSECSPTYSLPHRGNCRRGFVHTCYSETFKPSSSSALNGEVSVSYNRSGSIGPEDFSVQVYKCGIIRDTRIGSKRLGPNIPGTLNFSIASVTPGDSYYIKIYSRSHLKLDANYRIWQ	363	0	0	1	0	0	-47	1175.4	3	10	1	1	0.981831	DUF4157,	protein of unknown function (DUF4157)				Endonuclea_NS_2,	FALSE	DNA/RNA non-specific endonuclease,hypothetical protein,	FALSE	Tenacibaculum	Bacteroidetes	Tenacibaculum discolor	Tenacibaculum discolor DSM 18842	0.5769
2606217182	2606519444	MRLQRRRKSSPKLQQEKPFIQPKLKVGKPGDKHEVEADQMADQVVNNANDSGSAVQKKETMEEDKVQASMFKDRSEGTVRRKEEEEPVQAMEEEEPVQKQEEEEPVQAMKEEEPVQKQEEEEPVQAMEEEEPVQKQEEEEPVQAMEEEEPVQKQEEEEPVQAMKEEEPVQKQEEEEPVQAMEEEEPVQKQEEEEPVQAMKEEEPVQAKEEEKVQKKANNQNGNIESKLKSRKGKGTKLSGDIKNEMETGFGASFNAVNIHTDTEAVQMSEAMGAQAFTNGNDIYFNKGKYNPNSKSGKHLLAHELTHTIQQKGKVKKNIQKQQGHQPAQQQTAPINVTLNMALPNNPTPNYSRTADQLGAWEKADFHFRPQITHRCAGGNQQSYVQEAGITLANPTLLL…	542	0	1	1	1	2	-52.8	1269.6	4	10	0	1	0.981718	DUF4573,DUF4157,	protein of unknown function (DUF4573)				0	FALSE	hypothetical protein,hypothetical protein,	FALSE	Aquimarina	Bacteroidetes	unclassified	Aquimarina sp. AU58	0.4222
2619618885	2619872715	MKSIFRSGRRRPHQHHEEAQQDNATPFFDKKGDRPRSSPFFSQGGATVQAKLAIGQPGDRYEQEADAVADSVVQNQGRGAAPAIQGKGISRIQRVLTAADSDAATADERMEEDKMVQEKPEVQREAAVAEAMAGEEEEPVQMQHDPLSPRLQRAMEEDVQMKAEAGGSTAGPQLSNRIKNSAGKGRPLPGKARAEMEQSFGTDFSGVNIHTDTEAMQMNKELGAQAFTHGQDVYFNAGKFSPEHTEGKRLLAHELTHVVQQGGGIRKKSNETEKNASKPKYPNDFIFYTGGFNGFLGIVQNGQIVYQTTAISGHPGFSEHEKNVGPIPQGKYWVSPNIKRPEVKRPQNGVGGVSGIGSGYQEISSFDLVECDTHSHYCTETCGSQSGTCFTPVGVWGSK…	487	0	0	1	0	4	-64.8	1051.3	5	13	1	1	0.981635	DUF4157,	protein of unknown function (DUF4157)				CbiA,AAA,	FALSE	chromosome partitioning protein,ATPase family associated with various cellular activities (AAA),	FALSE	unclassified	Bacteroidetes	unclassified	Saprospiraceae bacterium EBPR_Bin_93	0.8856
2511231129	2511730811	MFSELKKQSTSQSKESVQRKSGQSSAQVLEDNRESNAIQRQPNRTGLPDNLKSGMERLSGQSLDHVKVHYNSSKPAAVQAHAYAQGSDIHLASGQEKHLPHELGHVVQQMEGRVQPTTSIGGMAVNDNPSLENEATDMGNRALKM	145	0	0	1	0	2	-48.9	1136.4	4	13	1	1	0.981469	DUF4157,	protein of unknown function (DUF4157)	2511730816	NO HITS AT ALL	4	AAA,	FALSE	ATPase family associated with various cellular activities (AAA),hypothetical protein,	FALSE	Vibrio	Proteobacteria	Vibrio sp. EJY3	Vibrio sp. EJY3	0.7356
2571042839	2573891435	MFSKQKARHHSARQTVSQAAISQRKENHAAALADNRPQTVQRQANKTGLPDNLKSGMENLSGISLDHVRVHYNSAKPATVQAHAYAQGSDIHLASGQEKHLPHELGHVVQQAQGRVSATTSVAGMAVNDSPALEHEADVMGATALRGG	148	0	0	1	0	14	-35.1	1121.4	5	9	1	1	0.981276	DUF4157,	protein of unknown function (DUF4157)	2573891430	NO HITS AT ALL	4	AAA,	FALSE	hypothetical protein,ATPase family associated with various cellular activities (AAA),	FALSE	Enterobacter	Proteobacteria	Enterobacter sp. DC3	Enterobacter sp. DC3	0.3423
2593339226	2595404925	METEKVYQEKTARTIQQKQDGSGTLQFVDNRPMNPVLQRVGEDEEDALQGKFEQPLQREEDDEAMQGKFEEPVQKKNETGMPDNLKAGIEDLSGFAMDDVRVYYNSDKPATVQALAYTQGTDIHVASGQEQHLPHEAWHVAQQMAGRVEPTTEMGGLPVNDNVGLEHEADVMGARANSI	179	0	0	1	0	0	-46.5	1153.2	1	7	1	1	0.981256	DUF4157,	protein of unknown function (DUF4157)	2595404928	NO HITS AT ALL	2	AAA,	FALSE	ATPase family associated with various cellular activities (AAA),hypothetical protein,	FALSE	Bacteroides	Bacteroidetes	Bacteroides thetaiotaomicron	Bacteroides thetaiotaomicron KPPR-3	0.4224
2648501732	2651041799	MSAFSQKSKSNPSSPSAFNSRQGDDFFGVQAKLNIGKSNDKYEVEADNVADQVVSKKQNSTSESFFSPSPAVQKKLNEPKKDENTVQKKSLVENITPVVQLKTEKEETVQNKTEVTKAAEKTPKPKPLVQQKKADEEIQTKGEEEIQAKEEDNELQMSPAAASGSSDSPNIESTLNSSKGGGSPLSGKIKTEMESGIGADFSNVRIHNDSTAVQMNQQLGAQAFATGNNIYFNEGKYNPNSQEGKHLLAHELTHTVQQGATIRKKPQEISPAPEMIQGSLLSFAIPGFIKDNVRHIPGYTLLTVVAGYDPLNDVNVDRNAINLIEGFMGLIPFGTAIFDKLQEYGIIDRVFDWVNNRLSELGLSMDALLKLVKDAWDESSVTTFIDVARTKFNELVHRV…	1191	0	1	1	0	2	-23.6	1011.2	3	12	1	1	0.980776	DUF4157,	protein of unknown function (DUF4157)				Imm30,DUF4157,	TRUE	Immunity protein 30,protein of unknown function (DUF4157),	TRUE	Flavobacterium	Bacteroidetes	Flavobacterium sp. MEB061	Flavobacterium sp. MEB061	0.3094
2698536748	2700333795	MSAFSQKSKSNPSSPSAFNSRQGDDFFGVQAKLNIGKSNDKYEVEADNVADQVVSKKQNSTSESFFSPSPAVQKKSNEPKKDENAVQKKSLAENITPVVQLKTEKEETVQNKTEVTKAAEKTPKPKPLVQQKKADEEIQTKGEEEIQAKEEDNELQMSPAAASGSSDSPNIESTLNSSKGGGSPLSGKIKTEMESGIGADFSNVRIHNDSTAVQMNQQLGAQAFATGNNIYFNEGKYNPNSQEGKHLLAHELTHTVQQGATIRKKPQEISSAPEMIQGSLLSFAIPGFIKDNVRHIPGYTLLTVVAGYDPLNDVNVDRNAINLIEGFMGLIPFGTAIFDKLQEYGIIDRVFDWVNNRLSELGLSMDALLKLVKDAWDESSVTTFIDVARTKFNELVHRV…	1331	0	1	1	0	2	-23.6	1011.2	3	12	1	1	0.980776	DUF4157,	protein of unknown function (DUF4157)				DUF4157,	FALSE	hypothetical protein,protein of unknown function (DUF4157),	FALSE	Flavobacterium	Bacteroidetes	Flavobacterium pectinovorum	Flavobacterium pectinovorum DSM 6368	0.3094
2775506991	2776644735	MRERIHQGKKTTSSVSIATLKQPIRGFGLESVNASPPAVTGVQCFNKPAGHDISRIALHNPQAKLTISQPGDFYEQQADSVAQQVLQRMAQSTNRQSIQRQQAPEEEEQLQMKPLDINTLQRQEMPQEEELQMKPIAQRQGGGVIAATPDLETSINQAKGGGQPMADNIRKPMEQAFGADFSGVKVHTDTQSDQLNRSIQARAFTTGQDVFFRQGEYNPGSRGGQELLAHELTHVVQQNGGMVKRSPALV	250	0	1	1	0	1	-17	1152.4	4	6	0	1	0.980616	DUF4157,	uncharacterized protein DUF4157				DUF4157,Endonuclea_NS_2,	FALSE	DNA/RNA non-specific endonuclease,hypothetical protein,	FALSE	Nostoc	Cyanobacteria	Nostoc sp. NIES-2111	Nostoc sp. NIES-2111	0.0321
2630968268	2631149772	MGYQRATQTKTTEANGQKKASTVTQKPWSSYGPVHPMLQLQRKLGNQAVNRLIQTKMQVGEPDDVYEKEADSVAAQVMRMPAPSVQNSMEEEEVQTKPIALQLQSDEEEIQTKPIALQLQSEEEEIQTKPIALQLQSEEEEIQTKPIALQLQSDEEEIQTKPIALQLQSDEEEIQTKPIALQLQSDEEEIQTKPYGLQLQSDEEEIQTKPIPLQLQTEEEEIQTKPIALQLQSDEEEIQTKPIALQLQSDEEEIQTKANPGQTPQVSPNLETKIQSRRGTGQPLPASTRAFMEPRFGANFSGVRVHTDSSAVQMNKELGAQAFTHGRDIFYGAGKSPGKNSLTAHELTHTIQQTGGIKRKRNKLQLKANERSNEPVKPSQPLAQRETDNFEKIKPENQL…	1508	0	0	1	0	3	-43.1	1080.3	2	11	1	1	0.980502	DUF4157,	protein of unknown function (DUF4157)	2631149770	phage	1	YbjN,	FALSE	hypothetical protein,hypothetical protein,	FALSE	Moorea	Cyanobacteria	Moorea producens	Moorea producens PAL 15AUG08-1	0.5636
2524023212	2524476050	MSPKQEIAPAGIAQAGEHGAMPEGEDPGGLLGSSQVFRKAMAMVARLARVEVPVLILGETGTGKELVARSLHYRGRRRDRPFVPVDCGALPETLFEGELFGHVRGAYTDARRDAAGLVAQAEGGTLFFDEIHALSLRSQAALLRFLQDFRYRPLGAAQSRSADVRIVAATNRELKQGALEGWFREDLLYRLNVANVRMPSLRERPEDIPPLVELFASRFCARYGWPGCRFDQDSLAWMLAQPWRGNVRELENFVQRCLLSCEGRVVHAEGCPAAPCTVDLASEAAPRMQPFKEARSQALAVFEAAYLRSALARSHGNVSAAAREAGKERRVFGRLLKKHGIDRAEFS	347	0	1	0	1	3	-17.3	1029.2	-1	9	0	1	0.980275	Sigma54_activat,HTH_8,	DNA-binding transcriptional response regulator, NtrC family, contains REC, AAA-type ATPase, and a Fis-type DNA-binding domains				DAO,FAO_M,GCV_T,GCV_T_C,	FALSE	4-methylaminobutanoate oxidase (formaldehyde-forming),hypothetical protein,	FALSE	Cupriavidus	Proteobacteria	Cupriavidus sp. amp6	Cupriavidus sp. AMP6	0.0575
2724679783	2728056912	MFKRVPYSGQQDIERSRSSRPGGTGSRQEAIPAQPEMHSRMKIGSPEDKYEQEADRVADTVMRMPDPQVHMKAVQEEEEGQLQMQPKQGVQIQLKHQVPELQRMCPRCRERAKQGKPLNCGECEQKLQMTPPIQQKNHGPTYVSPEITSQLHASNGQGASLPTGVQREMSHKIGADFSDVTVHTNSKSHQLNEQLGAKAFTHGNDIYFNRGKYDPESSEGRHLLAHELTHVVQQTGRQPSSTTSQIDNTKINSSRSVHFNGSPNFVQRKKSEDPLCKSYVWSNHRTNIEEFIKKLKKDSSVENRLTLIRELKWTYRCSSNNEKSTIRRKLVAELGSDQATALWNEAGTPFGGYRGSYPGYYGGAKGRLKKLGTSEIDPYRAFKFDPRTDDASAFRAGRT…	582	0	1	1	0	0	-43.4	1153.3	1	11	2	1	0.980164	DUF4157,	protein of unknown function (DUF4157)				DUF4157,Ntox4,AAA,	FALSE	toxin 4,ATPase family associated with various cellular activities (AAA),	FALSE	Aliifodinibius	Balneolaeota	Aliifodinibius sediminis	Aliifodinibius sediminis DSM 21194	0.7811
2617271246	2619246332	MIKSFKHKGLRLFFETGKTSGINSQHAKKLKQRLAVINDAEVIGDINLPGYRLHPLTGDREGQWSVTVSGNLRVTFEFIDGDAYIVNYEDYH	92	0	0	0	1	7	-23.6	1144.5	4	5	1	1	0.980141	HigB-like_toxin,	proteic killer suppression protein	2619246350	no clear winner	17	tRNA_bind,HTH_3,	FALSE	tRNA-binding protein,addiction module antidote protein, HigA family,	FALSE	Xenorhabdus	Proteobacteria	Xenorhabdus bovienii	Xenorhabdus bovienii intermedium	0.1015
2700988680	2701118626	MQTKYSRKNNISQRIVINSSASVLDNSAQSESLQRKADMANAAQRVEAPRPNNTGMPDNLKAGIESLSGFSMDDVRVHYNSSKPATVQALAYTQGTDIHVAPGQEKCLPHEAWHVAQQMAGRVSPTTNINGMPVNDNAALEHEADVMGEKAVQCKETDLKGYFSKTLQCTSGLIQCLRNVDLICAADVFYVVKSGSSDIPGKAKGTGFNDINTKENVIKVFQNARLKNLSELKAAQSDGDRKNVSNPPGKCAEPHAVADALVNVGLNFGVDLSNDGHLPENVSIQSIIVSDAVVRRYKYKEEGKRDINQVFNKYEGEDISKDPEVLTYERCPTCKQWIDDDGCVRDFYLQKDEAPPEVDFSEPNFVKKVVKKISDTAFHNVRFLNSQLSSLEPFYSELP…	469	0	1	1	0	3	-29.7	1167.4	3	5	1	1	0.97994	DUF4157,	protein of unknown function (DUF4157)	2701118633	NO HITS AT ALL	2243	DUF4157,	FALSE	protein of unknown function (DUF4157),hypothetical protein,	FALSE	Fibrobacter	Fibrobacteres	Fibrobacter sp. UWH4	Fibrobacter sp. UWH4	0.1433
2751185771	2753213742	MYSKRKDKSTRLLQTPVQRKASHTGKSLEDNREHAPVQRQPNRTGLPDNLKSGMENLSGMSLDHVKVHYNSPKPAAVQAHAYAQGSDIHLASGQEKHLPHELGHVVQQAQGRVQPTTSVGGMAVNDSQSLESEATSLGNKALQMKPTQTYGD	152	0	0	1	0	4	-55.9	1181.4	4	7	1	1	0.979638	DUF4157,	uncharacterized protein DUF4157	2753213749	NO HITS AT ALL	6	AAA,RVT_1,	FALSE	ATPase family protein associated with various cellular activities (AAA),reverse transcriptase (RNA-dependent DNA polymerase),	FALSE	Marinomonas	Proteobacteria	Marinomonas spartinae	Marinomonas spartinae CECT 8886	0.5726
2718217661	2718391322	MKQYSVHKPGATVTSAAAGTGAVPQPTRGRVQRKVSPAATEAGPVLSDRIAGTQGTGNTMDDTTRTFMENRMQADFSQVRIHTGSDAAQMSRQLGALAFTLGSDVYFNEGAYDPGSETGKHLLAHELAHTLQQGTDQVRRFESPEHQDLGDSALGELLDFLGTGPGNDWADRYKINGAEVRAGIENDAFYRGKKLRMANGSMLSIGEIISLMGDFYKTPMQLYQAPGAEIEGVLAIINKERRHQISAGGAAVAYNKVTGGRYTALAEKNEEHFSPVNAGEWERLHNAALDMARQSKGAESEAFDQALFTDAAAGHFLTDAFAAGHLLNRTKVLNSIHVYTAQHEVRAQNPLLQPYLLITASKQEQFILKLIHDHFNRIGFDTANDKGMTWKTYGDDNLS…	529	0	2	1	0	1	-19.1	1146.4	2	8	1	1	0.979604	DUF4157,	protein of unknown function (DUF4157)				PG_binding_1,CHAP,DUF4157,	FALSE	Putative peptidoglycan binding domain-containing protein,protein of unknown function (DUF4157),	FALSE	Taibaiella	Bacteroidetes	Taibaiella chishuiensis	Taibaiella chishuiensis CGMCC 1.12700	0.1323
2609459642	2609591114	MKRHKRKPGIENSAATPAGTAAIQRKAQAGSVMQIPNTTLIQRKAAAHSPGDYDDEHVRLKPSNGPAKPFAQAKGDGAAGDAVSNKIETTRGSGSPMADSTKSFMENRFSSDFSGVKIHTGDYASQISNDLNAQAFTVGNDIYFNSGKYAPGASDGQRLLAHELAHVVQQNNIGPKVQRNVVTSGTQSTTSEYKLDGWDNKQVKSGRSSTFPEAKVSYDESSSAFTVTFSLAWMFPHGWDDAKRDGYVSDYEKAILDIWDDRFLLKETNGKKRSAHVKINFDENVVHKMATEMDESIAFSNILQKKAAWIMDTKDVNIRANVSGSRVQLDENANKNHSAKGSAIRAGTSFSVNDGNDNTTFTQNTSAHEFGHMIGLGDEYLNDSGTSANQIDPARAHIN…	436	0	2	1	0	0	-23.1	1206.5	1	11	0	1	0.979549	DUF4157,	protein of unknown function (DUF4157)				DUF4157,AAA,	FALSE	protein of unknown function (DUF4157),ATPase family associated with various cellular activities (AAA),	FALSE	Mucilaginibacter	Bacteroidetes	Mucilaginibacter sp. OK098	Mucilaginibacter sp. OK098	0.1162
2509276020	2509384346	MRELKKKHKPDQQGNHSLFKKADDQPKDFFGVQAQLEVGKPGDPYEKEADAMADKVVSNSSAPEPVQAKGSEEEEVQQKPLAESISMVQKQDLKEQEEPIQPSTEEEEIQTKAEEEEPIQKQEEEEEPIQAKCDECEQEEAMQAATADSEEKLKAKEADTIPEKDEKENLQAKTNSGVQAIESPLKQSKGTGSGLDQPIKREMEAGFGADFSQVNIHSDANAANMSRQIGAQAFTHDNDIYFNEGKYNPKSPQGKHLLAHELTHTIQQKGMVQKKIQGRLGDGHDFPPASRFSRNVILEATFDNFNTVQSGSNGTHVTLIQNALLGLDYPLPRFGADGSFGDETQRAVKAFQEDVGITVDGIVGTTTIDFLDKRDRGQEVAPEPLPVVANTPINLDNVI…	614	0	1	1	0	0	-55.8	1195.5	6	8	0	1	0.979425	DUF4157,PG_binding_1,	Putative peptidoglycan-binding domain-containing protein				0	FALSE	hypothetical protein,hypothetical protein,	FALSE	Echinicola	Bacteroidetes	Echinicola vietnamensis	Echinicola vietnamensis KMM 6221, DSM 17526	0.3742
2690315656	2690593120	MRTFGSGKSIRKMDKSTYEQAPAQRAKSNSMAHVQRALASGAPLQAADMHTLQRSIGNSAARQLNAGAGKPIMAKMTINQPTDAYELEADQVAFRVASDLQSDSKDGESAAQRTEKQGESEEEELQLKADSAGAIQREEQGESEEEELQLKADSAGAIQREEQGESEEEELQLKADSAGAIQREEQGESEEEELQLKADSAGAIQREEQGESEEEELQLKADSAGAIQREEQGESEEEELQLKADSAGAIQREEQGESEEEELQLKRDPFSIIQRAVDGAPSEASPGVEESINELRGKGQPLPDRLRKQLEDSFGADFSKVSIHTDNAADDLAKKVGARAFTTGNDIFFRQGEYKPGTASGLQLLSHELTHIVQQN	376	0	0	1	0	10	-38	1009.2	2	8	1	1	0.979276	DUF4157,	protein of unknown function (DUF4157)				Cass2,	FALSE	hypothetical protein,Predicted transcriptional regulator YdeE, contains AraC-type DNA-binding domain,	FALSE	Paenibacillus	Firmicutes	Paenibacillus sp. BC26	Paenibacillus sp. BC26	0.34
2775506879	2776183319	MNKEKHENSKHSKTHHVQQAGLEETKVLAEQGAFIPQRQPQMQQISRMANIPNPGAHAAILNRTKANQLSSNRQLLLQLQRQYGNSYVQRVMQQMQHSRELVPSASRQQPDVQAKLTIGEPGSEYEREADKVARQVVQQINAPASVESAQSQTVQRQAPDEEELMMKPVVQLQANTQMTAAPDLEASINQARGSGQPLADNIRKPMEQAFGADFSGVKVHTDVRADQLNQSIQAKAFTTGQDVFFRQGEYNPGSRGGQELLAHELTHVVQQRGGGRVLRAPSGLTLGKGKEQVTDDSFTWIQGWWELNQWHQWEDNGKGQEGHFWNQGEWLPADTNRVTTANLSIALNGAIENEEADHVGGQDEIENIAARNEDKPIHTVLDRQYLPSEIFHLADDILR…	480	0	0	1	0	0	-40.5	1155.2	5	8	0	1	0.979268	DUF4157,	uncharacterized protein DUF4157	2776183314	phage	4	AAA,AAA,GMC_oxred_C,	FALSE	SpoVK/Ycf46/Vps4 family AAA+-type ATPase,GMC oxidoreductase,	FALSE	Calothrix	Cyanobacteria	Calothrix sp. NIES-4105	Calothrix sp. NIES-4105	0.1825
2523533620	2523977435	MRLQKRRKSSPKQQHEKPFIQPKLKVGKPGDKHEVEADQMADQVVNKTNDAGSAVQKKEATEEDKVQASMFKDRGEGQVRRKEEEEPVQKMEEEEPVQKQEEEKPVQAMEEEEPVQKQEEEEPVQAMEEEEPVQKQEEEEAVQKMEEEEPVQKKEEEEPVQAKEEEKVQKKGTNENGNTNIESRLKSRKGKGVKLSREVKTEMESGFGADFSAVNIHTDTEAVKLSEALGAQAFTHGNDIYFNDGKFNPNSKRGKHLLAHELTHTIQQKGKIKKNVQKHWKKSQKHNVVSSKKVKVDIDLDFKGAVLNKSSNATLNASGLANAAKTQIENSFKGSMTKSMFGLEFEYDIKTTANVRVINKLMDLQFTKEHLFVVLDDSHPKVNGTYGSGPFYGTLVYLN…	506	0	1	1	0	2	-59.2	1241.6	5	11	0	1	0.979252	DUF4157,	protein of unknown function (DUF4157)	2523973453	no clear winner	1000000000	0	FALSE	hypothetical protein,hypothetical protein,	FALSE	Aquimarina	Bacteroidetes	Aquimarina latercula	Aquimarina latercula DSM 2041	0.5733
2585427800	2586765754	MRLQRRRKSSPKLQQEKPFIQPKLKVGKPGDKHEVEADQMADQVVNNANDSGSAVQKKEAMEEDKVQASMFKDKSEGTVRRKEEEEPVQAMEEEEPVQKQEEEEPVQAMEEEEPVQKQEEEEPVQKMEEEEPVQKMEEEEPVQKMEGEEPVQKKENMQSGNDNIESRLKSRKGKGVKLAGDIKKEMESGFGADFSAVNIHTDAEAVQMSEALGAQAFTHGNDVYFNEGKYNPNSKGGKHLLAHELTHTIQQKGKVKKNIQKHWKKNQNHSVVNSRKVKVDIDLDFKGAVLNNSSNTTLNTAGLANAAKTQIESSFKGNMTKSMLGLEFEYNIKTTANIRVISKLTDLQFTKEHLFVILDDSNPIINGYRGIGPFYGTIVYLNEGSVGEMISGANQKTIP…	489	0	1	1	0	2	-52.8	1269.6	4	10	0	1	0.979252	DUF4157,	protein of unknown function (DUF4157)	2586763750	virus	1000000000	0	FALSE	hypothetical protein,hypothetical protein,	FALSE	Aquimarina	Bacteroidetes	Aquimarina macrocephali	Aquimarina macrocephali JAMB N27	0.4222
2511231000	2511231229	MQELTSYEKAAAPKNNTSFFKPVVQKKLSVGSPNDSYEAEADRVADQVMSKPGSSSQIAQKGISLQKYAACEQEEKLRMKPLAESITPMIQRSATETAGESQAPDHIESRINAGKGNGNTMDHSTKSFMENSFGTDFSNVKIHTGNEAVQMSRDLNAQAFAVGNDIYFNEGKYSPNSDKGKHLLAHELTHTIQQGHNKSIQRYLDANGTAGSAVGNTYRISDDLTTAVKVGYPNHDLYAEAGKAAVSNVFLAGVGSGIRLVEESSNFNVSHAGNKKTLKKITPKNTQNSTAGNTMKISDDCGNSCAVVVGGNRRGATHRDALTGADSKTAATTPSLMKAEIMKKMLDKWLTMPSTSAQQKTEINAVFTRANAKQLEINAAAAAFSAATTEADKKAKGEI…	530	0	1	1	0	3	-25.5	1126.2	2	7	1	1	0.979241	DUF4157,	protein of unknown function (DUF4157)				Polysacc_deac_1,	FALSE	hypothetical protein,Predicted xylanase/chitin deacetylase,	FALSE	Chryseobacterium	Bacteroidetes	Chryseobacterium sp. CF314	Chryseobacterium sp. CF314	0.1591
2775506947	2776466506	MKDYLLLFRGGPQYIPTTDGSQVPISPEWKQWMERMVQNGHYIGGQRLIGNTGTVLKDQRRQITDGPFAEGKEIVAGYLIIKARDMEEAVSLTEGCPLFGHADGSVEIREIAY	113	0	0	0	1	1	-25.1	1168.5	0	3	2	1	0.979221	YCII,	YCII-related domain-containing protein	2776466519	NO HITS AT ALL	12	Sigma70_r2,Glyco_hydro_18,	FALSE	RNA polymerase sigma-70 factor (ECF subfamily),glycosyl hydrolase family 18 (putative chitinase),	FALSE	Chitinophaga	Bacteroidetes	Chitinophaga sp. MD30	Chitinophaga sp. MD30	0.1852
2675903037	2676374778	MIRSFKYKYTEKLYNGEFVRRFSGIGRQAERRLRLLDEAETLRELENFPSNRFEKLIRDRKDQYSISINMQWRICFKWDDEPYDVEIVDYH	91	0	0	0	1	2	-31.4	1198.5	3	2	2	1	0.979206	HigB-like_toxin,	proteic killer suppression protein	2676374784	NO HITS AT ALL	5	HTH_3,	FALSE	addiction module antidote protein, HigA family,hypothetical protein,	FALSE	Nitrosomonas	Proteobacteria	Nitrosomonas sp. Nm51	Nitrosomonas sp. 51 Nm51	0.2188
2582581281	2585156693	MEAVKQPKEAAVTSKQKSSFFMPNLQKKLNIGSANDSYEAEADQVADKVMKMPDSSPQVAHTGALLQRKCAACQEEEKKLQMRPLSESITPLIQRSSESTGESHAPDHIESRINASKGSGSLMENGTKNFMEQRFGADFSSVRIHTGSEAVHMSRDLNAQAFAVGNDIYFNEGKYSPDTDSGKHLLAHELTHTIQQTGGVGRKLQKQETDPCTYRTANRKDREIHLNLNLHAIRIYQRNGTSSSVLHQYDHVITGPSTAGLAGNNDWCHLYSIKGFQRLSSHGLINFVNYCDNFGFHSNFWRHGDPRPETPSLIPGDQSAGCARIPDADSSSTASSSSNEFYNTVQMGDCVRIYSRPFWRTPTFSNCHESDNCSAS	376	0	1	1	0	1	-21.8	1056.2	2	9	0	1	0.979073	DUF4157,	protein of unknown function (DUF4157)				Polysacc_deac_1,Glyco_hydro_46,	FALSE	Polysaccharide deacetylase,chitosanase,	FALSE	Chryseobacterium	Bacteroidetes	Chryseobacterium sp. CF284	Chryseobacterium sp. CF284	0.0754
2690315655	2690591814	MKDSTTDSGTREQVPAATTTAQRRAGMEGGELSEAIDASPRQLAQRRRIDATFGPVAQRATDALEEDEAGTAQAKAAPAQRQENRTGMPDGLKAGIEALSGTDLSDVRVHRNSAQPAQLNALAYAQGNDIHLGPGQDHHLPHEAWHVVQQREGRVQPTMQMAGVDINDDAGLEAEADRMGDEALRHGG	188	0	0	1	0	1	-34.4	1010	-1	8	0	1	0.979053	DUF4157,	protein of unknown function (DUF4157)	2690591809	NO HITS AT ALL	4	Abi,	FALSE	hypothetical protein,CAAX protease self-immunity,	TRUE	Mitsuaria	Proteobacteria	Mitsuaria sp. PDC51	Mitsuaria sp. PDC51	0.131
644736356	644928534	MKIYTRQSQHPNKDQKPFIEPSAKSADHGNSFFAKSIQRKESEGGVKKDDEKKDQMQQQNKKLEDEKAQKKDSKEEEKAVQKMEDKKDDEKQVQKKDDKDKKDEEKLKNKRISLKENGTIRKKDSDGKQASADLEARLAANKGKGFALPNDLNHELSSKMGSDFSAVRIHTDAESAAMADELGALAFTYGNDIYFAAGQYNPATPAGKKLLVHELTHVMQQK	222	0	1	1	0	2	-44.1	1152.4	2	9	1	1	0.978783	DUF4157,	hypothetical protein				TPR_11,TPR_2,TPR_11,TPR_19,TPR_2,	FALSE	hypothetical protein,Tetratricopeptide TPR_2 repeat protein,	FALSE	Dyadobacter	Bacteroidetes	Dyadobacter fermentans	Dyadobacter fermentans NS114, DSM 18053	0.4816
2506520016	2506616254	MFTSADKSNTTRVNRQQQTAGTTFFRKAGEDTFFGSTEQPSFFSPAVQTKLTVSSPDDPQEKEADAVADQVMRMPEPVSMPSAREDDTLQKKEEGTVGQVTGVQHPVISRIIQCKGAMVQTKLGTPVQRSYLGDDTGSFDIYPKHLSLYPSDVLQQSGRGPPTSSIPFEQSLSTSKGGGHALPGDTRQFMERRFNADFSGVRIHTGSHAEYLSTQINAQAFAHGNDIYFNSGRYSPNTASGGLLLAHELTHTIQQGASKSHAPGNAATAIARKPIVQRSSGAEQEEAATPDAEQTLQPKNELSSWSVNSGGELAQPKEEERKEEEDKESLSQTPVIQKQYDSEEQVQRSVVDDALAYIDSVTDCISLDLDVAKACALRKAQQVALHIPGYRALRVVLGR…	1316	0	1	1	0	0	-31.5	1012.1	2	8	1	1	0.978577	DUF4157,	protein of unknown function (DUF4157)				DUF4157,	FALSE	hypothetical protein,protein of unknown function (DUF4157),	FALSE	Niastella	Bacteroidetes	Niastella koreensis	Niastella koreensis GR20-10, DSM 17620	0.2532
2585427830	2586905787	LFSTTADKTAKPSVSVQRKTEQTFFGSQKEQRTTASEPTFFKPAIQTKLRVNQPNDVYEKEADLVAERVVNMSDQQVGLQNTAPPEVQRQEEEKEEEETIQTAAISVQRMADEEQEESPSIQTKQYTFIQREENTDMQASSSDEEESLQRYSNERSPSMYHSDVIQRSGRGPPATGVRFQNQLHNSTSGGRPMSKSVSSFMESRFGADFSAVKIHTDTSAQQMSKQVNAHAFTYGNHVYFNSGKYDPDSSSGKTLLAHELTHTIQQGASPVAQSKVQRKHAFTAVQKKSILQRQVAPQLTKAVELAEGEKGKVIANKEGADGYRYGWERLMEYFETTFGKDKIVSQPTGEKNIVPRINIKKQSKFKGNIIDHNDKLGVGMRDAMPSWCGIFAFWALNKA…	1796	0	1	1	0	0	-33.2	1008.1	2	9	1	1	0.978577	DUF4157,	protein of unknown function (DUF4157)				0	FALSE	hypothetical protein,hypothetical protein,	FALSE	Aquimarina	Bacteroidetes	Aquimarina megaterium	Aquimarina megaterium XH134	0.3153
2515154160	2515870409	VFMEKQKLAQKKTAPLIQKKNNTGLPDNVKGGIESLSGMSMDHVKVHYNSPKPAQLNAHAYTQGSDIHVASGQEKHVAHEAWHVVQQAQGRVKPTTSVAGQAVNDNAGLEREADVMGARAQSLGG	125	0	0	1	0	4	-28.3	1148.4	5	8	1	1	0.978309	DUF4157,	protein of unknown function (DUF4157)				DNase_NucA_NucB,	FALSE	hypothetical protein,Deoxyribonuclease NucA/NucB,	FALSE	Endozoicomonas	Proteobacteria	Endozoicomonas elysicola	Endozoicomonas elysicola MKT110, DSM 22380	0.2162
2585427979	2587421497	MSKTDFPKFHATFPPSGERVAFDESRHGDYLAKVPSEVADEWRNFGFGAYGNGLIWTTPPDQPLLDPEEWPGIEEDAVEVLRTAFANLCLWQGGRFVWLNVHTGKIAQLSDVAQILFDAGLCNRDFRKEVLMEPLFAKLRKRLGDLDTKECYGFAPLPALGGDSSPEQAIKTEIRAYIAIAAQALG	186	0	0	0	1	1	-26.2	1079.2	2	6	1	1	0.978266	GAD-like,DUF1851,	hypothetical protein				Capsule_synth,Ntox15,	FALSE	Capsule polysaccharide biosynthesis protein,Novel toxin 15,	FALSE	Lysobacter	Proteobacteria	Lysobacter antibioticus	Lysobacter antibioticus 13-6	0.1398
2728369219	2729661801	MKKFRKKKQDLNVVKDSTGTFFPPIQKKAEITKPVSSLELEADMAAQDVVINGKNSAGIHKHSANNESATSVTPKLENLLSKSKGRGQNLDSGVRSQMESRFGADFGSVKVHKDSNAISMNKQLRAQAFTNGHDIFFNSGKYNPSSKSGKKLIAHELTHTIQQGASGNQIQRKLSVESKYPQDYINDVQPNKKGTDPSIGLPDKSRLDLVKSQLGKISPEFKVDGSGNVKKSHNKSEAELADGKKGTGNCCLHVLTRPKSKTNWRLLVADHLAPHTNEEQKVVLINTNLNPLTFGFHTKTGKKIVYKNNPEIILGHELCGHASLLEVGLHAEGSRKSSNVHDSTVKIENEIAKSLGKKDDELRGLAGDGKQKGESFGQGVVINFGFNKTDVNKLDSSEK…	556	0	1	1	1	0	-31.2	1219.6	2	3	1	1	0.978252	DUF4157,OmpA,	Outer membrane protein OmpA				DUF4157,Endonuclea_NS_2,	FALSE	DNA/RNA non-specific endonuclease,hypothetical protein,	FALSE	Ulvibacter	Bacteroidetes	Ulvibacter antarcticus	Ulvibacter antarcticus DSM 23424	0.1105
2767802062	2768264096	MDVHTTRWLRSALPSMRRGRPAALQRAPSRATALAARRLSVTVLEGQRSVGNHAMRRALDGDRDAARARQAYVRATVDSVLRRQFTPDPEQELRRLLEDSLKKGVSYDSKDGFTIGGIPLKRFEQGWQVARKLAKRDVAGAVEVLKPRDPLDRERLLRDILALQQQFELLVPQEAREREEERELERREVVAETTRQLRLPTGTPEGSRQKPFTLPDTGLHPERLRLGGITVHVLDRFPLASAVLQPSHRAQLDVLARQATADPSARVEIVGHTDTSGPEAFNLNLAERRARAARDHLVQHGVSGAIISVTGRGEAEPRVTERTEDDQAQNRRAEIVFIGSVQERHP	346	0	0	0	1	3	-16.5	1171.2	5	8	1	1	0.978139	OmpA,	OmpA family protein				0	FALSE	hypothetical protein,hypothetical protein,	FALSE	Streptomyces	Actinobacteria	Streptomyces sp. NRRL F-5755	Streptomyces sp. NRRL F-5755	0.1143
2634166319	2635174660	MSAVAERKPLPMPSRSGSSRRYVVQPSLKIGPPGDKYEQEAESVANHVVMSPSNAATAMAMSPASSSESTFQMQAEEEEETLQMMPFTESNAILQLSAMEEEEETIQLSPDSSETIQRQEEEEETIQLSPDGAPTASPQISSQITQSKGSGQSLPAPVQAEMGQKIGADFSGVNVHTGSQAAGMSNALGAQAFTHGNDIYFNEGKYQPETSDGKHLLAHELTHTVQQGATPIQRMPNQSISSAEPQVQRLPWAAREGLARFASYIPGYSLLTVIIGYDPIAGRSVERNGPNLLGGLLGLIPVFGMLLFNKLTELGIINDAFTWVQGEMASLNLTSNRLGDTLEEAWDRMGLTEGWDGNIRILDETFGQLYRDIVTFAGRVKDQIFTLIKDALMAGLRAL…	1360	0	0	1	0	2	-21.1	1017.1	4	12	0	1	0.978023	DUF4157,	protein of unknown function (DUF4157)	2635178108	NO HITS AT ALL	1000000000	0	FALSE	hypothetical protein,hypothetical protein,	FALSE	Algoriphagus	Bacteroidetes	Algoriphagus aquimarinus	Algoriphagus aquimarinus DSM 23399	0.1233
638341135	639002322	MFASKTRQSGKSEAAALAEKAQAGAKPERARPLWSQLARRAAAPVVQAKLEVGAAGDEYERAADAAASRISAGQPVERISRLPSGGLSRPIGDAEEEEESLQRQVEEEQVQLQPELEQEEEALPGIGTAPTAVQTKCRECQEEEKAQRRESSEASTGKGINTAKAERAMARSGSGSPLSPAIQRQMEGGFGAEFSGVRVHTGAAANEASRALNARAFTRGSDIYLARGESTTDRGLMGHELAHVVQQGAGQVFRKGNDVPGSQEVFDFAQLIVDGAFGSSEFAEALAAEEFSRSQLRELRTLVREMATTSDPLVEAAVEEINNVLAGRTDLEKVEFIPTPCGPGESTSVDAAAWTANDTLRGIAEGAEPPLRRGAKGDAVKLVQQALLQWGCDFSSESV…	1063	0	0	1	0	3	-26.9	1094.3	1	13	1	1	0.977933	DUF4157,PG_binding_1,	hypothetical protein				0	FALSE	hypothetical protein,hypothetical protein,	FALSE	Nitrococcus	Proteobacteria	Nitrococcus mobilis	Nitrococcus mobilis Nb-231	0.4028
2599185360	2600231469	MTEHAPLSTPSQLTPAAASKPAVAVPTETFNQPVQPISVQRLPLQRKLTVGAVDDPLEAEADSMADRVMRMAEPSFIQRKCAHCQEEEQLQRKPLVSFIQRKTDAGAGTTSLAVTNQIQATKGGGTPLAENTRSFMETRFGVDFSGVNIHTGEYAVQLSRELNAQAFTVGSDIYFNQGKYAPDSAEGRHLLAHELTHTVQQGQSNRGGENAGIINTKPTLVIQRKWSLDKVEANAMTEINMTEENGSVLPMSYNSPSVGGLLSKASTWQETGFVHQQVGGKAQSSQWRTQHFVFKNDGKDADFLQLKLFGQYAGNAKAEDLYYARAASVVWGRAVERTAANPTPPGKNLFEIKNGGISAATVGDLGLIEVEHPVGDGTAKVTIPLKKVNEGTLVPYSDS…	548	0	2	1	0	1	-7.9	1011.1	1	10	0	1	0.977933	DUF4157,	protein of unknown function (DUF4157)				DUF469,DUF4157,	FALSE	hypothetical protein,protein of unknown function (DUF4157),	FALSE	Spirosoma	Bacteroidetes	Spirosoma radiotolerans	Spirosoma radiotolerans DG5A	0.039
2695420958	2698220530	MSVFAKTSAGKSNLNPHNKGNEKGSFFGVQAKLNIGKSNDKFEAEADSVADKVISNKKNTAPEAFFTPSPVVQSKASAELNSQNKNGEIQKKNAVEGISTVVQPKLKVVHNKGANSDSFFHASPVMQNKRTAEIQKKDNPEKEVQKKPEIKKVVPVVQLKLEKEESVQSKIESPKTKDKSNVSQPVIQQKKEEDIQKKNAVEKVETTQNKTESVQTEKPKTKEKILPPKPLIQKKKEEEIQAKEEEEIQAKEDEKELQMSSASDTPSDTSNLESTLNSSKGGGSPLSGKVKTEMESGIGADFSNVRIHNDSNAVKMNQQLGAQAFATGNNIYFNEGKYNPNSQDGKHLLAHELTHTVQQGAAIRKKPEPISPAPEMIQGSFLDLVPNWIIDRARHIPGY…	1425	0	1	1	0	3	-18.1	996.1	4	8	1	1	0.977451	DUF4157,	protein of unknown function (DUF4157)				0	FALSE	hypothetical protein,hypothetical protein,	FALSE	Flavobacterium	Bacteroidetes	Flavobacterium defluvii	Flavobacterium defluvii DSM 17963	0.1251
2651869819	2652982896	MSQSTGQYKRNTAKSSQQAAQKVEASPLVDNRRLSTQLQKNNTTGLPDNLKSGMESLSGMSLDHVKVHYNSSKPAQVQAHAYAQGSDIHLAPGQAHHLPHELGHIVQQAQGRVKPTTRVNGVNVNDDAALEREADIMGARALQRAYDHHSQSHNQTRTHSTLQAQPLNKNHTAQFKPVQGMEDVNYAVMSQDSYQLWQQSRQGTAQLHGKCVDGNTVVVTQFQDKALGVQQQFSLGSRAKGLLLITEGVLTAIAGGVVLAASHGTLAIPGLLSVCIGASKFARGVITMLLGNKKPADSNGAKFWFGVMDALRTLEAGTSIASAVIGGGSLVKVTSAWVFGIAKSIRSICTLIANYLNGDKERAKKKAKLLSFVNKVASVAHWVEVAATTVIGGDALATG…	449	0	0	1	0	5	-41.1	1027.2	3	12	1	1	0.977352	DUF4157,	protein of unknown function (DUF4157)				MipA,	FALSE	outer membrane protein,hypothetical protein,	FALSE	Pseudoalteromonas	Proteobacteria	Pseudoalteromonas sp. R3	Pseudoalteromonas sp. R3	0.5803
2528768159	2529054980	MYSQAQKKPTADSGENKSAAKKPADKNAQAKSPAYLQRKTTSDEQLQAKPAASDDLQRKQDDTTEKPAEEKILAEDGVSQPFIQTKLEVGAADDPMEKEADAVADAVVQNKPVPEISGAEKQSNGQKARPKYEVSGKNPGKTLRRSSVEQEQQAQERGVPQLSDVENADIEQMRGTGAPLPDSVRMEMQNKVGGDLSKVKIHSGQRANELASKINAKAFTVGDDIFFRAGQYDPNSSEGQRLLAHELTHVIQQNNLIRPSIRRTPDTPASSSGGATPSVTVGTLQLPRFKASRHADKYQSRITQDLLYRPAGYSRSSSVNPAGSWDAEIDQSSIASAIGDRIGTPETGRVAPYIMIPKNERNPNFIRFGTIEQLAEKQKRPNWNRRGRGKYYDADHCVE…	1216	0	1	1	0	0	-50.7	1109.4	2	13	1	1	0.97732	DUF4157,	protein of unknown function (DUF4157)				AAA,TPR_11,TPR_1,TPR_2,TPR_9,	FALSE	AAA+-type ATPase, SpoVK/Ycf46/Vps4 family,Tetratricopeptide repeat-containing protein,	FALSE	unclassified	Proteobacteria	Alteromonadaceae bacterium Bs31	Alteromonadaceae bacterium Bs31	0.7575
2599185268	2599844969	MPNNLTAFNEHNPKDGIYATIPKATVNKYQNKLPKALIDIWEKEGLSSYKDGFFWLVNPDEYKEIIYQFIPNEDTLHVLIRTAFGGLIYLNEQAKKQKNNSQEKYNYLCPIYLQVTPLTSDFTALMNGWLTTEDIYIPLMLYEVFRTAKKRLPSLQSDQCFGFTPAIALGGDITPNNISVFNIKEHLGFLSQLK	194	0	1	0	1	1	-34.8	1033.1	0	2	1	1	0.977247	GAD-like,DUF1851,	hypothetical protein	2599844965	phage	3	DUF4157,Ntox15,CBM_48,Alpha-amylase,Alpha-amylase_C,	FALSE	Novel toxin 15,1,4-alpha-glucan branching enzyme,	FALSE	Thiothrix	Proteobacteria	Thiothrix caldifontis	Thiothrix caldifontis DSM 21228	0.114
2747842515	2748060208	MDQLWNIRFPDGSQQALSTGKSRHYFFQRMIDSVSEPAAIYETAFKYEDTKDFFDFLGFTQQDISEVMEVDPSTLFRWRKENRQLTKAITKNILEMDQVVAKGVRIFGSEPLFSDWLSTTNVSLGDRRPIDLLKTPYGVDQIDSVLEGMSWGAFQ	155	0	1	0	1	3	-23.1	1201.4	1	7	1	1	0.977093	DUF2384,	putative toxin-antitoxin system antitoxin component (TIGR02293 family)	2748061573	NO HITS AT ALL	1000000000	Acetyltransf_1,RES,	FALSE	L-amino acid N-acyltransferase YncA,RES domain-containing protein,	FALSE	Algoriphagus	Bacteroidetes	Algoriphagus sp. ARW1R1	Algoriphagus sp. ARW1R1	0.1395
2721755300	2722273302	MQYLAHDISRNGQSEVSASARASGKTANTARSGIDVSQRIAEQKKRQRNAFGPAVQRKSNIDEATRYRTGQSAYTNRTGLPDEVKTNMEAGFKTDFSDVRIHTNSQSALKVNARAFTQGSHIHFAPGHFDPATGQGRQIIGHELAHVIQQQQGRVRPTGAVAGIPVNEDAALEKEADVMGTKLHVKGK	188	0	0	1	0	1	-24.1	1116.4	1	9	1	1	0.977077	DUF4157,	protein of unknown function (DUF4157)				0	FALSE	hypothetical protein,hypothetical protein,	FALSE	unclassified	Chloroflexi	Chloroflexi bacterium RBG_13_51_52	Chloroflexi bacterium RBG_13_51_52	0.204
2529292565	2529415207	MYRKQISQKASPSQQSTPKSQDILPSPSYGSLSAVVQRGQQDPNSIGEDEKQQLESAIGTRSTREILAGKKTPWVPEFQGISAQLWSDAGQVGKPIQAKQNDDVGASEVQPENKTGLPDSLKAGIENLSGIAMDDVRVHYNSDKPADLQALAYSQGTEIYVAPGQEQHLPHEAWHIVQQAQGCVKPTIQLKDGVQANDDVGLEHEADVMGAKAVQIARDYQVSRSSTSLQGQKRIASPLSDMIAKSDGSLCVQRVIATTTPALLANAPAALNVALTALGGRIATYNNLAQNMVLAPQVKMRRQFNALRKLQRAIYPVMNQISTTTLELSNDPTAQVLHTLHGEIETEHRQLISAMIANPLGYAAVNPFRTYGMSPLQINQARTLWDSLMNSTGKVKLVG…	783	0	1	1	0	17	-28.2	1179.5	2	13	1	1	0.976904	DUF4157,	protein of unknown function (DUF4157)				DUF4157,DUF4255,	FALSE	protein of unknown function (DUF4157),Protein of unknown function (DUF4255),	FALSE	Westiella	Cyanobacteria	Westiella intricata	Westiella intricata UH HT-29-1	0.4231
2784746790	2785458145	MEHQVKQRNRQAGTRQSNGGQGCAFFAPAAVQPKLTVNAPNDRYEREADAVADKVMRMPASLTAPVQRKCAHCEEEEKKQLQRKPVRASITPLLQRKAVNRDRSVGEHFSSSLQASKGSGKLLPQETRSWMESRFGADFSSVKIHTGGKAVQLSRDLNARAFAHGSDIYFNQGEFAPGTIAGKQLLAHELTHVVQQGGDGGHLQRWTYGAGDHNTSGGNTFREITAAERQGPNGMDAAMAIVDRLVAGSDWRSETCQQWYTDNCDVARSLADLNNRAVIWMWREADGSGGNGLTDGANGEHHAVTEQLFNIRSRWALAATILHEYWHDCENSAVDIGDDAKAACGLPNI	349	0	0	1	0	1	-31.1	1181.4	4	13	0	1	0.976852	DUF4157,	uncharacterized protein DUF4157				OmpA,PG_binding_1,CHAP,	FALSE	OmpA family protein,putative peptidoglycan binding protein,	FALSE	Anseongella	Bacteroidetes	Anseongella ginsenosidimutans	Anseongella ginsenosidimutans DSM 21100	0.2459
2556921052	2557154383	MTQGFPTYSKAAQKGDRGIEIVSRMINEKFGWLFKRNHQEHDFGIDAQVDVILENGAITGQMLALQIKYGSSFFTEKNKWGYIYRGEQKHFNYLANYPIPTLIVICHPEKNDCYWTLFDPEATSKAGNNWKITIPFENKLESSKNTIISLLPPPTDYLSEVESYWAMNDIIVDHKHFLFIIGRDEVDALDVLSAREFFDRIKSTRELAEHCQGKIEISFHGYDQDPRELFEIPEVRAFASKLSTALPELFFFAYTGECSHGLMTIAMCLTEVKKLSSTPNEDNKISIEIATQKIGQFFEDHCYGLNAMTDWLKMSIKENKRITFAVARTLGFTLPTDDA	339	0	0	0	1	2	-16.7	1070.2	1	8	2	1	0.976846	DUF4365,DUF1817,	protein of unknown function (DUF1817)	2557154377	no clear winner	5	CNF1,	FALSE	Rho-activating domain of cytotoxic necrotizing factor,hypothetical protein,	FALSE	Photorhabdus	Proteobacteria	Photorhabdus luminescens	Photorhabdus luminescens BA1	0.2616
640612202	640615316	MRELKKKHKPELSNNQVSMKSDDQSKDFFGVQAKLETGKPGDKYEQEADAMADKVVNQTSSTDPIQSKGAEEEEVQQKPISESISKVQKQDMKEEEPVQAQEEEEVVQSQEEEEAVQSQEEEEAIQSQEEEEAVQSQEEEEAVQAEEEEEALQTKSEANNLNHQKRANSIETTLNQSKGSGKALDKSIKNEMESGFGADFSQVRIHHDARANDMSKQIHAQAFTHGNDIYFNSGKYQPESQNGKRLLAHELTHTIQQKGMVQRKVQRKWAKNETYKSYDGTTIKADLNLKFKAAVLNKSSNAALNTSGLASAAKSQIENSYQGKLRKKLLGIDVLYDVSTSADIRVINKLTDLNFFEEHLMVVLDDSHPKVKGTYGRGPFYGTIVYLNEKHTPGMISGS…	498	0	1	1	0	0	-44.2	1195.5	4	7	0	1	0.976811	DUF4157,	hypothetical protein				DUF4157,	FALSE	response regulator receiver domain protein (CheY-like),hypothetical protein,	FALSE	Algoriphagus	Bacteroidetes	Algoriphagus machipongonensis	Algoriphagus machipongonensis PR1	0.1888
2775506880	2776186036	MFYQSRQIFKKGNEPLQKGQQTTYRPTPQANTTHPAMLIQRAKLNPNSLNADEVLTLQEMIGNRAASRLLASRSTTQVQAKLTIGEPGDKYEQELIAHELTHVMQQDQGGAVPQNIQLAQQNEQVRDLDKPTSNHRETGLIQRLAAIPTAQNASDQAVQNVETSVGGSQLLSGWNTNLNAYTAGRSGHNFTVAERQALNAKGDQYGCCICGTKDPGTVSQPNRPIVKGKQVGNFIPDHEPPDSLVGGGYTGTIRFYPRANAS	262	0	1	1	0	19	-51.9	1198.5	3	9	2	1	0.976803	DUF4157,	uncharacterized protein DUF4157				DEDD_Tnp_IS110,Transposase_20,DDE_Tnp_1_assoc,DDE_Tnp_1,	FALSE	transposase IS116/IS110/IS902 family protein,predicted transposase YbfD/YdcC,	FALSE	Calothrix	Cyanobacteria	Calothrix sp. NIES-2098	Calothrix sp. NIES-2098	0.8062
2731957636	2732520387	VFSELKKQSTSQSKESVQRKSGQASAQVLEDNRESNAIQRQPNRTGLPDNLKSGMERLSGQSLDHVKVHYNSSKPAAVQAHAYAQGSDIHLASGQEKHLPHELGHVVQQMEGRVKPTTSVGGMAVNDNPSLENEATEMGNRALKKKGIELTPKTTPETTDSQFIIPLAQRKQESMDSCNSKSPTKIMQLAMPQVNRLLNRYIEITGDSSPAKQGSYSRWSQLENLNDGTTFTSGQFNKLKMAMNDFDSMGNRTKFKDRSGGSVVAANEIDPNIPSERINQIYDGVKSGPNASGPHYEVLKLLKLRILKNLGNNTLIQFWKGAHIVFKDNGSVYKQLLQKGGAIAARKEDGSIKTKTEFAGMTSTNYFGFGSSTHEQRRGSMMARRPGAEFKETSHYPET…	525	0	0	1	0	2	-44	1104.3	4	13	1	1	0.976291	DUF4157,	protein of unknown function (DUF4157)	2732520382	NO HITS AT ALL	4	AAA,	FALSE	hypothetical protein,ATPase family associated with various cellular activities (AAA),	FALSE	Vibrio	Proteobacteria	Vibrio natriegens	Vibrio natriegens NBRC 15636	0.6698
2737472028	2738507500	MRAHEPQRRADRSPAATRPVRSGAGAGSALALQRTIGNAAVARRIERARRGSAGAAGAAGAGPEELPLQRSLVHEVLRTAGRPLDGTTRRDMESRLGADFSDVRLHTGSTARASAAEVGARAYTSGNHVVLGEGGGDRHTLAHELTHVIQQRQGPVPGTDRGDGLRVSDPADRQEREAEANAVRALSARPVHEEAPAGVGPGPGPRAGEAVQRMPPKRDAETAGIRGSSPPATGRRTRGKARAENLDLNRPVLEFESEYEGPSTQKLRASQSIGFRQVARLKNPPGAPQRVSSNYHFWQEVSDSSVQVIESGEEFKEHASNRGWVQDGPYRPRYTNAVINDVQDKIEFNDNPGFSTTAAMTSGYWLKSYTVTFRWKVARNTGTWNRNAPCWSSPEVQHT…	438	0	0	1	0	15	-30.4	1150.3	4	12	0	1	0.976182	DUF4157,	protein of unknown function (DUF4157)				TetR_N,TetR_C,	FALSE	hypothetical protein, transcriptional regulator, TetR family,	FALSE	Streptomyces	Actinobacteria	Streptomyces sp. 1331.2	Streptomyces sp. 1331.2	0.2039
2773857715	2774291738	MRAHEPQRRADRSPAATRPVRSGAGAGSALALQRTIGNAAVARRIERARHGSAGAAGAGPEELPLQRSLVHEVLRTAGRPLDGTTRRDMESRLGADFSDVRLHTGSTARASAAEVGARAYTSGNHVVLGEGGGDRHTLAHELTHVIQQRQGPVPGTDRGDGLRVSDPADRQEREAEANAVRALSAPPVHEEAPAGVGPGPGPRAGEAVQRMPPKRDAETAGIRGSSPPATGRRTRGKARAENLDLNRPVLEFESEYEGPSTQKLRASQSIGFRQVARLKNPPGAPQRVSSNYHFWQEVSDSSVQVIESGEEFKEHASNRGWVQDGPYRPRYTNAVINDVQDKIEFNDNPGFSTTAAMTSGYWLKSYTVTFRWKVARNTGTWNRNAPCWSSPEVQHTVVS…	435	0	0	1	0	15	-30.4	1150.3	4	12	0	1	0.976182	DUF4157,	uncharacterized protein DUF4157				TetR_N,TetR_C,	FALSE	TetR family transcriptional regulator ,hypothetical protein,	FALSE	Streptomyces	Actinobacteria	Streptomyces sp. 1114.5	Streptomyces sp. 1114.5	0.2039
2582581278	2585143249	MNYLEFKEIRKKLNMKQADIAKSIGVGTRAVQYWEKGERKIPETTAYFVTNLLKQQELNDDSASPVVFSDLKIMHVPLANQYAQAGYLSNFADEEYIESLPTIPFTDDVEHRGEYMCFEVKGDSMDNGSYESYLEGDIILCRNIRQDYWMSKLHYDKWDFVIVHKEKGILVKRIINHDVERGIITLHSLNEYYEDFEIHLKDVAKLFNIISTRRKNNRR	219	0	0	0	1	3	-20.8	1199.3	3	4	2	1	0.975924	HTH_3,Peptidase_S24,	Peptidase S24-like				0	FALSE	hypothetical protein,hypothetical protein,	FALSE	Chryseobacterium	Bacteroidetes	Chryseobacterium sp. CF365	Chryseobacterium sp. CF365	0.1735
2648501464	2650014455	MNYLEFKEIRKKLNMKQADIAKSIGVGTRAVQYWEKGERKIPETTAYFVTNLLLEQQKKLNDDSASPVVFSDLKIMNVPLANQYAQAGYLSRFADEEYIESLPTIPFTDDVEHRGEYMCFEVKGDSMDNGSYESYLEGDIILCRNIRQDYWMSKLHYDKWDFVIVHKEKGILVKRIINHDVERGIITLHSLNEYYEDFEIHLKDVAKLFNIISTRRKNNRR	221	0	0	0	1	3	-20.8	1199.3	3	4	2	1	0.975924	HTH_3,Peptidase_S24,	Peptidase S24-like				0	FALSE	hypothetical protein,hypothetical protein,	FALSE	Chryseobacterium	Bacteroidetes	Chryseobacterium indologenes	Chryseobacterium indologenes J31	0.1735
2681813509	2684388885	MNYLEFKEIRKKLNMKQADIAKSIGVGTRAVQYWEKGERKIPETTAYFVTNLLQEQQNKLNDDSASPVVFSNLKIMNVPLANQYAQAGYLSRFADEEYIESLPTIPFTDDIEHRGEYMCFEVKGDSMDNGSYESYLEGDIILCRNIRQDYWMSKLHYDKWDFVIVHKEKGILVKRIINHDVENGIITLHSLNEYYEDMEIHLKDVAKLFNIISTRRKNNRR	221	0	0	0	1	3	-20.8	1199.3	3	4	2	1	0.975924	HTH_3,Peptidase_S24,	Peptidase S24-like				0	FALSE	hypothetical protein,hypothetical protein,	FALSE	Chryseobacterium	Bacteroidetes	Chryseobacterium ureilyticum	Chryseobacterium ureilyticum DSM 18017	0.1735
2734482070	2735125942	MNYLEFKEIRKKLNMKQADIAKSIGVGTRAVQYWEKGERKIPETTAYFVTNLLQEQQKKLNNSASPVVFSDLKIMNVPLANQYAQAGYLHNFADEEYIESLPTIPFTDDVEHRGEYMCFEVKGDSMDNGSYESYLEGDIILCRNIRQDYWLSKLHYDKWDFVIVHKEKGILVKRIINHDVEKGIITLHSLNEYYEDFEIHLKDVAKLFNIISTRRKNNRR	220	0	0	0	1	3	-20.8	1199.3	3	4	2	1	0.975924	HTH_3,Peptidase_S24,	Peptidase S24-like				0	FALSE	hypothetical protein,hypothetical protein,	FALSE	Chryseobacterium	Bacteroidetes	Chryseobacterium geocarposphaerae	Chryseobacterium geocarposphaerae DSM 27617	0.1735
2751185876	2753667865	MNYLEFKEIRKKLNMKQADIAKSIGVGTRAVQYWEKGERKIPETTAYFVTNLLQEQQKKLNDDSASPVVFSDLKIMNVPLANQYAQAGYLSRFADEEYIESLPTIPFTDDVEHRGEYMCFEVKGDSMDNGSYESYLEGDIILCRNIRQDYWMSKLHYDKWDFVIVHKEKGILVKRIINHDVEKGIITLHSLNEYYEDMEIHLKDVAKLFNIISTRRKNNRR	221	0	0	0	1	3	-20.8	1199.3	3	4	2	1	0.975924	HTH_3,Peptidase_S24,	peptidase S24-like protein				0	FALSE	hypothetical protein,hypothetical protein,	FALSE	Chryseobacterium	Bacteroidetes	Chryseobacterium arthrosphaerae	Chryseobacterium arthrosphaerae CC-VM-7	0.1735
2751185877	2753671048	MNYLEFKEIRKKLNMKQADIAKSIGVGTRAVQYWEKGERKIPETTAYFVTNLLQEQQNKLNDDTASPVVFSNLKIMNVPLANQYAQAGYLSRFADEEYIESLPTIPFTDDIEHRGEYMCFEVKGDSMDNGSYESYLEGDIILCRNIRQDYWMSKLHYDKWDFVIVHKEKGILVKRIINHDVENGIITLHSLNEYYEDMEIHLKDVAKLFNIISTRRKNNRR	221	0	0	0	1	3	-20.8	1199.3	3	4	2	1	0.975924	HTH_3,Peptidase_S24,	phage repressor protein C with HTH and peptisase S24 domain				0	FALSE	hypothetical protein,hypothetical protein,	FALSE	Chryseobacterium	Bacteroidetes	Chryseobacterium artocarpi	Chryseobacterium artocarpi UTM-3	0.1735
2765235839	2765573431	MNYLEFKEIRKKLNMKQADIAKSIGVGTRAVQYWEKGERKIPETTAYFVTNLLLKQQELNDDSASPVVFSDLKIMHVPLANQYAQAGYLSNFADEEYIDSLPTIPFTDDVEHRGEYMCFEVKGDSMDNGSYESYLEGDIILCRNIRQDYWMSKLHYDKWDFVIVHKEKGILVKRIINHDVERGIITLHSLNEYYEDFEIHLKDVAKLFNIISTRRKNNRR	220	0	0	0	1	3	-20.8	1199.3	3	4	2	1	0.975924	HTH_3,Peptidase_S24,	peptidase S24-like protein				0	FALSE	hypothetical protein,hypothetical protein,	FALSE	Chryseobacterium	Bacteroidetes	Chryseobacterium indologenes	Chryseobacterium indologenes AA5	0.1735
2767802478	2770362580	MNYLEFKEIRKKLNMKQADIAKSIGVGTRAVQYWEKGERKIPETTAYFVTNLLLKQQELNDDSASPVVFSDLKIMHVPLANQYAQAGYLSNFADEEYIESLPTIPFTDDVEHRGEYMCFEVKGDSMDNGSYESYLEGDIILCRNIRQDYWMSKLHYDKWDFVIVHKEKGILVKRIINHDVERGIITLHSLNEYYEDFEIHLKDVAKLFNIISTRRKNNRR	220	0	0	0	1	3	-20.8	1199.3	3	4	2	1	0.975924	HTH_3,Peptidase_S24,	peptidase S24-like protein				0	FALSE	hypothetical protein,hypothetical protein,	FALSE	Chryseobacterium	Bacteroidetes	Chryseobacterium sp. AG363	Chryseobacterium sp. AG363	0.1735
2778261677	2780987234	MNYLEFKEIRKKLNMKQADIAKSIGVGTRAVQYWEKGERKIPETTAYFVTNLLLKQQELNDDSASPVVFSDLKIMHVPLANQYAQAGYLSNFADEEYIESLPTIPFTDDIEHRGEYMCFEVKGDSMDNGSYESYLEGDIILCRNIRQDYWMSKLHYDKWDFVIVHKEKGILVKRIVNHDVEKGIITLHSLNEYYEDFEIHLKDVAKLFNIISTRRKNNRR	220	0	0	0	1	3	-20.8	1199.3	3	4	2	1	0.975924	HTH_3,Peptidase_S24,	peptidase S24-like protein				0	FALSE	hypothetical protein,hypothetical protein,	FALSE	Chryseobacterium	Bacteroidetes	Chryseobacterium culicis	Chryseobacterium culicis MYb25	0.1735
2509601032	2509808849	MYHQQTSQKASASIRTTPKNQDIAPSQSYGSLSSVVQRVQQDPNSVSEDERQQLESAIGTRSTKEMIAGKQTPWVPEFQGISAQLWGNSGQAPIQAKRMDDVGICEAQPENKTGLPDHLKAGIENLSGMAIDDVSVHYNSSQPSQLQALAYTQGSDIHLAPGQEQHLPHEAWHVVQQKQGRVKPTIQAQGVGINDDQGLEKEADVMGTKALQMRHSQQVAQSMTRKIQQEKAGGGSDRVIQRVGGVKIGFDYNISDDEKVKEGQKLLKTTWENARKARHDAKIGTEKTDIENAAQEIINVRKRAKEREEYKANQLKEPSNYPASVDDVLPEIKADKTKRGFSQYYAEKLTSDNKNKQEKLLKATEPFKDGKLRIAHDQVTIEYNPNEKPYQKKDYLKIA…	790	0	0	1	0	17	-30.4	1148.4	3	10	1	1	0.975867	DUF4157,	protein of unknown function (DUF4157)				DUF4255,	FALSE	Protein of unknown function (DUF4255),hypothetical protein,	FALSE	Nostoc	Cyanobacteria	Nostoc sp. PCC 7524	Nostoc sp. PCC 7524	0.3189
2721755221	2722065690	MKTISRKRTRRPKWRSSFFSGGSTSGFFGMQRKLLVGNPGDLYEKEADTVADKVTDRSEPRSQFFNATNYSNYQDTNIVQEKPLAESITPLIQKQEEEEEVQDKQWMHIQRQEVEEEEPIQAQVEEEEEPVQAQVEEEELMQAQMQPEEEEESELQQGQVVELPEDEVFAAGQVEEEEEVQASPNGQASLNSYTESKLQTGPGSGNKMDAAIQREMESGFGADFSGVNIHTDSTSEQMNKELGAQAFTHGNDIYFNKGKYNPQSKEGKHLLAHELTHTIQQKGIIPARLQMTIGDGHDLTAARFVGNADLEAVYDNERLLRFGDSGQAVSLMQQALVDAGFSLPRFGVDGIFRHETRRALMDFQRASSLTADGVLGPNSMSALNALYTGGAPVLPPPVP…	644	0	1	1	0	0	-30	1145.4	7	10	0	1	0.975843	DUF4157,PG_binding_1,	Putative peptidoglycan binding domain-containing protein				0	FALSE	hypothetical protein,hypothetical protein,	FALSE	unclassified	Bacteroidetes	Bacteroidetes bacterium GWD2_45_23	Bacteroidetes bacterium GWD2_45_23	0.1441
2654587977	2656460670	MKATEFDAKFDQEEDITEFLDLSQAKRPGHEQKRVNVDFPAWMIEALDYEAKRLGVTRQSIIKVWLAERLEKSAHRNIQYIDV	83	0	1	0	1	1	-42	1038.1	-6	1	1	1	0.975839	CopG_antitoxin,	CopG antitoxin of type II toxin-antitoxin system				DUF4157,BrnT_toxin,	FALSE	protein of unknown function (DUF4157),hypothetical protein,	FALSE	Calothrix	Cyanobacteria	Calothrix sp. 336/3	Calothrix sp. 336/3	0.1438
2509887033	2510057248	MFSTAEKTSKTASSAPKQGAAGSFFRKAEESSFFGTQETPSFFNGGTFIQPKLSVSSPDDPHEKEADAVADHVMRAPDTATPQLKQEDNEVQRKTAADDEKKELHPKLETPAITAIQCKEEEGNTSDTEVIQTALLQRHGRAPPTPVTGFEQQLTHSKGGGSALPGSTRQYMETRFGADFSGVRIHTGAVAESLSSNIQAQAFTHGNDIYFNAGKYAPDTGAGGLLLAHELTHTIQQGASKSVAPDAHPVARKPILQRTASDRPVPSQLNNAVAKAKSEVGKVNADKEGPDGYRTGWDRLIEYFKTTLGADKVLPQGAAMVQGAVAEQDIKKQRRVNGLPPANPRPASGPYQRDAMPSWCGIFVFWSLHKGGVPLKPWILGGHNIDLNAAYPPGYHPKA…	1705	0	1	1	0	0	-17.9	1040.1	2	14	1	1	0.975775	DUF4157,	protein of unknown function (DUF4157)				DUF4157,	FALSE	hypothetical protein,protein of unknown function (DUF4157),	FALSE	Asinibacterium	Bacteroidetes	Asinibacterium sp. OR43	Asinibacterium sp. OR43	0.3151
2516143025	2516227712	MFSTAEKTSKTASSAPKQGAAGSFFRKAEESSFFGTQETPSFFNGGSFIQPKLSVSSPDDPHEKEADAVADHVMRAPDTATPQLKQEDNEVQRKTAADDKKKELHPKLETPAITAIQCKEEEGNTSDTEVIQTALLQRHGRAPPTPVTGFEQQLAHSKGGGSALPGSTRQYMETRFGADFSGVRIHTGAVAESLSSNIQAQAFTHGNDIYFNTGKYAPDTGAGGLLLAHELTHTIQQGASKSVASNAHPVARKPILQRTASDRPVPSQLNNAVAKAKSEVGKVNADKEGPDGYRTGWERLVEYFKTTLGADKVLPQGAAMVQGAVAEQDIKKQRRVNGLPPANPRPASGPYQRDAMPSWCGIFVFWSLHKGGVPLKPWILGGHNIDLNAAYPPGYHPKA…	1705	0	1	1	0	0	-17.9	1040.1	2	14	1	1	0.975775	DUF4157,	protein of unknown function (DUF4157)				DUF4157,	FALSE	protein of unknown function (DUF4157),hypothetical protein,	FALSE	Asinibacterium	Bacteroidetes	Asinibacterium sp. OR53	Asinibacterium sp. OR53	0.3151
2693429880	2694970671	MFSTAEKTSKTASSAPKQGAGGSFFRKAEAPSFFNGGSFIQPKLSVSSPDDPQEKEADAVADHVMRAPDTATPQLKQEDNEVQRKTAADDDKKELHPKLETPAITAIQCKEEEGTTSDAEVIQTALLQRHGRAPPTPVTGFEQQLTHSKGGGSALPGSTRQFMETRFGADFGGVRIHTGAVAESLSSNIQAQAFTHGNDIYFNAGKYAPDTGAGGLLLAHELTHTIQQGASKSVASNAHPVARKPILQRTASDRPVPSQLNNAVAKAKSEVGKVNADKEGADGYRTGWERLVEYFKTTLGADKVLPQGAAMVQGAVAEQDIKKQRRVNGLPPANPRPASGPYQRDAMPSWCGIFVFWSLHKGGVPLKPWILGGHNIDLNAAYPPGYHPKAGDIAYRNAF…	1696	0	1	1	0	0	-18.7	1040.1	2	14	1	1	0.975775	DUF4157,	protein of unknown function (DUF4157)				DUF4157,	FALSE	protein of unknown function (DUF4157),hypothetical protein,	FALSE	Hydrobacter	Bacteroidetes	Hydrobacter penzbergensis	Hydrobacter penzbergensis DSM 25353	0.3263
2506381023	2506469633	MSHFSSKSKTSRGHTSQSQPDRFFQAKLTVGQPGDQYEQEADAMADKVVQEKAQEDNIQSQEKTNIQTQPIAEKVTPFVQKSSINHQVQANEDGEEQLSKEAIEGESEEVVQMKQEESAAPPPGFEKELEQNNGGESMDQEILSGMEGSFGADFKDVRVHTDSKAVQMSQAVGAHAFTHGNDIYFNENQYQPNEHSGKHLLAHELTHTIQQGSSPAIQNRTIQKEGDEEAAPEMEGETGILDESAKTITFDSIPIPGFKLQEHRGTLFSGKAPLKRKNNYLRGNTNQREGVWQTEINTENITNRLNTLYENHHKTPPTADTTHVFKANTNGRGVKPTYIGSADVISKELTTPGWGKDKNYRNFHVDHIVELQLANWNTATWPNTLENMELLDASKNTSS…	1155	0	1	1	0	1	-40.1	1036.2	3	12	1	1	0.975661	DUF4157,	protein of unknown function (DUF4157)				TPR_11,TPR_19,TPR_8,DUF4157,PG_binding_1,	FALSE	Tetratricopeptide repeat-containing protein,Peptidoglycan-binding (PGRP) domain of peptidoglycan hydrolases-containing protein,	FALSE	Cyclobacterium	Bacteroidetes	Cyclobacterium marinum	Cyclobacterium marinum Raj, DSM 745	0.5645
2511231134	2511750053	MDDFMKKCAEKSRSGKSFVNSDIHTSGSSHTGGRRIPNSILLDLVEHRSYEDENSDKVKNCRSTELEGAVKSRLPQYRGRFQAQIPAAEKEADRLSSAIQASTPAGVKSAMGTRLGTDFSNVRFHIDDASAARTDAIGARAYTAGNDIYFGRMGFEPSVAAHELVHTVQQGAVSSAGGVSESAPPGGVQMRPLDRQKKAGAAAVPSVKAEAEPTQRIKGGIVKGESEDLGLFNLFQEEPKVSKGGWMSSLRKAVGRGVSRVGEIFHSAGSYIADNAGKKISSIKRKNDHAVDAYNNFRDDYKHMSKWDRFLWSVKNPIARLTAENRKKGTEQRNIKNAQIESLAAQYRKNHIKSVMTVMNSMKKRSAATGTGGNAKNLLKNIFSAGNTALTTAQHLDSA…	640	0	1	1	0	7	-39.2	1143.4	4	9	1	1	0.975485	DUF4157,	protein of unknown function (DUF4157)				TetR_N,	FALSE	transcriptional regulator, TetR family,hypothetical protein,	FALSE	Oscillibacter	Firmicutes	Oscillibacter valericigenes	Oscillibacter valericigenes Sjm18-20	0.4039
2775507239	2778062691	MTAFTKKSAHSQNHAASVNEKGNDAFFGVQAKLSIGKSNDKYEAEADKAADQIVSKTTKNNPEPFFSPSPIVQNKSDEVQKKEETAPQKSIAENLSPVVQLKSEKEEKETVVPEKATVEETPQHKTEVPQNETAKTTETISVPKPIVQQKKAEEEVQTKEEEEIQSKEDEKELQMSAGTDASPSDDSNLENNLNRSKGSGSPLSGNTRTEMESGFGADFGKVKVHNDSNAVQMNKELGSQAFANGNDIYFNEGKYNTNSTAGKHLLAHELTHTLQQGASAVQPKMIQKTPTAATPVTTASASSERISLQTPTFTPPEAIATQIEAAGNRGAEVNVTFGQWASGVIKMKKNTDGTYNTKDNRQSINLNISYLSPLTSINITPVLAIQIENNNINGYITVK…	1406	0	1	1	0	5	-14.1	1039.2	4	10	1	1	0.975238	DUF4157,	uncharacterized protein DUF4157				0	FALSE	hypothetical protein,hypothetical protein,	FALSE	Flavobacterium	Bacteroidetes	Flavobacterium spartansii	Flavobacterium spartansii MSU	0.1408
2684622845	2685857799	MTYSYDNKMIYRKKPESNTTLETLHLDTPYTAEVSAAYQRQLPHVMMRFQNKTDSILEESKQPSTPKKKSTTPKKYSKKALLNFAAHAGYVHNESYQDEFVNFKDNNQNLAPGKLFPGVELIPQETIEINRPIGPRRNKLAYNIEDTFRNNMANEYRVTSIPAFIKGLRDMYEKNKQTLHPMTQRLVEKHIEYNGGILPTMAGIAGLHAEVQALNQIFMTADQDEPLNPARYAKTMLQSSIFTKRLTTANAGQDFPACHNCSGIIQSPANVITGTVDSAGSNFSAQVAKRYRSQSLSK	298	0	0	0	1	5	-33.2	1147.2	2	3	2	1	0.974943	YwqJ-deaminase,	insecticidal toxin complex protein TccC	2685857790	no clear winner	637	HTH_1,MarR,	TRUE	regulatory helix-turn-helix protein, lysR family,homoprotocatechuate degradation operon regulator, HpaR,	FALSE	Xenorhabdus	Proteobacteria	Xenorhabdus koppenhoeferi	Xenorhabdus koppenhoeferi DSM 18168	0.2769
644736399	644889754	MLKYANPQTVATQRTKNTAKKPPSSTSFDGHLELSNGENQPYEGHKIRKIKGLRQHLADRSLNKGHISPLMNKGLLVGSKDVSIDIPVIAHRYDSSHQLTDAEPLKADSHSNHLDPFYGVIAGFRGDQVTSSESGSGSIGVHWGKNTLDSNIMGVNVVNGASGTVGIRIALKDIQHGSPVIVTSGALSGCTMVYSVKNGYFFAYHTGQKPGNNEWKTGRQGVVATYLSHQALSPDSEPMTVGEQNNDLVNIFANYDQSVITYMGKPGVLIDKMAENVGVFNYDEIKPEKPAIRAGYSYALLAKDDKGKVNVKVLSEDVIVSSGKQGNTVKAINSLKKRLL	340	0	0	0	1	5	-31.8	1090.3	4	8	1	1	0.974913	CNF1,	Cytotoxic necrotizing factor 1	644889763	no clear winner	8	HTH_1,	FALSE	hypothetical protein,Putative lysR-family transcriptional regulatory protein,	FALSE	Photorhabdus	Proteobacteria	Photorhabdus asymbiotica	Photorhabdus asymbiotica asymbiotica ATCC 43949	0.2568
2775506879	2776183326	MNKEKHENSKHSKTHHVQQAGLEETKVLAEQGAFIPQRQPQMQQISRMANIPNPGAHAAILNRTKANQLSSNRQLLLQLQRQYGNSYVQRVMQQMQHSRELVPSASRQQPDVQAKLTIGEPGSEYEREADKVARQVVQQINAPASVESAQSQTVQRQAPDEDELMMKSVVQLQADTEMTAAPDLEASINQARGSGQPLADNIREPMEQAFGADFSGVKVHTDARADQLNQSIQAKAFTTGQDVFFRSGEYNPGSLGGQELLAHELTHVVQQNGTAVLLSPLSSQMLLQRPVINHDIGLEEKANVMDSKAQTYVANKNQISRFSLSISPQLQSNIVVQRVLKIDGQDVKTIYKESSPSQDAQNEDVLNIASYLYEEIQKELSKPVPYKSPNFFRALRAMD…	779	0	1	1	0	7	-40.5	1155.2	5	8	0	1	0.974716	DUF4157,	uncharacterized protein DUF4157	2776183314	phage	11	AAA,	FALSE	ATPase family protein associated with various cellular activities (AAA),hypothetical protein,	FALSE	Calothrix	Cyanobacteria	Calothrix sp. NIES-4105	Calothrix sp. NIES-4105	0.1825
2582580865	2583688875	MFSELKKQSTSQSKESVQRKSGQASAQVLEDNRESNAIQRQPNRTGLPDNLKSGMERLSGQSLDHVKVHYNSSKPAAVQAHAYAQGSDIHLASGQEKHLPHELGHVVQQMEGRVKPTTSVGGMAVNDNPSLENEATEMGNRALKKKGIELTPKTTPETTDSQFIIPLAQRKQESMDSCNSKSPTKIMQLAMPQVNRLLNRYIEITGDSSPAKQGSYSRWSQLENLNDGTTFTSGQFNKLKMAMNDFDSMGNRTKFKDRSGGSVVAANEIDPNIPSERINQIYDGVKSGPNASGPHYEVLKLLKLRILKNLGNNTLIQFWKGAHIVFKDNGSVYKQLLQKGGAIAARKEDGSIKTKTEFAGMTSTNYFGFGSSTHEQRRGSMMARRPGAEFKETSHYPET…	525	0	0	1	0	2	-46.3	1136.4	4	13	1	1	0.974623	DUF4157,	protein of unknown function (DUF4157)	2583688880	NO HITS AT ALL	4	AAA,	FALSE	ATPase family associated with various cellular activities (AAA),hypothetical protein,	FALSE	Vibrio	Proteobacteria	Vibrio natriegens	Vibrio natriegens NBRC 15636	0.7017
2744054667	2745210492	QLEDKTMGDRTFEANPQKSRRFALQPQQTRGDRSLGLQSTLPQLDIVSRTGSRTQSSATANTHAKTIRRLQTARSPLARQALKQLQRQYGNRYVQRVVELARQSNDNTDVAPEIEAAIERKQGSGQALDNGVRHQMESAFEVDFRRVNIHTDTESDLLNRSLEARAFTVGSDIFFSQGEYAPGSSSGRELLAHELTHVVQQSSGVRRKLTVSQPDDPEEREADRIATAIEPITTPPSQQASIQRQTPETEEATQTEPQEERGTYIESRGRRERVDPTRVSSGIWWFNGETPTLSSLYPTEADLATGLPATGTFRYTIARGTNILGINDGTSVTTSRTVRNDPTVKVTSLGPSSASNDVELRIEHTPPGTTRTNTYTTQLEVRAPNHLDLLGCSHAAEGA…	544	0	1	1	0	13	-54	1047.2	2	8	0	1	0.974469	DUF4157,	uncharacterized protein DUF4157				DUF4157,Response_reg,HisKA,HATPase_c,	FALSE	uncharacterized protein DUF4157,phospho-acceptor domain-containing protein,	FALSE	Leptolyngbya	Cyanobacteria	Leptolyngbya valderiana	Leptolyngbya valderiana BDU 20041	0.3475
2595698256	2596451247	MPTYIEREREPDREERHASAESGRAPSHPMQAVADAGARNRLPQALQANLEGLSGQSLADVRVHFNSSKPAQMMAHAYAQGRDIHLGPGQERHLPHEAWHVVQQAQGRVRPTAQLAGGTAVNDDASLEAEAERMGDMAMRSPEAPVQRVEKMPDSEPALVRQPVRSSNAPVQRVRFANSNSFYGPQHPVLPLPGDMRDALGATYRGRVERQEVMIDLSAAGQQWLNQHAPIPGGVGALCWAEILDTDWRDLGKGMPAIEVAQMDLEFFNHQADLMRDLGNRFAFDLVIRPGTPLRVASFVLQTDAQNALNLEPSNKPIEPQVAQAITARFVNDNALRARIRQNVLSTLLGAGQYQWILANWTSISQTHDVYIDVDFYPNRMPDRGGLLHKDSIGETLFV…	606	0	0	1	0	3	-50.1	1164.2	-2	14	1	1	0.974423	DUF4157,	protein of unknown function (DUF4157)	2596451240	NO HITS AT ALL	6	GDPD,	FALSE	hypothetical protein,Glycerophosphoryl diester phosphodiesterase family protein,	FALSE	Cupriavidus	Proteobacteria	unclassified	Cupriavidus sp. PYC	0.7854
2728369469	2730471703	MFSTAEKTSKTASSAPKQGAGGSFFRKAEALSFFGTQETPSFFNGGSFIQPKLSVSSPDDPHEKEADAVADHVMRAPDTATPQLKQEDNEVQRKTAADDDKKELHPKLETPAITAIQCKEEEGTTSDAEVIQTALLQRHGRAPPTPVTGFEQQLTHSKGGGSALPGSTRQFMETRFGADFGGVRIHTGAVAESLSSNIQAQAFTHGNDIYFNAGKYAPDTGAGGLLLAHELTHTIQQGASKSVASNTHPVARKPILQRTASDRPVPSQLNNAVAKAKSEVGKVNADKEGADGYRTGWERLVEYFKTTLGADKVLPQGAAMVQGAVAEQDIKKQRRVNGLPPANPRPASGPYQRDAMPSWCGIFVFWSLHKGGVPLNPWILGGHNIDLNAAYPPGYHPKA…	1705	0	1	1	0	0	-10.2	1040.1	2	14	1	1	0.974421	DUF4157,	Phage-related protein				DUF4157,	FALSE	hypothetical protein,protein of unknown function (DUF4157),	FALSE	Vibrionimonas	Bacteroidetes	Vibrionimonas magnilacihabitans	Vibrionimonas magnilacihabitans DSM 22423	0.2189
2515154096	2515532088	MHDRDRARTTGADKDRAAGRQAAAGPPVVRAGLAGLQATAGNAAVLQMLGRAGQVAGERHQDAEQQHGQQPAQVQRSAVHEVLRGPGRPLDESTRTDMESRLGADFSDVRIHHGAAARSSAAEVGARAYTSGSDIVIGEGGADRHTLAHELVHVIQQRRGPVAGTDDGAGLRVSDPADRFEREAEATAQRVMAGRAGGVHDPGPGPAARTGAGEPAAVQRIVRITPGMYLRGVDATDQTLTAPQLQRYLALAVQDEVSRAQNADTGGTYAADLREITRRLRPAALDVPEALRRTVALVEAVNACLEGQETYVSDYHPPGRTGGRGATVPVPNSATRYATTPDTGATGYHHSDLFGKAEPYWGDDDTMREKTGRSLGPAVAAGAAPQEQPRLQSHARGGG…	601	0	0	1	0	22	-27.9	1182.3	3	12	0	1	0.974253	DUF4157,	protein of unknown function (DUF4157)				GAF_2,HTH_30,PALP,	FALSE	Sugar diacid utilization regulator,cysteine synthase A,	FALSE	Streptomyces	Actinobacteria	Streptomyces sp. CcalMP-8W	Streptomyces sp. CcalMP-8W	0.179
642979357	643168904	MKIQRRKKRQNESPAAPVQAQFQSRPFQDANFAPPDKQAPPPEREFQGEASGFDLGSIPLFSNGNSTPTQPIQRSEEEDVQMQAESKSPLHGRFQALAQRDNPKNWTPQQPIQAKLTVGAVGDKYEQEADRVADVVVDRIQSPPSSPEVQKQEEETLQQKPQLSTPPTISQLQKKEELSNTLQRESEEEEFDDDNDDVQMKPQTAEAGGEVSADFESSLRREKGGGQPLNENLQSQMGRAMGADFGGVRIHQNSPANQLNQSIQAKAFTTGKDIFFKQGEYQPESRGGQKLIAHELTHVVQQGGASNNRAVQADFIHPMIQRELSPKQIEHANAIRKARDLPLLYSLESVWAKADNLGNVDLPGARKILETAFHSNWFLAQEYLLDTSKWVKQGKEKKE…	888	0	1	1	0	22	-46.3	1213.6	3	13	0	1	0.974048	DUF4157,	hypothetical protein				AAR2,AAR2,	FALSE	conserved hypothetical protein,hypothetical protein,	FALSE	Limnospira	Cyanobacteria	Limnospira maxima	Arthrospira maxima CS-328	0.4647
2579779088	2582237704	MKSIAQKEPLENSANEKASNQARSSSILQKYKDNAIQRRGMESQSNSTGLPDNLKNGIESLSGYSMDDVKVHYNSVKPAQLQAHAYAQGTDIHVAPGQEKHLPHEAWHVVQQKQGRVKPTLQMKGNIAVNDNEALEKEADVMGAKASGIESSSSRLAPLE	160	0	0	1	0	0	-42.7	1060.3	-1	11	0	1	0.974033	DUF4157,	protein of unknown function (DUF4157)	2582237708	NO HITS AT ALL	2523	AAA,	FALSE	ATPase family associated with various cellular activities (AAA),hypothetical protein,	FALSE	Sphingobacterium	Bacteroidetes	Sphingobacterium paucimobilis	Sphingobacterium paucimobilis HER1398	0.3171
2757321053	2758562253	VSLFNYIKRKLKKKSIKKTFKEYSYEIKDFQVPQFGHIRYAQWLHPLEKPKKISIENINFYKSITTKNSFIIDIGAHTGDTTIPMSLAVGKQGKVLAIEPNPYVFKILKKNTELNPKTTAIIPECFAVTEKEGTFVFNYSDASFCNGGFLSQIQKKEHKHNYTLEVQGKNLNNYLTQKYITELQQLSLIKIDAEGYDKEILKTIPDILNTYKPALMVECYRYLDQGERNDLFDTLSNHGYLIFSIENFETLDTLKEIKQEDMMHKKHFEILALHQTKKDHYKFLN	285	0	0	0	1	6	-28.5	1109.3	9	5	2	1	0.974011	Methyltransf_21,	FkbM family methyltransferase	2758562262	NO HITS AT ALL	8	0	FALSE	hypothetical protein,hypothetical protein,	FALSE	Tenacibaculum	Bacteroidetes	Tenacibaculum jejuense	Tenacibaculum jejuense KCTC 22618	0.2956
2599185150	2599308290	VFAHEKSDETTAEGRTPSRTRAASVDVGTPSPRTTSPAGLVALQRTIGNAAVARMLDEQQPVQRSAVHDVLRKPGQPLDASTRTDMETRLGADFSDVRLHTDASAQRSATEIGARAYTSGNHVVIGPHGADAHTLAHELTHVIQQRRGAVDGTDNGAGLRISDPTDRFEREAEQNATRALSDHPPERPGPAVPGGGANDQRPVQRIIFNQDDDGNDLLEAMPPERVPSLPQVEGFSPDRIERLQALATSMEDPLLTLDEALEQSRNTVVGAISGPHPREGDFLANVQDWRKQGFSAYDPQMEERFLRRQLEKRGVPANASVLRKASITEFGTHVPHTDVLVPHPGPWIRLAEPDDLASCLDRVMGADSRAYVLTDSEPNARYADMLVERISAMNEANAG…	451	0	0	1	0	14	-33.7	1058.1	1	11	1	1	0.973888	DUF4157,	protein of unknown function (DUF4157)				DUF1348,AAA,	FALSE	hypothetical protein,ATPase family associated with various cellular activities (AAA),	FALSE	Saccharopolyspora	Actinobacteria	Saccharopolyspora flava	Saccharopolyspora flava DSM 44771	0.4135
2606217186	2606537716	MFSPKTQHTTKPTSSKPTGEGNFIQPKLNVGKPGDKYEVEADRAADKIVAKGKETPNSFFAPTVQKKNEEEIQKQESNEQEVQQKPLVDSISPVVQLTSEKDLQKQEEVQQKEEEEVQKVEDENIQEVTEDNLQAKEDNTTSFSNELIQQKSEEEIQQKEEEEVQEKEEEEIQQLQMSGGDDSSSLENDLSSSKGGGSPLPSNTQNEMESGFGADFSGVRVHNDSNAVQMNQELGSQAFTNGNDIYFNEGKYNPESDSGKHLLAHELTHTVQQGASPASNNVQKSEGETDTVTLVAPTQAVDITNGLQLSDDWLAYIEQESRTRNFDVNVKIGTQFEGTIKIRKLGRPAEGQSQKFELTSTSNNNYLNVRGMTFLNPLRDAGVFPILVLSRFGEEQSTT…	1478	0	1	1	0	1	-39.2	1101.3	2	10	1	1	0.973774	DUF4157,	protein of unknown function (DUF4157)				DUF4157,	FALSE	hypothetical protein,protein of unknown function (DUF4157),	FALSE	Tenacibaculum	Bacteroidetes	unclassified	Tenacibaculum sp. AU330	0.4521
2617270779	2617502045	MKAFTRKSGDKNKSTPGNTGGNFFQAKLQVGEPGDQYEQEADAMADQVIQMKASGQGVWDVNQGEKEDNIQKSPFPAKEIQAQPLAQSVTQVFLSESKEEALQEKEEEEGMLQKQEEEVEIQASLEPDDRQEAGDGGVGAIQMKSEQPAEISSGLESQLAQPSGGSGMDGATRSGMESSFGADFSQVKIHTGPQAVQMSRDLGAQAFTYGNDIYFNEGKYNPSTESGKYLLAHELTHTLQQGSSIALQGKMVQKEGDEEEGISPPEGITPIEDAQNYFSFRDRDGVVSTYQDGTTKNFKVGKIKLSEFKDRNENLFNPPFQVPRGRSTNQVENWKNELRTGISQEINNKIASARNIGGFNQASSEENRHYFFKGKTNPEYIVFGTQEQLLELGLVPTWD…	1209	0	1	1	0	1	-39.4	1094.3	3	11	1	1	0.973774	DUF4157,	protein of unknown function (DUF4157)				TPR_11,TPR_2,TPR_11,TPR_19,DUF4157,	FALSE	Tetratricopeptide repeat-containing protein,protein of unknown function (DUF4157),	FALSE	Cyclobacterium	Bacteroidetes	Cyclobacterium lianum	Cyclobacterium lianum CGMCC 1.6102	0.5044
2518645528	2518745988	LISLHAERPQAKREKSCSQVRRTRISQPNVNSPADRILFIQQTAGNQVVQRLIQSGKLQANLRIGQPLPEPVRAYFEPRFGYDFSGVRVHLGQKAEESAGSINALAYTVGKDIVFGAGQYQPQTSAGKRLLAHELTHVIQQSTTNPTIQRIQACPPSWPDPVPSGWQRYHGNPNVFHCGFRGILENRIPTPDDPQNECFYDHSGTLVDQNHPYAGCRGTPNQYDSDDSPVSHTLRDTGGILYAGPDAFITSRVYDITQAIAGAIRVVQTAGNIAGSITDALGQVIVSGILSARATVDPINWRFQGLPSRSIRHLNVIGGILSSISWNQNLNGLLANITRRLDSFPIPGLIDEITEDINQALRSHNPNVLHVRASDIGTLSLLQLIDWLHSQGLIQYVRP…	413	0	3	1	0	5	-38.1	1064.3	3	12	0	1	0.973646	DUF4157,	protein of unknown function (DUF4157)				DUF4157,	FALSE	hypothetical protein,protein of unknown function (DUF4157),	FALSE	Candidatus Methanoperedens	Euryarchaeota	unclassified	Candidatus Methanoperedens nitroreducens ANME-2d (ANME_V9_SC)	0.296
2708742412	2708841666	MSDYASLGRKHKPSAQRRAATGLELNDLRPGVQPRQLKDERTTGGMPMNLAQGIEKLSGVGMGNVRVHYNSAKPQAMQAHAYAQGSDIHLASGQEKHLPHEAWHVVQQAQGRVKPTATVNGTAINDSPGLEREADLMGQRALKGG	145	0	0	1	0	5	-36.4	969.1	6	12	1	1	0.973514	DUF4157,	protein of unknown function (DUF4157)				AAA,	FALSE	ATPase family associated with various cellular activities (AAA),hypothetical protein,	FALSE	Azospirillum	Proteobacteria	Azospirillum sp. RU38E	Azospirillum sp. RU38E	0.5053
2547132038	2547161192	MRVRRRLQRQERQVVPRSRGRSGITQADTMILRHALGPVQRAPDGKGQLSAVHNVLSSPGHQLPDAVRTDMQARLGADFSGVRVHTGRRAHDAATSVQANAFTSGSHIVFREGHYDTSSNTGRHVLAHELTHVMQQRAGSVSSTNIGAGLRVSAPGDSYERAAQANATRAMNGHAPHAATTGRPAQPTAIQRAVGFEFEAQWNVREPSTDTEKTTYSEAERDYDRKAGAPLLAHLLTSEPAEALEKLGFSSDAKLSLVAELSRVAQEKGPVLNDGKPTESGLEWLARARELDFHRYRMALTRLNLDRLQRNELGEPPLPGKNLSKGEHVIDGDRFALTADSSPSGGSNLEWVTAPLNSRGEVKRVMNAVVEMIRTLNRRQQDKEIPVREIDPANPKPDR…	678	0	0	1	0	3	-38	1240.5	5	10	0	1	0.973369	DUF4157,	protein of unknown function (DUF4157)				SsgA,	FALSE	hypothetical protein,Streptomyces sporulation and cell division protein, SsgA,	FALSE	Saccharopolyspora	Actinobacteria	Saccharopolyspora spinosa	Saccharopolyspora spinosa NRRL 18395	0.2198
643348533	643479989	MGFERYQEREKAYIEDSTSQLRPYSSIVQPLEEDILPEKLTPQVDFDFMQLLRVPQAEQAIQGKGDETKTEEMGREDVTEKGAVIQEKSEEKPNLTGLPDDLKAGVENLSGYSLDDVRVHYNSPKLAQLQALAYTHGTEIHVASGQEEHLPHEAWHVVQQMQGSVKPTMQMKGVQINDDQGLEKEADVMGKRALMIPQNSKLSLRQNPKQPNGEAPVQGMFEEIYELAAQYSLLIGVALAVATIYGIAKTVNLIKNCIHKGRDVNKALTAVLKEDKSIESDKEAIEGSKDSSDELGEIDSDQGMVGDCLYTAVSLARGNPVGEIELALRQIATDWLINVQDDHEIFQYAARQDLINVVSKPQEWNDDAGDISAVVLAYSQQITLHVVTNTNVYVFNPGN…	607	0	0	1	0	1	-35.5	1185.3	-2	6	2	1	0.97331	DUF4157,	hypothetical protein				GPW_gp25,Phage_T4_gp19,	FALSE	GPW/gp25 family protein,conserved hypothetical phage tail protein,	FALSE	Gloeothece	Cyanobacteria	Gloeothece citriformis	Gloeothece citriformis PCC 7424	0.445
2767802764	2770888446	MSKEFLPKTPQALNTRAGSSEASAQFKDNRGLSQPIKQLQGLEEEELMQGQFKPVQKVDLEEEEPLQGKFEAASPEAVAQQHPNTTGLPDTLKTGMEQLSGISLDAVKVHQNSSKPAEVGAHAYAQGTDIHVAPGQEQHLPHELGHVVQQAQGRVQPTTEVGGLPVNDNVGLETEATVMGDRALQMVEGGGKQ	193	0	0	1	0	2	-33.6	1105.3	1	9	1	1	0.973083	DUF4157,	uncharacterized protein DUF4157	2770888441	NO HITS AT ALL	4	Phage_int_SAM_4,Phage_integrase,	FALSE	hypothetical protein,site-specific recombinase XerD,	FALSE	unclassified	Proteobacteria	Alteromonadales bacterium BS08	Alteromonadales bacterium BS08 (Bankia setacea isolate)	0.3209
2651870114	2653807920	MKVFQRTSGKPNQSPTGERSGDFFQAKLQVGQAGDQYEQEADAMADQVLQRQADEEVLQSSGSEPSTEEADLDVQRKETPAETVSKQPLSAEVTPLSRSVSESLPTETEEVLQAEEEEAVQAQTVDPEAAFSEEGEPGMLQKKEQQASTTPSGLEQRLSQSSGGTTMETATQNQMEQGFGADFSEVRIHTDSEAVQMSQDIGARAFTHGRDIYFNEGTYNPSSTSGQHLLAHELTHTLQQGASSSARPQAIQKEGEDEIEPPEMRPETGVIDETAKTITFDAIPVPGFKLLEHRGTLYTSKAPLKRKNNYTRGSTNQRDGVWKEEIATTTIKSQLTSLYENHHHAPPTAATTHVFNAAISGRSVKPTYIGNIDTVAKELTTPVWGKNKAFRNFDVDHIV…	1185	0	1	1	0	1	-35.1	1122.3	2	13	1	1	0.972982	DUF4157,	protein of unknown function (DUF4157)				DUF4157,TPR_11,TPR_2,ANAPC3,TPR_16,	FALSE	protein of unknown function (DUF4157),Tetratricopeptide repeat-containing protein,	FALSE	Cyclobacterium	Bacteroidetes	Cyclobacterium halophilum	Cyclobacterium halophilum IBRC-M 10761	0.5335
2731957623	2732458561	MFSRQANGQQATLRAVHASSASQRKENHAETIEDNRPETVQRQANKTGLPDNLKSGMENLSGMSLDHVRVHYNSAKPAAVQAHAYAQGSNIHLASGQEKHLPHELGHVVQQAQGRVSPTTTVAGMAVNDNPGLEHEADVLGAKALRGK	148	0	0	1	0	2	-39.3	1036.2	2	9	1	1	0.972876	DUF4157,	protein of unknown function (DUF4157)	2732458566	NO HITS AT ALL	4	AAA,	FALSE	ATPase family associated with various cellular activities (AAA),hypothetical protein,	FALSE	Cedecea	Proteobacteria	Cedecea neteri	Cedecea neteri NBRC 105707	0.4055
644736369	644742595	MQKTFYQKELLIKAVQQRKGVNNNKKDVEKIQSWLNLFAMQNPNSGTATDIDGDFGPATEKAVLNFQKANGQPQTGNVDQNLFDKLVSPLKKAFESPISGNNLRELILNTAQNHLKNHPFELVINNQSNTGPWVRSYMDGHEGTEWFWCMGFVQAIIDQAASIQGKNFKTLMPLTYSCDTVGTTGLQKKILTRYQTARTNSALIKPGDIFLLQKTPNDWIHTGIVTAVHADTIETIEGNTNAGGSNNGNAVMNKIRNYKQSKLDFFSIESLV	272	0	2	0	1	5	-34.9	1199.5	3	4	2	1	0.972796	PG_binding_1,CHAP,	peptidoglycan binding domain-containing protein				DUF4157,AAA,	FALSE	hypothetical protein,ATPase central domain-containing protein,	FALSE	Flavobacterium	Bacteroidetes	Flavobacterium johnsoniae	Flavobacterium johnsoniae UW101, ATCC 17061	0.3422
2563366720	2563783298	MQKTFYQKELLIKAVQQRKGVNNNKKDVEKIQSWLNLFAMQNPNSGTATDIDGDFGPATEKAVLNFQKANGLPQNGNVDQNLFDKLVSPLKKAFESPISGNNLRELILNTAQNHLKNHPFELVINNQSNTGPWVRSYMDGHEGTEWFWCMGFVQAIIDQAASIQGKNFKTLMPLTYSCDTVGTTGLQKKILTRYQTARTNSALIKPGDIFLLQKTPNDWIHTGIVTAVHADTIETIEGNTNAGGSNNGNAVMNKIRNYKQSKLDFFSIESLV	272	0	2	0	1	5	-34.9	1199.5	3	4	2	1	0.972796	PG_binding_1,CHAP,	Putative peptidoglycan-binding domain-containing protein				DUF4157,AAA,	FALSE	protein of unknown function (DUF4157),ATPases of the AAA+ class,	FALSE	Flavobacterium	Bacteroidetes	Flavobacterium sp. 40S8	Flavobacterium sp. 40S8	0.3422
2773857772	2774448952	MQKTFYQKELLIKAVQQRKGVNNNKKDVEKIQSWLNLFAMQNPNSGTATDIDGDFGPATEKAVLNFQKANGLPQNGNVDQNLFDKLVSPLKKAFESPISGNNLRELILNTAQNHLKNHPFELVINNQSNTGPWVRSYMDGNEGTEWFWCMGFVQAIIDQAASIQGKNFKTLMPLTYSCDTVGTTGLQKKILTRYQTARTNSALIKPGDIFLLQKTPNDWIHTGILTAVHADTIETIEGNTNAGGSNNGNAVMNKIRNYKQSKLDFFSIESLV	272	0	2	0	1	5	-34.9	1199.5	3	4	2	1	0.972796	PG_binding_1,CHAP,	CHAP domain-containing protein				AAA,DUF4157,	FALSE	ATPase family protein associated with various cellular activities (AAA),uncharacterized protein DUF4157,	FALSE	Flavobacterium	Bacteroidetes	Flavobacterium johnsoniae	Flavobacterium johnsoniae JH0037	0.3422
2634166274	2635003264	MDYQGKKYKNTQSVVQRVGKNAMPIQDNRKHNTIQRKPNNTGLPDNLKSGIENLSGHSMDDVKVHYNSNKPAQLNAHAYAQGTNIHIASGQEKHLPHEAWHVVQQKQGRVKPTMQLKSKVNVNNDAGLEQEADIMGAKAMQAQPVQRVLAKGQSSNQSVTQRVQEVNRPMQQQMTGDERNPSNHPHEWNAKFMVEVKDRKCIVTIRLTTNAPGQLFTVWAEHVRAKWDDRFCIKQGPHIYPIQIRLHNVTGTEHVATAHHHINYTENANTKNMTEWGDKSNVDVSHEVGHMIGNKDEYHTVDNVHYSNSGAARNAMQIMDVSPGHSVMNNPKSNPIADHYTMIANAASAELHKHVTVEPYTPGMEREYDDKELRKDILVSNSRQLEAKFRAHGTLLGNI…	549	0	0	1	0	7	-50.2	1158.4	5	5	2	1	0.972717	DUF4157,	protein of unknown function (DUF4157)				Glyco_hydro_25,	FALSE	hypothetical protein,lysozyme,	FALSE	Tenacibaculum	Bacteroidetes	Tenacibaculum sp. MAR_2009_124	Tenacibaculum sp. Mar_2009_124	0.6292
2654587977	2656459311	MDIVYRLQGVEFEWDSNKAQSNIEKHGVTFEEATEVFFDPFYQTGDANPINASSTKLRTFIIGYSLEQRLLLVVYVERGLRTRIISARLATRTERKLYEQS	101	0	1	0	1	3	-27	1163.4	-1	7	1	1	0.972512	BrnT_toxin,	hypothetical protein				0	FALSE	hypothetical protein,hypothetical protein,	FALSE	Calothrix	Cyanobacteria	Calothrix sp. 336/3	Calothrix sp. 336/3	0.1724
2617270831	2617683603	MVQIESGRTTGKDPKSKGAFFGSKEKKQATFFQPKRAVGLVDDVYEHAADTAAEKVTRPGNTTPALQRMPIVQRHCAACHEEEKVQRKEGREGEGGVDSSFESYVSSLSGTGQPLPNDVRNYYEPRFGYDFSQVKIHRDTVAAKSAQSINARAYTTGNNIVFNSEQYAPHTGEGRRLLGHELTHVVQQKKMGDTVQRDTTTEVTVANTPGACSLDQHHAIVPAVQTASGWLMTAIRGLDGFIRNPAAQPGIQTSLQRHFRSSSEETARRVLGILRRILSNMTTNPNMTTECHTATDTSCGAAGAYVTGNLFVFCPSFFTGSSTWQAAAVIHEMAHSLTGNTFITDRAYLSDRMYDRLTTDEALTNADSYENFTHEVGTGVTFTTTAPVDAMNDCQDQQS…	550	0	3	1	0	5	-36.7	1045.2	3	9	0	1	0.972317	DUF4157,	protein of unknown function (DUF4157)	2617683594	phage	8	DUF4157,DUF4157,	FALSE	protein of unknown function (DUF4157),protein of unknown function (DUF4157),	FALSE	Chryseolinea	Bacteroidetes	Chryseolinea serpens	Chryseolinea serpens DSM 24574	0.1755
2509276062	2509578697	MNKQRLIRSAPSKGSIFFKPRMQSKSIISQPNDSDEQEADTVAEKVMGGGNSESTQTFFKPAVSQIQRKCDSCEQGGKLQLKSDSNHNSTSEVSSGAFKVINSAGQSLDNPTKDFMESRFGHDFSNVHIHDDSNAHESSTAINALAYTHANHIAFAAGQYQPQTDAGKQLLAHELTHVIQQTKAGNPRIQRACADKSVRSQAWVSVKNQHDFAALDGYTPIKGKVYDVFFDGKSYFFCYNDKRVYFKYANTKDRVIPDLETAYNIKVETGGAKWLKSELVLISEALSMLNDTEIANLRGYRFIKQGDVMIEDGDKVVAGLTTQDIIRNEYTIEFWKFCFDGTSDTPVGTKAGVTPGVPCILHEIGHAMMYARSRPYMEAMYFQNKYQKEFDKASADKQK…	482	0	2	1	0	2	-31.4	1184.5	4	6	0	1	0.97216	DUF4157,	protein of unknown function (DUF4157)				PIN_3,DUF4157,OmpA,OmpA,	FALSE	PIN domain-containing protein,Outer membrane protein OmpA,	FALSE	Solitalea	Bacteroidetes	Solitalea canadensis	Solitalea canadensis USAM 9D, DSM 3403	0.0773
2511231134	2511750055	MEYQMERKARKVSTAGDENHTRTPRKIAMPNSAAAAAYETGYQGLSDLESSILSRLPGKMQPQIPTAENEANRLSAGIAAGGPEDVKRELGSRIGADFSKVRFHTDAGAAAYADRVGARAYTTGSDVYFGTGGFEPSVAAHELVHTVQQGAVGSDAATAFAPSGGIQMLRNPFRRRKLSDAPGSILPGALETLKPGAGNAGAKVAQVKSETGSAVLKPHDNPMMEAAVADFYNAAGSMFDGDGRWSFDAPGVRGLKGSEHGQVMGMAGKSLEGPQAGESQAAYLGNTSVYSFAGGEHRKDEDAAPGHLEGFQRTMGRVALLDLISGNVDRQLKLVNPKNWKEEKSQNRIHLMDNAFEEAGGMASPGPRSEEWNALAKSYLTKTGQPQDMSLQNFFGSIE…	512	0	1	1	0	5	-40.8	1240.4	2	9	1	1	0.972004	DUF4157,	protein of unknown function (DUF4157)				HATPase_c_2,	FALSE	hypothetical protein,Anti-sigma regulatory factor (Ser/Thr protein kinase),	FALSE	Oscillibacter	Firmicutes	Oscillibacter valericigenes	Oscillibacter valericigenes Sjm18-20	0.429
643348533	643479999	MVFERPQKRASQEPQGRFSSQVFQRQYFSDEEEKQIRNRPMPVGMFNYAATLPTAPYSEPIQEKADESVTQTVSPEAEAMKTENEAVIQEKSEKQPNLTGLPDELKAGVENLSGYSLDDVRVHYNSPKPAQLQALAYTQGREIHVAPGQEEHLPHEAWHVVQQMQGRVKPTMQMKGVQINDDEGFEREADIMGCNASKIPTEKKETNQSSDSLQFKPIIQRVKFANSNDSLARSRNIPVSELSPDQILSLDLAFQNQPIRMILDDDWPLENKGMVLFGNGVIQWCSINDQELEIIREKANNYLIKKANENPHTSKILSNYSLMHQRFNIKTIRKANRIAGLIRNKYDVNNNIVRSAVEALENYVVNLVDPHFQLINIVTGNGRNLIQSYNVLGLQFIKF…	824	0	1	1	0	11	-56.1	1160.3	2	14	1	1	0.971993	DUF4157,GDPD,	hypothetical protein				0	FALSE	hypothetical protein,hypothetical protein,	FALSE	Gloeothece	Cyanobacteria	Gloeothece citriformis	Gloeothece citriformis PCC 7424	0.8434
2576861499	2578564370	MKNKNYEYDVALSFAGENRAYVEEVANSLRIRGIKVFYDLFEETNLWGKNLYEYLSEIYQNRARYTVLFISGFYNQKLWTNHERVSMQARAFQESREYILPARFDDTEIPGILKTVGYINLKDRSPDEFAGLIEKKLKKDQTFLKSKWSKISTLINPKPFIFTIKVINEKEESIKNAKVVLVANNSTYLEGFSDEKGLAHFIIRTRKLYTVLIAHPEYPAVLFKDINPKEDIEVTIEKLKGSGSVILNKSGETPGIMGRIKPVLKSNNKISLYADNIAIEGGQHQPYDIELNKSIILEDNGGNSIHLTFRFFQGRIALIDYCKHKLS	327	0	1	0	1	3	-21.9	1215.3	-2	2	2	1	0.971763	TIR_2,	hypothetical protein				Asparaginase_2,AAA,	FALSE	beta-aspartyl-peptidase (threonine type),ATPase family associated with various cellular activities (AAA),	FALSE	Aquimarina	Bacteroidetes	Aquimarina atlantica	Aquimarina atlantica 22II-S11-z7	0.1319
2606217188	2606547950	MNKIVYSFWTAPLKKRWREYREGLDLEEIIQSSINCLYLSALYSKKWGFEVEIVTDLDSVKHFEELDVDNLSTELTFLSYEGSSWIQGKMFAISKQTKPFVHIDWDVMLRKETVVDIIKSCKADLIVQSLDDISFDQKGTIGNEILWEHIENFKWIADNSPFYIEELNRTHYKVYNTAIIGFNNLILRDAYINDFLKCLQINRGTNKKRFFDIDVSRMIDQYLMYCVAKSHKAKVQVLLPKEQNIQEEAKKMGYTHLTFLSKYTKPVQQQIVRNIHKEFPKYSHLVVPKLLTENKIKISLCTVVMNRFDHLITTLKHNLEIVRNFEGAVDINIIDYNSTDGLEDFLFGQDWFIEAIQDGLIIYYKNYTAEYYHRSLPKNVVHYLALGEYLINIDADNFV…	554	0	0	0	1	1	-22.6	1127.3	4	5	2	1	0.971492	Glyco_transf_7C,	N-terminal domain of galactosyltransferase				0	FALSE	hypothetical protein,hypothetical protein,	FALSE	Aquimarina	Bacteroidetes	unclassified	Aquimarina sp. AU474	0.223
2775507239	2778062693	MGAFNQKSKSSPSGPSAFNSRQGEDFFGVQTKLSIGKSNDKYEVEADKAADQIVSKKQNTKPETFFSSSPLVQKKSLAEQCTPVTQLKPEQEETLQSKTETVTPEIPKAAEKTPISKPLIQQKKTEEEVQPKEEEQEIQKSAETETSPTNTASLESKLQSSKGGGSPMADTTQNQMESGFGANFSKVRIHNDSNAVQMNKELGSQAFANGNDVYFNEGKYNPDSQEGKHLLAHELTHTIQQGNKPNIQKQNPPSNLDSLNEMLDSFNVPEDDVITMCSQLNDTEKATVLGNSSYKTRMAAALDVAQMIRAVNNLGAPLNTKLEWVNAAATFGTFFMDYSEIKGMVTAADQPQRDVLKTDVWKSFFVGVCTNANMIEALDDLQFDLITKLVWLKAEVFSA…	748	0	2	1	0	3	-22.6	1008.2	3	13	1	1	0.971458	DUF4157,	uncharacterized protein DUF4157				DUF4157,PG_binding_1,	FALSE	hypothetical protein,putative peptidoglycan binding protein,	FALSE	Flavobacterium	Bacteroidetes	Flavobacterium spartansii	Flavobacterium spartansii MSU	0.3384
2671180135	2671677476	MSSSKVFQQNEIHSLYNDHHNWLYNWLLHKLGNSYDAADLAHDTFIRLIVSQQRTHTLGDNPRAFLTCIAKGLVIDHWRRQEIRKAYQETVASLQTHCTPSPEIQLSTLEALYQIDEMLQNLPARTRKIFFMAQLEGLTYRQISERNAISVATVKWHMRKAFIVCASLI	169	0	0	0	1	3	-29.8	1039.2	1	-1	1	1	0.971331	Sigma70_r2,Sigma70_r4_2,	hypothetical protein	2671677484	NO HITS AT ALL	7	DUF4880,FecR,	FALSE	hypothetical protein, FecR family protein,	FALSE	Nitrosomonas	Proteobacteria	Nitrosomonas marina	Nitrosomonas marina Nm71	0.0491
2576861784	2579588129	MYSKKTARHQSSRKAVSQRKVSHASATLEDNRTETVQRQPNKTGLPDNLKSGMENISGMSLDHVRVHYNSAKPATVQAHAYAQGSDIHLASGQEKHLPHELGHVVQQAQGRVSATTSVAGMAVNDSPALEHEADVLGGRAVQLKEIDSSRGNESLKAPSVSKLNVLQGYFMNGMVKGTKKDMEDMFERVKASGVNLKDRQEEFDDLNQDEMDNGQLFDYLLSTTTDKKKAGWIAAMAHQAGVIPSRFSTALNSVGEEFAKSKKPSLRLDLEKIKAHEAEHESKGGEPVSPRHRSRLIQIPNLVALLTSAFAKNKLLKNFDFILGGGSALTLKHPDDGRLGRPSDNMRDIDMDFQLKKGADPKYAPKDDSGISGVMEQIGLVITSLGAISKTLSVDNPTV…	441	0	0	1	0	2	-48.6	1110.3	6	10	1	1	0.971089	DUF4157,	protein of unknown function (DUF4157)	2579588124	NO HITS AT ALL	4	AAA,	FALSE	hypothetical protein,ATPase family associated with various cellular activities (AAA),	FALSE	Erwinia	Proteobacteria	Erwinia mallotivora	Erwinia mallotivora BT-MARDI	0.6018
2636415682	2637560327	MEQPFKQLHSLRKSRKLKQEDVAKMAGISREAYLRAESGRADPRLSTLMAVAGALGLEVVLAPRDAIAEIERVIASHPTQPLQGGTSSTEASQSGSMGGSTGGHGLAGQYRGPERTPQSTYHPGGASGTSDRPSAGGTGSSGSTDRPGSGSGSRES	156	0	0	0	1	15	-35	1146.4	5	8	1	1	0.970743	HTH_3,	DNA-binding transcriptional regulator, XRE-family HTH domain	2637560346	NO HITS AT ALL	18	CitMHS,PHP,DNA_pol3_alpha,HHH_6,tRNA_anti-codon,	FALSE	Di- and tricarboxylate transporter,error-prone DNA polymerase,	FALSE	Ralstonia	Proteobacteria	Ralstonia sp. A12	Ralstonia sp. A12	0.2981
2744054624	2745026075	LKAFATSTTQKGHPGSLHQRQGKDSFFGVQAKLTVGKPNDRYEKEADAVADKVVAKQDQNKGFFGNNSFFPSAKIPSVQKVPFEDIQQKQETEEIQEQPLTDTQKDLVVQRVPFEDIQKKETNSTPSQSNALEHELQSTKGGGSPMDSTTKNTMESGFGRDFSNVRLHTDSKAASLSDSLGAQAFTHGNDIYFNQGKHDPSSKAGQHLLAHELTHTVQQGASVQPKQIQRSVSETPTATPTPTMETTSLQSATFSPSEGTATAIEAGRSRGTEIPVSFGELATGTIEVKKNRDDTYSTRNNRQFIPVSLGYLSPLQNLNITPVLVTQIDANTISGYLTVQVGDRLVANPKGLVESLKEHSNEMGWLGIDVSRIPDVENTIDGGALRLAANSIPVEIGGF…	1315	0	1	1	0	1	-18.8	964.1	4	9	1	1	0.970558	DUF4157,Endonuclea_NS_2,	DNA/RNA non-specific endonuclease				DUF4157,	FALSE	hypothetical protein,uncharacterized protein DUF4157,	FALSE	Ulvibacter	Bacteroidetes	Ulvibacter sp. LPB0005	Ulvibacter sp. LPB0005	0.1541
2545824641	2546240897	MGQPGDQYEQEADAMADKVVQEKSQEENIQSQADENIQAQSMAEGITPLVQLKVDSAVFQEKGEEEQLSMEGENNEVEAPVQMKQETASATPPGFEQQLNQTAGGASMDQETLSGMEDSFGADFKDVKVHTDSQAVQMSQGIGAHAFTHGNDIYFNENQYNPNDSSGKHLLAHELTHTIQQGSSPAIQNSTIQKEGEEETAPEMEEETGILDESAKTITFSSVPIPGFKLQDHRGGLFTSKAPLKRKNNYIRGNTNQRDGVWKDQVDTSNITTRLNALYEEHHKTPATADTTHVFKANTNGRGVKPTFIGGIDVISKDLTTPGWGKDKNYRNFHVDHIVELQLADWNTATWPNTLDNMELLDASKNTSSGSVIKGQITEKLNGFRERHGAQYPGGDATF…	1125	0	1	1	0	2	-52.2	1021.2	-4	5	1	1	0.970464	DUF4157,	protein of unknown function (DUF4157)				TPR_11,TPR_2,TPR_2,	FALSE	Tetratricopeptide repeat-containing protein,hypothetical protein,	FALSE	Cyclobacterium	Bacteroidetes	Cyclobacterium qasimii	Cyclobacterium qasimii M12-11B	0.4159
640753047	640894953	MSIRLSRTCQRAPSSLSKKTSDGHADRSAVSGRSGAVIDTMRGGAPLDREPRFGHDFSQVRIHADARAATVARSLDALAFTVGNDIAFAPGQYQPGSDEGRALLAHELTHTIQQTGGAVRVQRQTLPDLQGVGANLGLPETMQSPPSSGLQSGGRRMISYGSQGPDVADAQQLLNQHGAAPPLAVDGIFGPKTRQATIAFQKSRGLAPDGIIGPLTWGALESGAPGPQPPGPQPQPPGPQPQPVERWTNEDRLMVAAHIQPGVLTAHQASRIEPAVMALSDDEYTAFRALLQSAGSSMERAFLCKALAASRSLSDIADFAATIRGLSDNWLLRNLNVVDLNEADGVERGIIQQYGNSCGPTSVQVIRASADPIYALALRSAGPIEQASEHAVSAPDTIP…	554	0	2	1	0	11	-29.3	1089.3	4	10	0	1	0.970365	DUF4157,PG_binding_1,	Peptidoglycan-binding domain 1 protein				DUF4157,PG_binding_1,	FALSE	hypothetical protein,Peptidoglycan-binding domain 1 protein,	FALSE	Roseiflexus	Chloroflexi	Roseiflexus castenholzii	Roseiflexus castenholzii HLO8, DSM 13941	0.1386
2551306384	2552874812	MGAFNQKSKSNPSGPSAFNSRQGEDFFGVQTKLSIGKSNDKYEVEADKAADQIVSQKQNAKSESFFSPSPVVQKKSLAERSTPVTQLKTEQEETLQNKTETVVAETPKAVEKNPISKPLIQQKKTEEEVQTKEEEQEIQKSAETETSPTNTASLESKLQSSKGGGSPMANATQNQMESGFGANFSKVRIHNDSNAVQMNKELGSQAFANGNDVYFNEGKYNPDSQDGKHLLAHELTHTIQQGNKPNIQKQDTPSNLDSLNEMLDSFNVPEDEVILMCAQLNDTEKATVLGNSSYKTRMAAALDVAEMIRAVNNLGAPLNTKLEWVNAAATFGTFFMAYSEIKGMVTAADQPQRDVLKTDVWKSFFVGVCTNANMIEALDDLQFDLITKLVWLKAEIYSA…	747	0	2	1	0	3	-25.3	1008.2	3	12	1	1	0.970336	DUF4157,	protein of unknown function (DUF4157)				DUF4157,PG_binding_1,	FALSE	hypothetical protein,Putative peptidoglycan-binding domain-containing protein,	FALSE	Flavobacterium	Bacteroidetes	Flavobacterium sp. WG21	Flavobacterium sp. WG21	0.3332
2718218246	2720675493	MRFTAPHQHTGARRTGGDGARGSGPAGLPRFLQSRTATASSTASTPTSTSTSTSTSTPSTSPTSTPSIATAAATAAPTGARLQVNAPNDSHEQEADRVASTCLAASPPPTSAGPSPLARPGPSPTSSLTRTLGSSGRPMDDATRRAMEPYFGMDLGHVRLHSGSQAASLNRDLGSRAFTLGGDIYFGAGQGPQDRDLMAHELTHTVQQGGGAAGAGVPGGISARGGPPVIQRDLMQSMPVPLGGFEIGMTASSGGANTPPTFSGLSGTIRFIPDVDSPNSNTIALVQIVRLTDRGVDVDPQSMGAPQAPRGALGDPGVRTQDDAARGVEGGFSTDVLHKPLGAGGTPAAPGSALSPNYPFAPGGGAQVPGFKRSSDPADIRSASLFDAPGIAAPRNLDY…	597	0	0	1	1	2	-32.9	1113.3	4	11	1	1	0.97025	DUF4157,OmpA,	OmpA family protein	2720677143	NO HITS AT ALL	1649	HEAT_2,	FALSE	HEAT repeat-containing protein,hypothetical protein,	FALSE	Mitsuaria	Proteobacteria	Mitsuaria sp. 7	Mitsuaria sp. 7	0.4011
2731639220	2731872541	MFEQASTSTKLHSSKPVAERLIPHAGRQEVGSHGALRIQPKLSIGSPNDPYEKEADAVANRVMRMPLLTNPSHRAEPSLQRKCASCAHEKEEIQRKPTEITPFIQRSSQSGGLQASDRISSEIAATKGSGTALPAPTRSFMESRFNHDFSSVRIHTGSPAIQLSENLQARAFTVGQDIYFNSQQYNPTSDTGQHLLAHELTHTLQQGAGVDWKIQKQGETGTSEYEEHVSSTVTNTAEPGITSGTVTRREFVSTDTPGGRRQIHRSDVDLVFDANTCRITIPYKVKFVHQSDTDSTHCRDLGGRTPDPIRPVSASTFRTVANQFLRANNEGLNGWFLLRLTNAPGHPCNGRNIPIVVEATEVTTDPDTTVIITANRGRSYVSGDGSVCTLCNNPSYDVM…	634	0	1	1	0	3	-21.3	1026.1	3	7	1	1	0.970176	DUF4157,	protein of unknown function (DUF4157)				DUF4231,DUF4157,	FALSE	Protein of unknown function (DUF4231),protein of unknown function (DUF4157),	FALSE	Dyadobacter	Bacteroidetes	Dyadobacter jejuensis	Dyadobacter jejuensis DSM 100346	0.1261
2724679709	2727846746	MKTRFKNNLYRDRASRPFFTKNSEPGFFKAQPKLNIGQQGDRYEQEADRVADKVVAGSKNNAFNFSRGNFIQNKELLQEKPLGKSITPFVQKQVEEESAFAKTMVGKEEMVQAQVEEEEEMLQTQPLEEEEEIQAQSIEEEEEVQAQSIEEEEEIQAQFENEPAFAKAMAGKGKAVQSKTAGEVKPNPIVETTIQASKGGGNKMDAATKMEMEQSFGADFSKVNVHTDTNAVQMSKQLSAQAFTLGNDIYFNEGKYNPKSTDGKHLLAHELTHTIQQTGRIQKRETYNPEENLQSNRFGGHPRLERVYDNKELLFNGLANDAVAIVQRALMAFGYPLEKYKDDGIFGGETEKAVRDFQADLGALMIDGIIGPETMRLLDREAVKMEKDKEEENIDEAEK…	546	0	1	1	0	0	-44.4	1164.3	4	4	1	1	0.970033	DUF4157,PG_binding_1,	Peptidoglycan-binding (PGRP) domain of peptidoglycan hydrolases-containing protein				DUF4157,	FALSE	protein of unknown function (DUF4157),hypothetical protein,	FALSE	Saccharicrinis	Bacteroidetes	Saccharicrinis carchari	Saccharicrinis carchari DSM 27040	0.2614
2585428155	2588100593	MKTYAKRAGEAKVQRRVEGRRKTPAMETLQLSRLLHKAGAQARLKIGRPNDRYEQEADRVADRVMASPDSSQVAAPVVAGISPLRAQRAEEEEEAAQAQPLQRQIEEEEEEALQPKLQRQIEEEEEPVQPQRLLRQEEEEEAQAKLQRQEEEEEAAQAKGAAGGVASSQFSSQVSSLRGGGRPLAATERSFFEPRFGADFSSVRVHEGGQASTLARSVQAKAFTVGRDVVFGAGQYVPGSPQGRKLLAHELTHVVQQSGGQSGKLQPFREISRSAPSGTIQRRRLPKKSELAALLGGRNQTAHHAGLKRLLSRTMALLSPAQKKKVRKKARGSLSPAQFAKLPSTKQNILLAEALYNSYKVLRLGDPSQTEVGPRNSAERMKLLALFGLTAGHLTALSL…	733	0	0	1	0	1	-32.1	1094.3	5	12	1	1	0.969925	DUF4157,	protein of unknown function (DUF4157)				Acetate_kinase,DUF4150,	FALSE	acetate kinase (EC 2.7.2.1),protein of unknown function (DUF4150),	FALSE	Malonomonas	Proteobacteria	Malonomonas rubra	Malonomonas rubra DSM 5091	0.4364
2505679032	2505801469	MYRKQISQKASPSQQSTPKSQDIAPSRTYGSLSAVVQRVQQDPNSMSEDEGQQLESAIGTRSMRKILAGKQTPWVPEFQGISQQLGAPIQAKRMDDVGISQAQPEHKTGLPDHLKTGIENLSGMVMDDVSVHYNSSKPSQLQALAYTQGTDIHVAPGQEKHLPHEAWHVVQQKQGRVKPTMQLKDGIPVNDDQQMEREADVMGARAASQQVQQPPGHQYDSSVQMCVVQRVKLNAQLTKKLKEWVTEAWGGDTDGLKEVIDWFAKATISQEDVKKIIDTHTLDDWWEWAQGVDPKDVDPEDARKGSSTKGKAADVDPLAKVRKELRGRKLKPEDFTESELQAIDAGKAQGWDAAIQSVNQQRIERQENARLRAERITKYAPAKAAGDLVFPMGTLVRQV…	504	0	2	1	0	18	-33	1179.5	2	13	1	1	0.969661	DUF4157,	protein of unknown function (DUF4157)				DUF4157,DUF4157,	FALSE	protein of unknown function (DUF4157),protein of unknown function (DUF4157),	FALSE	Calothrix	Cyanobacteria	Calothrix sp. PCC 7507	Calothrix sp. PCC 7507	0.4998
2739367662	2739641803	MSVLTKKTNTNPSHSASHHDKGKESFFGIQAKLNIGKPNDKFEAEADRVADQVVANKQTVNTGAFFSPSPVVQKKLARDVQKQEEKNKKIQQKSVAETITPVIQLKGESIQNKLDSRIPERREINPAFSASKTLIQNKLEDKIQKKEEVIQKKTEVKKTDTSSVNSPSIKPLIQNKGKEENLQQKKEEEKQTKDEEKQIQKSPAGDANPSDNSNLESNLNSSKGGGSPLSGNTRKEMESGFGTDFSNVRIHNDSNAVQMNKQLGSQAFATGNNIYFNEGKYNPNTQSGKHLLAHELTHTVQQGAVIRKKPETIQKSEMIQTSLLSSLIPDFIKNNVRHIPGYTLLTVVAGYDPLNDINVDRNAINLIEGFMGLIPFGTAIFDKSQEYGIIDRVFNWVNG…	1282	0	1	1	0	4	-26.7	1033.2	5	8	0	1	0.969644	DUF4157,	phage-related protein				AAA,DUF4157,	FALSE	ATPase family protein associated with various cellular activities (AAA),uncharacterized protein DUF4157,	FALSE	Flavobacterium	Bacteroidetes	Flavobacterium aquicola	Flavobacterium aquicola DSM 100880 (v2)	0.0841
2551306083	2551672415	MHAHEWDGIDVESGRRAAEAAREQAAPARGLAERRPDILSSAGLMRLQREAGNGAVSELVEEQRSPVLDVVSSGGSPLEPAVRTDMESRLGHDFGDVKVHTDAAAHDSAKSVGAHAYTVGSNVVFQRDAYDTSSLAGRTTLAHELTHVVQQRSGPVDGAPSGGGISVSDPGDRFERGAADNATRVMSEPAPVQRQDDTDEDEPVQGVFVQRVGEEEEEEAAG	222	0	0	1	0	3	-35.3	1108.2	-2	9	1	1	0.969174	DUF4157,	protein of unknown function (DUF4157)				AAA,	FALSE	ATPases of the AAA+ class,hypothetical protein,	FALSE	Microbacterium	Actinobacteria	Microbacterium yannicii	Microbacterium yannicii PS01	0.3452
2643221716	2644643429	MSVFKQISKSNPSHSSSNHDKGKDSFFGVQAKLNIGKSNDKYEVEADRVADQVVSNKQTANTDTFFSPSPVVQKKLAGNVQKQEQQNKEIQRKTAAETITPVVQLKAESIQTKLDSRITEKRETNPAFSGSKTLIQHKLEDKVQKKEETVQNKTEVKKAETVSANTLSLKPLIQNKGEEENVQQKKEEEKQGKDEEKQIQKSSAGDASPGDNSHLESSLNSSKGGGSPLSGRIKTEMESGIGADFSNVRIHNDSNAVQMNKQLGAQAFATGNNIYFNEGKYNPNSKDGKHLLAHELTHTVQQGAAIRKKPEAISPAPEMIQGSFLDYVPDWIINEARHIPGYTLFTVIIGYDPLRQMDVERTPINLVEGLMGLVPFGTAIFDKLQEYGILQQVFDWVEG…	1372	0	1	1	0	4	-25.9	1065.3	3	9	1	1	0.969029	DUF4157,	protein of unknown function (DUF4157)				DUF4157,PG_binding_1,	FALSE	hypothetical protein,Putative peptidoglycan binding domain-containing protein,	FALSE	Flavobacterium	Bacteroidetes	Flavobacterium sp. Root901	Flavobacterium sp. Root901	0.2235
2684623006	2686403694	MANKVIYRRRRRQAPAAHDSKFFKKDASQEQSFFGDPQKQAFFQNQHVQRKCDHCEQEDKKEVHRAADKKEEEKPVHRMEDKKEDKEVHRATDKKEEDKTVHRMEDKKEDKGVHRKEDKKEDEKMAHRMEDKKEEKDVHRKADAASSPATTSASSYISNLGGKGNELPASSKHFFQTTMGADFSDVKIHTGTEAEQSAAAINAKAYTVDNHIVFAANQFNTETHEGKKLLAHELTHVMQQSDGINRKATIPSTTLPEAELEGGIGNVTGKGTSTSNQIAHGGDVKVEGLTTANYDHGTFATTDITAERTKGCKPCGKAPCVSLKGTLVSEFHADPKVKLPTVPPGHTPCETEKIQTFIDTKLTNHEQEHVNAFNTYNGTVNTPFTFTGCYTEAELKKFV…	451	0	1	1	0	1	-40.7	1120.3	6	10	1	1	0.96897	DUF4157,	protein of unknown function (DUF4157)				AAA,DUF4157,	FALSE	ATPase family associated with various cellular activities (AAA),protein of unknown function (DUF4157),	FALSE	Mucilaginibacter	Bacteroidetes	Mucilaginibacter sp. OK283	Mucilaginibacter sp. OK283	0.4761
2517572081	2517714951	KFENAQRMDLEEEEPLQGKFETAQRMELEEEEHQMKSISIQKKENETGLPDNLKNGVENLSGHSLDDVKVHYNSSEPAELKAHAYAKGTDIHLAPGQEKHLPHEAWHVVQQKQGRVKPTLQLKEGININDDAGLEKEADVMGAKSIQLKSENPNSMATAKGEGIKNIVFQRVKVGGDGAGIIFIAARYFNGAFKEAVVVLEQLKESGIDFDSVDKIVEKVHEDPTVANLMGAANVKKELASAKSKEREASNILKNYGNGVFITEFDIENGTWQAIPGREKDDFELLVKIPSYDITFSFHVHPPKFQGQRPIAGEVMRDGKMTGTQTPDNIIDMIGDKKQTPKSW	344	0	0	1	0	2	-55.9	1149.3	-4	7	1	1	0.968945	DUF4157,	protein of unknown function (DUF4157)	2517714956	NO HITS AT ALL	3514	Bestrophin,	FALSE	putative membrane protein,hypothetical protein,	FALSE	Rhodonellum	Bacteroidetes	Rhodonellum psychrophilum	Rhodonellum psychrophilum GCM71, DSM 17998	0.5726
2739367858	2740006788	MSAFSPKTKAAPSSSFSSRKGEDFFGVQAKLNIGKSNDKYEVEADKVADTVVSNKKNSAPDPFFAASPVIQNKKTNSQEKEESVQTKVESPQPKEKTITPKPLVQPKKEEEIQAREEEEIQTKEEEKEVQMSPAAAGNPADSPNIESTLNSSKGGGSPLSGKVKTEMESGIGADFSNVRIHNDSTAVQMNQQLGAQAFATGNNIYFNEGKYNPNSQSGKHLLAHELTHTVQQGAAIRKKPEEVSSAPEMVQGSFLDLVPDWIIDNARQIPGYTLFTVIIGYDPLRDVDVERTPINLIQGLMGLVPFGTAIFDKLQEYGILQQVFDWVEGKLGELGLTIDSILDLVEQVWDEVSFPYTDIIDLVTEKFNELVRRVTSFVSATVDQVITWIKEALIDVAEP…	1279	0	1	1	0	2	-15.9	994.1	4	13	1	1	0.968922	DUF4157,	uncharacterized protein DUF4157				DUF4157,	FALSE	hypothetical protein,uncharacterized protein DUF4157,	FALSE	Flavobacterium	Bacteroidetes	Flavobacterium sp. GV028	Flavobacterium sp. GV028	0.2494
2739367662	2739641801	MQKTFYKKELLIKSPQKRKGTDNNKKDIEKIQSWLNLFAMQNPSSGTAASIDGDFGPATEKAVLNYQKFNALPQTGIVDQAVFALLSAPLKKAFEDAIAGNTLRELIVNTAKNHLKNHPFELVIKNQSNTGPWVRSYMDGNEGTDWFWCMGFVQAILDQAASIQGKNFKTLIPLTYSCDTVGTIGLQKKLLTRYQTARTNPSLIKPGDIFLLQKTPNDWVHTGIVTAIHGDIIETIEGNTNSDGSHNGNAVMNRIRNFKQSKIDFFSIEPLV	272	0	1	0	1	6	-48.7	1199.5	5	7	2	1	0.968659	PG_binding_1,CHAP,	CHAP domain-containing protein				AAA,	FALSE	hypothetical protein,ATPase family protein associated with various cellular activities (AAA),	FALSE	Flavobacterium	Bacteroidetes	Flavobacterium aquicola	Flavobacterium aquicola DSM 100880 (v2)	0.6955
2756170236	2756628854	MFSPKNQHTTKPTSSKPTGEGNFIQPKLNVGKPGDKYEVEADRAADKIVAKGKETPSTFFAPTVQKKNEEEIQKQESNEQEIQQKPLVDSISPVVQLASENNLQKEEEVQHKEEEEVQKSEDENIQQVTEDNLQAKEDNTTSFSNELIQQKPEEEIQEKEDEEVQEKEEEEVQQLQMAGGDDNSSLEGDLSSSKGGGSSLPSNTQNEMESGFGADFSGVRIHNDSNAVQMNQELGSQAFTNGNDIYFNEGKYNPSSESGKHLLAHELTHTLQQGASPAVNNVQKSEGETDTVTLVAPTQAIDITNGLQLSDDWLAYIEQESRTRNFDVNVKIGTQFEGTIKIRKLGRPAEGQPQKFEFSSSRRNNHLDVRGMSFLNPLRDAGVFPILVLSRFGEEQSTT…	1443	0	1	1	0	1	-42	1114.3	2	10	1	1	0.968496	DUF4157,Endonuclea_NS_2,	DNA/RNA non-specific endonuclease				DUF4157,AAA,	FALSE	uncharacterized protein DUF4157,ATPase family protein associated with various cellular activities (AAA),	FALSE	Tenacibaculum	Bacteroidetes	Tenacibaculum gallaicum	Tenacibaculum gallaicum DSM 18841	0.497
2519899664	2520552002	MTRQYVDNPTEHADISGRAGTAQFRDNRALQKASPDEEELTQGKFINAPLQRDAIEEEELTQGKFHTPLQRKENKTGLPDNLKTGVETLSGLSMDGVRVHQNSSKPAQVGAHAFAQGTDIHVAPGQMKHLPHEAWHVVQQAQGRVPVTTTVDGMPVNDNPSLEKEADVMGEKAKNQG	177	0	0	1	0	2	-39.4	1152.2	-1	6	1	1	0.96843	DUF4157,	protein of unknown function (DUF4157)	2520552007	virus	4	0	FALSE	hypothetical protein,hypothetical protein,	FALSE	Teredinibacter	Proteobacteria	Teredinibacter turnerae	Teredinibacter turnerae T8412	0.2755
2596583644	2597213901	LNTYQHIANNQKSKDISGSRPLFFQPKLTINQPNDVYEQEADHMADKVMRMADPSFNQNAFFKPAIGHVQRKCQACEEEEKHVHRKEENGARVHGSSELDSYINSLGSSGQQMSQTSRQFFEPRFSHDFSNVKIHTDSVAAKSAQSINALAYTTGNNIVFNSGQYSPESDSGKKLMAHELTHVIQQKSAGDKIQRMAPCPASLADDAPVPPGFHLYPGPTAVFHCGFRTILETRAPTRDDPMNECVYDHSGVLVTDTHPFRGCKGTPDQYDSSKGGLDWLAHGTIDSGGVVREGVPAFLTSRIYDMSNAIAQGIAALNTAQDTLRGISNAIGNALLVSILTARVICDPANWTYNGIPTRTRAHLSVIGGIISSIALSGSINTLFVNLTRPLNSYPIPQL…	471	0	2	1	0	4	-35.9	1085.3	3	8	1	1	0.968346	DUF4157,	protein of unknown function (DUF4157)				DUF4157,AAA,	FALSE	protein of unknown function (DUF4157),ATPase family associated with various cellular activities (AAA),	FALSE	Mucilaginibacter	Bacteroidetes	Mucilaginibacter frigoritolerans	Mucilaginibacter frigoritolerans ATCC BAA-1854	0.3103
640753047	640894955	MHERLMIRRQRQAAQQHTATFERAPETMTALPGAGQGHAFGAFTLHHAPSGVPQTKLMVNAPGDVYEQEADRIASQVLRMSDEEVQTSRVAGGIQQMCAECAAQKDEPTSAGAAEEEEDLIQAKEEPGAVPEVTPETQAAIDAMHGGGAPLDRETRAFMEPRFGHDFSQVRIHTDARAATVARSLDALAFTVGNDIAFAPGQYQPGSDEGRALLAHELTHTIQQTGGAARVQRQERAATQTGTAGATTIEDLTDGAISVQGSGALVRINTAMMTIDSGMLRTGGVTQTDTLIANAVIASSYTPGAGNIM	309	0	2	1	0	13	-28.8	1211.5	4	7	0	1	0.968009	DUF4157,	hypothetical protein				DUF4157,PG_binding_1,	FALSE	Peptidoglycan-binding domain 1 protein,hypothetical protein,	FALSE	Roseiflexus	Chloroflexi	Roseiflexus castenholzii	Roseiflexus castenholzii HLO8, DSM 13941	0.0795
2775506880	2776186034	MFHRHQEQISKKSDKVLPKQQTTRNTTVPQVNVMHPATLIQRAKADPKSLSADEVLTLQETIGNRAASRLLAGRSPTLVQAKLTIGEPGDKYEQEADRVASQVVEQLYAPASAQSNQGQSVQRQEEKKEELQAKSILQRREEIAVGEASTDLESAINSARGSGQPLDAGLQQSMGQAMGADFSGVKVHTDAQADQLNQSVQAKAFTTGQDVFFRQGAYQPGSRGGQELIAHELTHVVQQNGGELRTPEKDGDPSNQESKENISLAGGVISLQKKTATEFSKETGVPHSSELESITHERVDMTTAERNAAKVYWANAGFGLIPTRTVCNHHIPYKEVRDKVREALVHRKADEVAWRLSQVALSVLPNETGFNRQEIENSIDELIASTANNPKNLFYWPDT…	451	0	1	1	0	17	-41.6	1238.5	2	9	1	1	0.967973	DUF4157,	uncharacterized protein DUF4157				AAA,DEDD_Tnp_IS110,Transposase_20,	FALSE	SpoVK/Ycf46/Vps4 family AAA+-type ATPase,transposase IS116/IS110/IS902 family protein,	FALSE	Calothrix	Cyanobacteria	Calothrix sp. NIES-2098	Calothrix sp. NIES-2098	0.4416
2711768230	2712710619	MKQRIERESGQQPSNIEDRTPAGHQAPFVDNRSSAATQRKLARMIAQGTSAQRKQMTLISGATAQRMNDEEEEPLQRAGMEEAALPQARLAESAPAQLAQQEAPKANDTGLPNQLKSGIENLSGMSMDHVQVHYNSAQPAQLNAHAYAQGSEIHVAPGQERHLPHEAWHVVQQAQGRVRPTMQMKGGVPINDDERLEHEADVMGTRAVAQRAGESEDAPGGTTEKYSGLADSSRQEPVQRRRARHFDDGNSSRLSRTLSRPRLASPHVALQKVESGGIANRGNDCFLNAVLQLVGAGYAPLFNPERNLWGEDSRIIQAALWRVIGRVNSGEDVDKEAIGTLRKPLVGHKVQGKPIVPSEDDQEDAAEVLERLLSLALPGGQTVGVEETRRFKKSTKDEG…	1436	0	2	1	1	4	-49.8	1215.4	-2	11	0	1	0.967967	DUF4157,UCH,UCH,	Ubiquitin C-terminal hydrolase	2712710611	NO HITS AT ALL	7	DUF4157,	FALSE	hypothetical protein,protein of unknown function (DUF4157),	FALSE	unclassified	Proteobacteria	Burkholderiales bacterium RIFCSPLOWO2_02_FULL_57_36	Burkholderiales bacterium RIFCSPLOWO2_02_FULL_57_36	0.4231
2616644847	2616785434	MHEHEQVDKAGRRSAPRRSPEPAETTTRVQQLQRALGNAAVAQLLSSEQEETEEPTGVHDVLGKSGQPLPDGVRTDMEARLGADFSSVRVHNDTAAARSADEIGARAYTSGEHVVLGRGGGDDHTLAHELWHVVQQREGPVSATDHGNGVALSDPGDRFERAAEDVATRAMSGPAPEHAGHADHSGHAHAGAVQRSPRDWRNSDHVRSALTAEPGGLGLRRSFWPAITQAVRAYISIHDNTQLDQRRDILNTLEEAINAWEENQRGTVTLNTGGARDKRAIIAALVGLVATERAEIRAASAPQQPAAAAARPMAMPGSSSGAARPMAIGGPSRARPGQDGEDSSPEDRSDMAALRDRFAATANLPPGIDIHAHLTRGRNLPAIHDQGLMPGASRGIGLP…	529	0	0	1	0	10	-56.4	1150.2	3	13	0	1	0.967925	DUF4157,	protein of unknown function (DUF4157)				Phage_sheath_1,AAA,	FALSE	hypothetical protein,ATPase family associated with various cellular activities (AAA),	FALSE	Actinokineospora	Actinobacteria	Actinokineospora terrae	Actinokineospora terrae DSM 44260	0.6245
2734482175	2735482452	MHEHEQVDKAGRRSAPRRSPEQAESTTRIQQLQRSLGNAAVARLLSSEVETTEPTGVHDVLGKSGQPLADRVRTDMEARLGADFSSVRVHDDSAAARSADEIGAHAYTSGEHVVLGRGGGDDHTLAHELWHVVQQREGPVSATDHGNGVALSDPGDRFERAAEDVATRAMSGPAPEHTGHADHAGHAHPGAVQRSPRDWRNSDHVRSALTAEPGGLGLRRSFWPAVTQAVRAYISVHDNTQLDQRRDILNTLEEAITAWEDNQRGTVTLNTGGARDKRAIIAELVGLIATERAEIRAASAPQQPAASAARPMAMPGLSSGGTRPMAIGGASRGRPGQDGDDSSPEGRIDMAGLRDRFASVANLPPGIDIHAHLTRGRNLPGIHDQGLMPGASRGIGLPD…	528	0	0	1	0	10	-60.7	1150.2	3	13	0	1	0.967925	DUF4157,	protein of unknown function (DUF4157)				Phage_sheath_1,AAA,	FALSE	hypothetical protein,ATPase family associated with various cellular activities (AAA),	FALSE	Actinokineospora	Actinobacteria	Actinokineospora cianjurensis	Actinokineospora cianjurensis DSM 45657	0.6869
2529292565	2529415206	MYRKQISQKASLSLQSKPKSQDIAPSPTYGSLSAVVQRAQQDPNSVSGDERQLLDSAIGTRSTREILAGKQTPWVPEFQGISAQLWGDAGQVGEPTQAKGKDSVGASKVQPKNKTGLPDNLKAGIENLSGIAMDDIRVHYNSSKPGELQALAYTQGTDIHLAPRQEQHLPHEAWHVVQQKQGRVQPTMQAKG	192	0	1	1	0	18	-20.6	1179.5	3	10	1	1	0.967885	DUF4157,	protein of unknown function (DUF4157)				DUF4157,	FALSE	hypothetical protein,protein of unknown function (DUF4157),	FALSE	Westiella	Cyanobacteria	Westiella intricata	Westiella intricata UH HT-29-1	0.1994
2675903215	2677091156	MKKTSYLKELTIKSTQKRRGTSNNRKDVMKIQSWLSLYAIQHPSSGTVTAIDGDFGPATEKAVKNYQIEMNLPVSGIVNQEVFSKLCGTMERAFTLSTAETDVRTLVVKAAENHLASFPYELQIKGASNSGPWVRAYMDGHEGSSWYWCMGFAQTIIDQAASTVGKNFKTLFPLTYSCDTVGTKGLEKGLLHRYQKIRKDPSLMKPGDLFLLQKSTYDWTHTGIITAIKDDVIETIEGNTNEAGSRNGIAVMKRTRNFQRSKLDVFSIDPLTLG	274	0	0	0	1	4	-42	1124.4	4	5	1	1	0.967881	PG_binding_1,CHAP,	CHAP domain-containing protein				0	FALSE	hypothetical protein,hypothetical protein,	FALSE	Ulvibacter	Bacteroidetes	Ulvibacter litoralis	Ulvibacter litoralis DSM 16195	0.2697
2711768653	2713630485	MNRAHSRRHRGDDSLGGHSEALPAHAARLARSASNAIAPLPGRDARQSLDNQAVQAMYRRGSLRAKLELGAADAPEEQQADALAERVVRAPDTACCSGCATGGACDRPPVVQRSASAHERGAGALSPECGRALTRLTTGGEPLPAAERDFFEPRLARDLGDVRVHRDEPAQDAARAISARAFTVGSHIGFGAGHWAPGTSAGRHLLAHELAHVQQSTSNAPGDVARARGNDAVRRAPGRPALPEPVPPFKPAPGQLGTETSRVTHSQSKSIDVTIQRSSRCGWTEDVQLRFDPDKGACRIDTGADVEFVPSPVAARRLSNADFETLAGRYMGLANSYFEGWYALRITGGDHCGAPCQNVQMPIHVHMNRGKGGKRIVLSSGNERENAGEVHAGTPDWTL…	646	0	1	1	0	2	-38.2	1153.3	2	10	0	1	0.967791	DUF4157,	protein of unknown function (DUF4157)				0	FALSE	,hypothetical protein,	FALSE	Burkholderia	Proteobacteria	Burkholderia sp. OK806	Burkholderia sp. OK806	0.222
2700988679	2701113294	MQNTYAQKNDTVQIASANTAESVRDNSAQAQSLQRKADLMNASVQRAPEPRPNLTGMPDNLKSGIESLSGFSMDDVRVHYNSSKPATVQALAYTQGTDIHVAPGQEHTLPHEAWHVAQQMAGRVSPTTNINGMPVNDNAGLEHEADVMGEKAVQCKCEKNIAQLKRLGNGDQPIQCGRAGDIVNNGGRRFTVLKINFAGSGYASWGKQNKGVQVFQISGHDILINIKGNNILEYSFPGPMSLNGALDASPSIDDLVNGADEITNMTIHNRGPIHLIIKGHSRGAVAAGELYRRFVNNPNVINCELTMLDPVPGPDGRRLHGHGDTNLNMDANNTPVPQGLANVGKVVFYSLGIANQGLFYKLLFTPQRVQNACVYILTNDGHSCYVDSAAQIPIQNKKD…	471	0	1	1	0	3	-35.6	1109.3	-1	7	1	1	0.967763	DUF4157,	protein of unknown function (DUF4157)	2701113287	NO HITS AT ALL	6	DUF4157,	FALSE	hypothetical protein,protein of unknown function (DUF4157),	FALSE	Fibrobacter	Fibrobacteres	Fibrobacter sp. UWH6	Fibrobacter sp. UWH6	0.2661
2596583624	2597112695	MTQHHQNQQPQKTQASSQPPVETIRSDQDAIVLPIQCKLTVGAVDDPMEAEADAIADKVMRMPENSFIQRKCSHCEEEEKAQRKPLASFIQKKESSGSGTVVSEAVNNQIASTRGSGSTLDSSTKSFMESRFGEDFSNVRIHTGQYASQLSQDLNAQAFTVGNDIYFNSGKYTPESNAGKYLLAHELTHTIQQQGIQRKIQRTSARATGPNTATVEHEGATYRVTKVVDTTTTRTTQRPRFGGGINMDNIFVNLTWCTDDLRGEVTLGANIPEAARGAAQQLLDAITRGASGSELSRILRSAEATPFLEIVFAQSGEFSLTARGEVSISSEGVQGGGGSIGLRRGPLDVDLRGQGNDEGWSITANVRITPGRSQDRFRCTSLRQRISTRFKCERLTPAH…	622	0	2	1	0	3	-36.5	1149.4	1	12	0	1	0.96757	DUF4157,	protein of unknown function (DUF4157)				DUF4157,AstE_AspA,DUF4157,	FALSE	Succinylglutamate desuccinylase / Aspartoacylase family protein,protein of unknown function (DUF4157),	FALSE	Ohtaekwangia	Bacteroidetes	Ohtaekwangia kribbensis	Ohtaekwangia kribbensis DSM 25221	0.275
2684623061	2686640172	MELYDDFHKAMGKPEEQVLPDEAFLKSELGQADESLLELWKTDGWARYSKGLFWTVDPRKFADIAKQWPIVPADAIFFARNAFADLYFLSEGNSRCLNSQWGRVLDLGPDPAIFLTSGLLPRNRGDILSDKLFKAVHKRLGTLEADECYGLFPALPLGGNEEDPEAYKRVKLQAYLSILAQAHG	184	0	0	0	1	1	-29.6	1195.3	-1	5	2	1	0.967511	GAD-like,DUF1851,	hypothetical protein				Ntox15,Ntox15,Capsule_synth,Glyco_trans_1_4,	FALSE	Novel toxin 15,Capsule polysaccharide biosynthesis protein,	FALSE	Lysobacter	Proteobacteria	Lysobacter antibioticus	Lysobacter antibioticus 76	0.3105
2531839457	2533595932	MKFAKGRTQAAVKPQPASTSGAASAALQQSPLLRQQAAQLMAIRQGAQQLLQRQQSTDVSQQLSLEEEEPMQGKFDVAQQAALEEEEPLQGKFAVVQQAALEEEEPLQGKFEPAAVSQRQAGASNNTGMPDQLKSGIESLSGYAMDDVKVHYNSAKPAQMQAHAYAQGTDIHLAPGQEQHLPHEAWHVVQQKQGRVKATTQLKGEAINDDPGLEHEADVMGARALQRKVKQRHVTQLIRFEAGEGADWHVHKDHVKFGSNQKSRVDFAGRNAQQILDKLADAVARYGLSTAGTNYQACVDYINANY	306	0	1	1	0	1	-13.7	1064.3	2	12	1	1	0.967278	DUF4157,	protein of unknown function (DUF4157)	2533595937	NO HITS AT ALL	1053	DUF4157,	FALSE	protein of unknown function (DUF4157),hypothetical protein,	FALSE	Rheinheimera	Proteobacteria	Rheinheimera nanhaiensis	Rheinheimera nanhaiensis E407-8	0.1915
2731958077	2734474137	MEREKRKVPESAINGEPARGVPVQQSSLAQLVAGSSRMRDQAQLIAGIASSPRVLAQRVQVPGVAHGIPDGLRQGVEQLSGTSMEGVNVHYDSPEPARMQALAFARGNAIHLGPGQERHLPHEAWHIAQQRQGRVRATTIAKGARLNDDPALENEADRMGALAAQFNPRAESIPMPALGAGGAAVAQRRVGVEYETNWTVSGDMAENHKKPIYNGVGWRVESDANNLEFVVEPPANSAAALKATVSTMAVMAGSIRGNAGGGTTPIADALGTAPEPRFENESITPSSDANMSAKAQFTFGVSMENLAGLLDKLAKGNHVPASYDEGHKGFHFEKNKAATTREFLGGTLKHDVAKSDAYRHAATKLANDQSPAVKGFLSYLSYYIKSMQTTYSDKQFTKF…	740	0	0	1	0	0	-20.5	1201.3	1	9	0	1	0.967205	DUF4157,	protein of unknown function (DUF4157)				Sugar_tr,	FALSE	Sugar transporter,hypothetical protein,	FALSE	Paraburkholderia	Proteobacteria	Paraburkholderia phenazinium	Paraburkholderia phenazinium ES_PA-B3	0.0698
2754412590	2755588054	MEREKRKVPESAINGEPARGVPVQQSSLAQLVAGSSRMRDQAQLIAGIASSPRVLAQRVQVPGVAHGIPDGLRQGVEQLSGTSMEGVNVHYDSPEPARMQALAFARGNAIHLGPGQERHLPHEAWHIAQQRQGRVRATTIAKGARLNDDPALENEADRMGALAAQFNPRAESIPMPALGAGGAAVAQRRVGVEYETNWTVSGDMAENHKKPIYNGVGWRVESDANNLEFVVEPPANSAAALKATVSTMAVMAGSIRGNAGGGTTPIADALGTAPEPRFENESITPSSDANMSAKAQFTFGVSMENLAGLLDKLAKGNHVPASYDEGHKGFHFEKNKAATTREFLGGTLKHDVAKSDAYRHAATKLANDQSPAVKGFLSYLSYYIKSMQTTYSDKQFTKF…	740	0	0	1	0	0	-20.5	1201.3	1	9	0	1	0.967205	DUF4157,	uncharacterized protein DUF4157				Sugar_tr,	FALSE	hypothetical protein,sugar transport protein,	FALSE	Paraburkholderia	Proteobacteria	Paraburkholderia phenazinium	Paraburkholderia phenazinium ES_FE-G6 (v2)	0.0698
2756170299	2756872645	MEREKRKVPESAINGEPARGVPVQQSSLAQLVAGSSRMRDQAQLIAGIASSPRVLAQRVQVPGVAHGIPDGLRQGVEQLSGTSMEGVNVHYNSPEPARMQALAFARGNAIHLGPGQERHLPHEAWHIAQQRQGRVRATTIAKGARLNDDPALENEADRMGALAAQFNPRAESIPMPAPGAGGAAVAQRRVGVEYETNWTVSGDMAENHKKPIYNGVGWRVESDANNLEFVVEPPANSAAALKATVSTMVAMARHILGNAGGGTTPIADALGTAPEPRFENESITPSSDANMSAKAQFTFGVSMENLAGLLDKLAKGNHVPASYDEGHKGFHFEKNKAATTREFLGGTLKHDVAKSDAYRHAATKLANDQSPAVKGFLSYLSYYIKSMQTTYSDKQFTKF…	740	0	0	1	0	0	-20.5	1201.3	1	9	0	1	0.967205	DUF4157,	uncharacterized protein DUF4157				Sugar_tr,	FALSE	sugar transport protein,hypothetical protein,	FALSE	Paraburkholderia	Proteobacteria	Paraburkholderia phenazinium	Paraburkholderia phenazinium ES_PA-H8	0.0698
2617270920	2618035200	MTTRHAITCGATRRRRPTKTRSRTNRDDTRRNRDGPLVRVQRTLGNRGVQRLLSERTRPNQTVGPPNDRFEREADRVARDVTRGRAETGQRPAVARATAVDSTVQRMCPRCQKRHAEGKPLDCPDCEREIRRTPASPERPDAGARTASPVRGAETGGRPLPDSVRSFFEPRFGRGFGDVRVHTGARADAAARAVNARAFTLGRDVVFRSGEYRPETSDGRRLLAHELTHTIQQDGATAAVVQRECVDGRWEFEYDGCSVPDWVSSVAGIDPDNPAGGSDTQFAIEAPTARGGRACDRHDECYQTCGSDRAACDERMHRDMLAICNASSENQSVVERCRTWADRYFTALTHFGGSAHEERQRQVCDCQPEEPPAPSEPVETPVDPEPVPEPADDAFVGPP…	466	0	0	1	1	9	-70.4	1056.2	6	8	0	1	0.966947	DUF4157,PLA2G12,LysM,	LysM domain-containing protein				AAA,	FALSE	hypothetical protein,AAA+-type ATPase, SpoVK/Ycf46/Vps4 family,	FALSE	Halogeometricum	Euryarchaeota	Halogeometricum rufum	Halogeometricum rufum CGMCC 1.7736	0.6049
2684623163	2687034799	MSTTHKPAVSQRAANHDDTEEKNQARAKTGGTSQAAAQSAHLQLQRNAQIGIQQSPYATAQRQQIAALMPPLQRNAEADAPKMDEEEAPSTVQPKAADSVKRLDEEEQVQPAQTKVASATVQREAEAPAKRNDTGLPDNLKSGIESLSGMSMDSVKVHYNSEKPAQLNALAYAQGTDIHVAPGQEQHLPHEAWHVVQQAQGRVQPTMQMKAGVPVNDDPGLEHEADAMGARALAVSQQDVQQVQRQPNPSAGDTGTYQLVKASKLVKLGKQWSGKIWMNKNAKKKSKKETNITRSIQKLTGFNTGTVFHPHDLYVRGKGPSKYVDIVKKFGKPEAEEFRAFLKDEVKFNDLAEELRKLAVIVCVSETGRGYDVKEMVSFMDVIVSGKSNWKDIKREYSP…	477	0	0	1	0	3	-50	998.1	-1	9	0	1	0.966881	DUF4157,	protein of unknown function (DUF4157)	2687034793	NO HITS AT ALL	5	Methyltransf_25,UPRTase,	FALSE	Methyltransferase domain-containing protein, uracil phosphoribosyltransferase,	FALSE	unclassified	Proteobacteria	Betaproteobacteria bacterium UKL13-2	Betaproteobacteria bacterium UKL13-2	0.3339
2754412712	2755810587	MAQEKPLQKKGKEKEDDKKVQKKSDKDEDKKVQKKGEKDEDKKVQKKSDKDEDKKVQKKGEKDEDKKVQKKSDKDEDKKVQKKGEKEEDKKVQKKSDKDEDKKVQKKGEKDEDKKVQKKCADCEGEDKKAQKKEDKKEEKKPVQAKLDDSNSVNEGVETNLNSSKGGGNGMDKNTKQEMESGFGADFSNVNIHTDSKAVKMSEELGAQAFTHGNDVYFNKGKYNPESKEGKHLLAHELTHTIQQTGSKTSNNVQKLSDSDCGTTTTLNLSGSCSEFENTCYTETFIPSKSDALKIVIDVDYVTPVGSWVKEDFSAQVIKCGLLDNTNIGSKRLSPGNMPSTLEFKIASVTPGDKYFIRIYSRSSSALKSNYTVSQ	375	0	1	1	0	3	-87	1070.3	2	10	0	1	0.966859	DUF4157,	uncharacterized protein DUF4157				DUF4157,	FALSE	hypothetical protein,uncharacterized protein DUF4157,	FALSE	Flavobacterium	Bacteroidetes	Flavobacterium sp. 81	Flavobacterium sp. 81	0.8686
2770939621	2772038427	MFSRQTEQQQSTRQAVSQAAVPQRKENQAAALEDNRVETVQRQANQTGLPDNLKSGMENISGMSLDHVRVHYNSAKPAAVQAHAYAQGSDIHLASGQEKHLPHELGHVVQQAQGRVAPTTSVAGMAVNDNPALEHEADVMGAKALRHLP	149	0	0	1	0	2	-44.1	1152.3	0	10	1	1	0.966609	DUF4157,	uncharacterized protein DUF4157	2772038432	NO HITS AT ALL	4	AAA,	FALSE	ATPase family protein associated with various cellular activities (AAA),hypothetical protein,	FALSE	Mangrovibacter	Proteobacteria	Mangrovibacter plantisponsor	Mangrovibacter plantisponsor DSM 19579	0.5308
2724679814	2728189517	MNSYANQLQENKNIKTAAVTQKKSHHKVSYYPANVAQMQLQEIANNSVQVKQALQLRAIANSYFAFPIQKKGVEEELQMKVDPVQKKGAEEEELQMKAAPIQRKGIEEEEAVQGKFALPIQKKANNTGLPDNLKSGIENLSGFAMDDVKVHYNSAKPAQIQAHAYAQGTDIHVASGQEKHLPHEAWHVVQQKQGRVQPTMQMKGNINVNDDAGLENEADVMGEKAMQQSTSQIQLKEIDNNNTIIQQYSNTSKTIQRNADEDLLAGQQNQTYFVNESANLNTAGTNVYNVINGAPNNSTRDKAAAGYRYYWQTMLDGFDGKKAEMYEAKLLSEDHTPILSNNDFVDPDVRIETVDGVEATEVKTINSDNTGNVNTLIKGADMQLSKRDAYRKKIKIRIE…	479	0	0	1	0	14	-36.7	1066.2	1	5	1	1	0.96654	DUF4157,	protein of unknown function (DUF4157)	2728189513	NO HITS AT ALL	3	AAA,DUF4249,	FALSE	ATPase family associated with various cellular activities (AAA),protein of unknown function (DUF4249),	FALSE	Flavobacterium	Bacteroidetes	Flavobacterium hercynium	Flavobacterium hercynium DSM 18292	0.2079
2667528136	2670950358	MNTYDKKTELANNRLHFSTGKNIKQIVQNNSKKTDDFNLSKLISDDSIIKFTEESLKRVYELENAALTKYNSSNFSATQKAGKNSNNNLCPNCPDPPTFGFYISFGTDGVKFGLKLSFTSLVIGNFHISHQISTTYFSDYYKTGKSGIQIRNSAMAEYDYGYGSISLSTNKWHGLGKMSEFDQTTGKFSFNNADLRLSYENDGTPFQWLRLADGNDSHKSAAIGVGFRDWLLMMRLLTGKRDKTSYYREQNILPGGELGLNEFGEGEGRGKFGEFYKHGFVDEIGPKYRFSELSINHMGYSMGVDFEWIRHIFQNIIAHKIIEKQRMFQMMSGHAKPLFNVKLLDTNSLNPKETRIKSKFTHWEEFKD	368	0	0	0	1	1	-48.4	1126.2	4	5	1	1	0.966503	Ntox23,	toxin 23	2670950364	phage	865	AAA,	FALSE	ATPase family associated with various cellular activities (AAA),hypothetical protein,	FALSE	Aquimarina	Bacteroidetes	Aquimarina longa	Aquimarina longa SW024	0.358
2528311045	2528488082	MRAQDNERPRRTQPGRTAVRTPTKTGTPPRGLLALQATAGNAAVVQMLRQAGHPAAEQRHRQPAVQRSAVHEVLRTPGRPLDDATRTDMEHRLGADFLDVRIHNDSAAQASAAEVGARAYTSGRHIVLGDGGADRHTLAHELVHVIQQRRGPVAGTPTADGLRVSDPSDAFEREAEARAARALSGPPPQRAAPGENARQDTAAGQVQRVSARADLVVQRLTIDDAPSSWTGEPVRRSGEGIDGVFFVGPPGQEVVVKPLQATGNVEYAHRFLEHMNVQTPRVIRYALSSPEGKAIRDLLMSNVAAGRNPEEIPRQLEWTQAFLVMEKSPGDSLQSMTSDAAQEFLGDQAALRQIGRTMVADAFLGNTDRALRPVNLGNFLYQAATDIAPAALTAIDNNS…	588	0	0	1	0	10	-43.4	1145.2	4	10	0	1	0.966493	DUF4157,	protein of unknown function (DUF4157)				Phage_sheath_1,AAA,	FALSE	hypothetical protein,ATPases of the AAA+ class,	FALSE	Streptomyces	Actinobacteria	Streptomyces sp. CNQ329	Streptomyces sp. CNQ329	0.2852
2622736434	2622858077	LGKFDQVSLSNSNPGQYHHLNVQHMDERGFAQIYQNCWKNVFGIIFHYTQDEEVAEEISQDLFASLWERKEKIMIRTTIEQYLNRAAKLEAFDYLRTSNSRREYIDCALHSTCCSRNCTEEQVLFNELNGSLNLLLDELPCRCREVYRLSQEQGMNNKAIAAALLISEKTVEYHLYKAFSFLRINLQEFR	190	0	0	0	1	7	-30.7	1019.2	2	3	1	1	0.966486	Sigma70_r4_2,	RNA polymerase sigma-70 factor, ECF subfamily				FecR,DUF4974,	FALSE	hypothetical protein,FecR family protein,	FALSE	Pedobacter	Bacteroidetes	Pedobacter caeni	Pedobacter caeni DSM 16990	0.1074
2667528136	2670947771	MKSIFSSRRHKSPHHNEGRETKETPFFSKETKNPFFNIAKGGAVQTKLTVGQPGDKYEKEADSVADAVVSKSSKPEIQNKEISSIQRESLATPQEDEKLGTAEQRVEQDKLIQEKPEIQREEAPEEEMVNKKEAEEEEAIQKKEEEEGMVNTKEAPEEEMINKMEGEEEESIQKKEEEETVQAKHTSGTTPTASTRLSNQIKSKAGGGKKMSKNLQAEMGASFGRDFSDVSIHTDQDAVTMNKELGAQAFTHGKDVYFNSGKYNPETTQGKRLLAHELTHVVQQNKDAEKPNIQQQFTPEKASAEMIGKVFILNTGLISSGGKVKYPEGTELTITSWDNNKTVVHGKAVGSDKKVHTIILKKSYIQPKGGTSGLYQYNAGVEGQVASVEKGEQKIADWE…	674	0	0	1	0	13	-57.3	1081.3	5	11	1	1	0.966206	DUF4157,	protein of unknown function (DUF4157)	2670950366	phage	1000000000	AAA_31,	FALSE	hypothetical protein,chromosome partitioning protein,	FALSE	Aquimarina	Bacteroidetes	Aquimarina longa	Aquimarina longa SW024	0.7632
2711768790	2713870850	VETAKQKTVNRAATTQPAAARPMAQRRAVVVRPVCVAVAMKVSSPRDPAEKEAEATARQIMRMAAPENARVFAGTAGGGVLRQGTKEEKKKRLQARFESPQIARFPGAGIFARQKKKEEEQIRRKAEGTPDVGANVAAEIRNSTAAGAPLPLSVRRFMEPRFRADFRAVRMHTGEKAAWLNTQLSAQAFTVGDQIFFGRDRFRPDTQDGRELIAHELTHTIQQGAAIQRRAAVTVSQQSPVMVQRLGIGDALNYFARQANLIPGFRMFTIVLGVNPINMSRVERNAANILRAVVEFIPGGGLITRALDNHGVFDRVGAWVEQQIRSLGMVGSSIRQAVNSFLNSLRWRDIFNLGGLWDRAKRIFTEPIGRIISFARGLITGIIRFIKEAILRPLARLAE…	1132	0	0	1	1	0	-11.4	1030.1	3	10	0	1	0.966042	DUF4157,Ntox15,Ntox15,	Novel toxin 15				AAA,Alpha-amylase,DUF1939,	FALSE	ATPase family associated with various cellular activities (AAA),protein of unknown function (DUF1939),	FALSE	unclassified	Proteobacteria	Deltaproteobacteria bacterium RIFOXYD12_FULL_57_12	Deltaproteobacteria bacterium RIFOXYD12_FULL_57_12	0.0484
2602042072	2603725872	MHADKTKKYPASSQAAAPKPGGASARPLPDQRPQVKQLQAAQALANSGPQARQAAQLQAMADDFTTRRQPLQKNTTGLPDNLKAGLENLSGLSLDDVKVHRNSARPAQLQAHAYAQGSDIHLAPGQERHLPHEAWHVVQQKQGRVRPTMQLKGSAGVNDDAGLEQEADVMGARAMQFMRASPAHGAPRDPVTRQARASGTTQYKRTEAGATLYTDRALDEPVATEKGNIAAPRIVMTFGNNVPQLAELIMENKGPAEVLLNPKYVIGVNVGPIDAKMPKGAKAPVMADAVNEAKELLSKGKRFGMAVIPFTWSMGANADEMYQFPYFEARNMLMKTASSMGESVVGTIYAMTDRDARASTGIDPESKVAKEIDKQLSGDHAALLSGPYNWREEKPGDAR…	566	0	0	1	0	5	-37.6	1084.3	3	13	0	1	0.965931	DUF4157,	protein of unknown function (DUF4157)				0	FALSE	hypothetical protein,Calpain family cysteine protease,	FALSE	Janthinobacterium	Proteobacteria	Janthinobacterium sp. 344	Janthinobacterium sp. 344	0.3314
2711768029	2711917616	MKTAARIQAKTETGRATGRKGPFFAGPAVQTKLNVSRPGDRHEQEADHAADAVVHGRGPFSGAGPVAAQMTPLGHRSADTAARSVHERASDPQYDEHEPVLRPDCPTVEDEPVQLAEEEEAQAAPVDEVQKEEEEARSVADDAQLAEDEEAQAQAEEDVQSSPEEELQMAAEEEVQKADEEEEVQMRGEAQQPSARAVRMGIVERQLRAARGRGNPLSEPVRRKMEAGIGADLSGVRIHTDTPAALMTKMLNARAFASGRDIFFSPHWFAPGTRRGDHLIAHELAHTLQQGAVELSDNAPAARMPEGDKVASRPESLRAIGYARQHIGKINSKVTDAEGNRFGWQRLLAIFRGAFDGDVVDPTLIKKPIMKDPYGLPHWCGIFAWSNLRKAGLPLPPWK…	1788	0	0	1	0	0	-16.4	1044.3	4	11	0	1	0.965871	DUF4157,	protein of unknown function (DUF4157)				AAA,	FALSE	hypothetical protein,ATPase family associated with various cellular activities (AAA),	FALSE	Labrenzia	Proteobacteria	Labrenzia alba	Labrenzia alba CECT 5096	0.0787
2724679792	2728092925	MPALKQISKSNSPHSASHHDKGKESFFGVQAKLNIGKSNDKFEVEADRVADHVVANKQTPKAESFFSPSPVVQKKLARNVQKQEEKNKEIQRKTAAQTITPVIQLKTDLIQNKLDSRITEKREANPAFSGSKSLIQRKLEDKVQKKEETVQNKKEVKKPETVSKSTPAIKPLIQNKGEEENVQQKKEEEKQNSDEEKQLQKSAASDANPSDDSNIESKLNSSKGGGSPLSGKVKTEMESGIGADFSNVRIHNDSNAVQMNKQLGAQAFATGNNIYFNEGKYNPNSKEGKHLLAHELTHTVQQGAAIRKKPEPISPAPEMVQESLLSFAIPGFVKNNVRHIPGYTLLTVVAGYDPLNDVNVERNAINLIEGFMGLIPFGTAIFDKLQEYGIIDRVFAWVN…	1421	0	1	1	0	2	-25.2	1013.3	4	9	0	1	0.965797	DUF4157,	protein of unknown function (DUF4157)				DUF4157,PG_binding_1,	FALSE	hypothetical protein,Putative peptidoglycan binding domain-containing protein,	FALSE	Flavobacterium	Bacteroidetes	Flavobacterium nitrogenifigens	Flavobacterium nitrogenifigens DSM 29982	0.0921
2667528136	2670947776	VKVAEVQKSTTAKNTIQKKRQPFFNKGGEGSFFSKSKEATTPFFTPTVQPKLKVGKPNDKYEVEADQVAEKVIDKTEPTGASGSTSSSVPVQTKTEEDTIQEKPIAAQIQPIGNLSEVAPVQREEEEDIQKKEDDEENIQMMQEEEVQKKEGEEELQQQEDEELQKKDDPIQTKSANIALPSEDFSTTLRSSKGQGSALSGSAKTQMESGFGADFSGVKIHTDSKAVAMNKTLGAQAFTNKNDIYFNENKFNPATQSGQTLLAHELTHTIQQGASGPASQSKVEPDSEVTTPTTVSDKKEASEVVPAKGEAQQPSEGGKQPATTTPRSAEEDPNFKKLEHRVGTTATEQQTHQPATTASSAAQAAAVSPTNERASTAQAAQVETMEEQEAGEFNAATFK…	1503	0	0	1	0	8	-31.7	1026.1	5	8	0	1	0.965755	DUF4157,Endonuclea_NS_2,	DNA/RNA non-specific endonuclease	2670950364	phage	1000000000	0	FALSE	hypothetical protein,hypothetical protein,	FALSE	Aquimarina	Bacteroidetes	Aquimarina longa	Aquimarina longa SW024	0.1124
2775506741	2775682441	MSAFKQISKSNPSHSSSNHDKGKDSFFGVQAKLNIGKSNDKYEVEADRVADQVVSNKQTANTDTFFSPSPVVQKKLAGNVQKQEQQNKEIQRKTAAETITPVVQLKAESIQTKLDSRITEKRETNPAFSGSKTLIQHKLENNVQKKEETVQNKTEVKKAETVSTNTLSLKPLIQNKGEEENVQQKKEEEKQGKDEEKQIQKSSAGDASPGDNSHLESSLSSSKGGGSPLSGRIKTEMESGIGADFSNVRIHNDSNAVQMNKQLGAQAFATGNNIYFNEGKYNPNSKDGKHLLAHELTHTVQQGAAIRKKPEAISPAPEMIQGSFLDYVPDWIINEARHIPGYTLFTVIIGYDPLRQMDVERTPINLVEGLMGLVPFGTAIFDKLQEYGILQQVFDWVEG…	1372	0	1	1	0	4	-28.3	1037.3	3	9	1	1	0.965591	DUF4157,	uncharacterized protein DUF4157				DUF4157,PG_binding_1,	FALSE	putative peptidoglycan binding protein,hypothetical protein,	FALSE	Flavobacterium	Bacteroidetes	Flavobacterium johnsoniae	Flavobacterium johnsoniae 379	0.2514
637000199	637233699	MKTAETKTTSHQHQGNSAKPFFDANHEQKFFGAGIVQTKLFFQPQYTSSELGIQRQCRDCGIEQQGQPLPQIQRQPIFESENVETQSHLQRQATTSDTAPVTYLQPQEEATPELEETSGDLASPVIQSKGDGSIPPGDGDNSFRSDTETPFFQAKLTVGEPGDRYEKEAEAIAHQVVSQPQPSQQPTTHPAVTQLQRANNEQPGSPIPTNLESRLQQAQSSGTPLDTQTRLNMEAGFGADFSQVRVHTGQDAASLARSLGAVAFTTGNHIFFNTNQYQPASATGRNLLAHELTHTLQQDAAIQRQPAVSSTSHTVQMLPESIIGQINDYARYIPGYTLFTVVIGFNPLTGNAVERNASNLLEGLMGLVPFGTFIFDKLREMGILQSAFTWVEGELGRLD…	1340	0	0	1	1	1	-35.6	1035.1	4	8	0	1	0.965376	DUF4157,OTT_1508_deam,	hypothetical protein				Plug,TonB_dep_Rec,	FALSE	hypothetical protein,hypothetical protein,	FALSE	Nostoc	Cyanobacteria	Nostoc sp. PCC 7120	Nostoc sp. PCC 7120	0.14
2751185671	2752825156	MYISREKQQETTPLQRKNNTGIPDHIKAGAEHLSGISLDHVKVHYNSDKPAQLNAHAYAQGSDIHMAPGQSQHIAHETWHIVQQAQGRVAPTTQFAGQAINDNAQLEREADVMGARAESLGRGLV	125	0	0	1	0	1	-41.4	1180.4	1	9	1	1	0.96535	DUF4157,	uncharacterized protein DUF4157				0	FALSE	hypothetical protein,hypothetical protein,	FALSE	Agarilytica	Proteobacteria	Agarilytica rhodophyticola	Cellvibrionaceae bacterium 017	0.4384
2775506855	2776066441	MRERIFQAKKAASPVSISTLKQPTRGFGLESWNALPPAMTRVQPLNKPLTHDISKISLRPQAKLSISQPGDTYEQEADSVARQVMQRMALSGNRQSIQRQEIPEEEEELQMKPLDISTLQRQEAPEEEEELQMKPLDISTLQRQEVPEEEEELQMKPMVQRQANGGMAATADLETSINQARGGGQPLGDNIRKPMEQAFGADFGGVKVHTDSHSDGLNRSIQARAFTTGQDIFFRQGEYNPGSRGGQELLAHELTHVVQQNGGMVQRSLLPPQHLMQLPATENPRNYADQRGGGVGKVLSPTVQLMALSPLGAKASTHGDPEKADLVERLINGTSSVEDYMSGVCYDAVAYVQYLRGCINPEQLLNINAQGWIDVLNFASGNIWNGESIEKGKAIGFYR…	461	0	1	1	0	1	-12.9	1176.4	3	7	1	1	0.965094	DUF4157,	uncharacterized protein DUF4157				DUF4157,Endonuclea_NS_2,	FALSE	DNA/RNA non-specific endonuclease,hypothetical protein,	FALSE	Sphaerospermopsis	Cyanobacteria	Sphaerospermopsis kisseleviana	Sphaerospermopsis kisseleviana NIES-73	0.0775
2509601008	2509663257	MAEKAAIYAKTSEPKQKCSSLCKQESRVNNSGSPADRILHLQRTAGNQAVQRLIRSGVLQAKLKIGQPNDMYEQEADRVAEKVMQMPEPQVQRKCANCDENEKKLQLKESSGKVPVNSGQDVPSIVHDVLRSPGRPLDTQTRAFMEPRFGHDFGSVRVHTDLHAEQSADAVSGQAYTVGSHVVFGAGRYCPATPNGRRLLAHELTHVVQQNASPLSSGIVQRVPLVTGAEGDVVAEREYGSSGAPKAQNCGRPSWCPAGFCEPYRSEKLAEYYRSKKAWWIMKGISAAVDSRVVPLWSEYLWGGSSPKNLSADFGKDFTNSPTTKETTTFLYDEIKKSLTAKPPSVPLYSNDYIDLNTLIPKAISELDDPASLKQMNFNIPKDIPGNLAGGIGKNQLSC…	506	0	3	1	0	4	-30.5	1022.2	2	7	1	1	0.965013	DUF4157,	protein of unknown function (DUF4157)				DUF4157,DUF4157,	FALSE	protein of unknown function (DUF4157),protein of unknown function (DUF4157),	FALSE	Methanomethylovorans	Euryarchaeota	Methanomethylovorans hollandica	Methanomethylovorans hollandica DSM 15978	0.207
2695420942	2698151087	MDKAGKQHAGQDRPSTGDRGGLVRGVLQQPGTPLPAHLRSDMESQFDADFSDVRVHADSLAHRSARGVDALAYTSGSHVVLGAGVDATNRAVLRHELSHVLQQREGPVPGVPTGDGLVMSTPDDAGERAAHATASEPGRGTTGRTSGPSPATSAGMPVVQRIRESPRERVPRYTPAEHVFWAGPSYAKPQSRFKGGTGVDVRLGPGAGKSGLGSPPRRGECTAVEDLTALYNKPHLWIKGHLLNDNVGGPGESRNLTPLSHNANMDMKNRFEKPVKDAVDVADSLAAETAPQGGYRHNRLWGVHYQVEVVGQKWPGEKNKALKAVGERVRARAELVHRDRVPGAADEPEPTRLHGVLPTGVVEIECALGVGLPTGEKRTGDGSDSGEPPPKRGRSRGPR…	406	0	0	1	0	8	-35.1	1040.3	2	12	0	1	0.964988	DUF4157,	protein of unknown function (DUF4157)				HTH_18,	FALSE	hypothetical protein, transcriptional regulator, AraC family,	FALSE	Streptoalloteichus	Actinobacteria	Streptoalloteichus hindustanus	Streptoalloteichus hindustanus DSM 44523	0.2574
2775506882	2776200197	MSERTHEKSNWSSTTPQNQDSVLKLRRFTTKDDNDEEIKKSPESFRADINSSKFSLPINPPFPNANIQRQEQNQEEKEPEEKPEINLKSDSPPTEEPEEENKSEESESQINLKPDSPPTETPEEKEENLSSNSIQTKLTVGKPGDKYEQEADATAAKVMGMSDETLQRQTEEETEDIQTQQIPTLNTSPITEKGEEEQEDIQTKGKGDRQQQTQTSSSLESRLGSSKGGGSPLPDSVRGFMEPRFGADFGNVRVHNDSSTVQMNKELGAQAFAHGNDIYYGAGKSPGNNELTAHELTHTIQQTGGKLQRKANKLRLKSNIGTSNKIKPFERLGSKEADSYSKFEPENELQNREQTEEQTKGKQKLKSNQVKKSKKNKASTPKAVPGEQNQKTQELKSQT…	1734	0	0	1	0	5	-60.4	1143.2	0	9	0	1	0.964971	DUF4157,	uncharacterized protein DUF4157	2776203464	phage	3266	PAAR_motif,PAAR_motif,	FALSE	PAAR motif-containing protein,hypothetical protein,	FALSE	Calothrix	Cyanobacteria	Calothrix parasitica	Calothrix parasitica NIES-267	0.4947
2627853697	2628586178	MEKQSTHKPKNQHKPIAAAHSKNEHTHTKGFSLEDNRTAPAIQTRKNKTGLPNNLKSGIENISGHSLDDVKVHYNSSKPAQLNAHAYAQGKHIHVAPGQEKHLPHEAWHVVQQKQGRVRPTKTVSGASINDDVSLEKEADVMGKKAVQLKQKTTLPLKNHSKESSIVQRAKYIGNYFAKNDGNVRNDKHQKIGNYKKDDVISVNSSKMKGFTTGLLFGSKNHVYGTVNDVSGWIVEDNIGGWKEHLPPLKNRKVQKKKLWNNVPSKFTSKNTVNSKGNSMYTVTSHDLYRYAPVNKDPKRNALDQVYHDSICRHVAFTSDNNALEKLHNPAFKTGEVSYENGKLMAKDEEGKILVEIPIQLAPKVGLTVLDFDYVGGRLSGRHVGHEIVSVD	392	0	1	1	0	6	-57.1	1114.3	6	9	0	1	0.964827	DUF4157,	protein of unknown function (DUF4157)				DUF4157,DUF2911,	FALSE	protein of unknown function (DUF4157),Protein of unknown function (DUF2911),	FALSE	Kordia	Bacteroidetes	Kordia zhangzhouensis	Kordia zhangzhouensis MCCC 1A00726	0.4419
2541047558	2543455433	MASTASKKESLSGNNAQRRSPFFQAKLTVNAPNDEYEQEADTIADRVLATEGKSVHELGGVGGLFISQIQRKCAECEEEEKVQMKGFSKGGEADGEVESAIRSESGGGEALGKDTRSWMESRFGTGFGNVRIHDNHQSHQINRKLNARAFTHQNHIFFNSGQYNPESSSGKKLLAHELTHVVQQTGGGGFAEQLDEEVGIGGNMIQRDLMVEPPNPTAEARELTEAEIQTAIRYNETRFHDPYNIMNVRDVIGIAQYPAVIDQEFVEAVVRWQAMFDLEQDGKMGADTTQTILAELNAAGATHEAETLAVDNTVTTVDVVPRTYNTCAPGLPFEFNWQVGFRTTMRNGFIIQRIDNTFNATMCDGSAYTGWQPIRRYWEAWSVDGNGNVRPILGGVNDM…	476	0	1	1	0	0	-32.9	949.1	3	12	0	1	0.964681	DUF4157,	protein of unknown function (DUF4157)				AAA,	FALSE	ATPase family associated with various cellular activities (AAA),hypothetical protein,	FALSE	Mariniradius	Bacteroidetes	Mariniradius saccharolyticus	Mariniradius saccharolyticus AK6	0.2312
2524023212	2524476053	MAHYARHAWRQRPAGEPPQGPGRQHHRPGAGGAPARLDNQAAQRYRPGPGTGRHDVAAMLARLAALPARRLDARERERLPAAVREPARQALLHTGPEAAAMALALRARAFTAGRHVAFGELQFAPGSTAGNRLLTHELSHVGQHRGGDLPSHGEVAPASSAPEQEAARVAEGTAPALAAPAHGGILRDEDRTSSRDDLIARFRAAVRYGRWEEAAVLLNGFSDKDIDMLLGELSRKDRELLRNGAARGMPGWSKRVTDPIEGMAFADMEQDRIRQLRQDYDNAVAKGNWDDAALLLNGFNDADIAARTAQLGPEQLDALTQAADRKMPGWGDRVIFPAQASLLNQVPLLFPGGGAPRNPLVNWNAGNLRGLPAEDMVLVNNYAGAVKLPRNFPGVDFIE…	703	0	1	1	0	0	-49	1082.3	3	14	1	1	0.964676	DUF4157,	protein of unknown function (DUF4157)				DUF4157,AAA,	FALSE	protein of unknown function (DUF4157),ATPases of the AAA+ class,	FALSE	Cupriavidus	Proteobacteria	Cupriavidus sp. amp6	Cupriavidus sp. AMP6	0.7732
2773857920	2774839140	MIAPARKETTSVKTGGTRAPVAAPRPAVGVGVRSRSAVLPTRNPQWERLALRPATTGVPAIQARLAVGRTDDPLEREADAAAQRLLRMPDPATPVAAPAPSPPIVRRVCDDCAREDETVRRRTPDGDAPGVDSREAPPGVHAVLNAPGQPLDRGARAFFESRLDRDLGEVRIHTDGAAGRSALAVGAQAYAVGRHIAFAPGRYAPNTQAGRYLLGHELPHTIQQGTNPRTLRRAPPPTPATQPATVPTPGPTDCRCAQCGGPGRRRGTEHGELCGHQWAGRPGQPAHPALPDDGPGHRDRLPGWAHGRQGRHGPYRDGRHRHAERHRCPRHRPLFRQPFGRDPDHPAHQHRQPQGPCRRPRGRDPVRGPVRRRRLCRRSHRLQLGGWSGRPHDPVRPGL…	413	0	1	1	0	7	-8	1041.2	3	8	0	1	0.964508	DUF4157,	uncharacterized protein DUF4157				0	FALSE	hypothetical protein,hypothetical protein,	FALSE	Thiodictyon	Proteobacteria	Candidatus Thiodictyon syntrophicum	Candidatus Thiodictyon syntrophicum Cad16	0.0268
2648501734	2651049478	MTARHSHKPPPDTTKRAPHVSRDRSPNRGYAYLDTPGHGHGDAVLRAVGQAGMPLPAGLRRHVEARFGQDFSQVRIHTNGDAAESAADLHANAYTLGHHIVFAAGRYAPHDVRGRRLLGHELAHVIQQGRGGSAPALDPYAGHEQAADRAASQFSNGQGPVRVSGGTAPGVAREEDDEARKGKKKKGAGPASDPLEERLRKVEADAATAGLPRSSTVRAAAEVRKRIGRDRDSAEEMIEGLERRVRSAAGATDLHSQVLEDIDSVQAQRIGPERGASGKRRQSTADIDRAALEQGRPSRRVAKKASLQSGERLGTAGGLAQAEKEGITLADWNSPQQHVGDYGTGIDAWGISRRGKILIIENKYGASGLNKSDGVRQMSNEWVGRKIAELRMVGDTETA…	1615	0	0	1	0	11	-54.8	1093.3	4	9	0	1	0.964476	DUF4157,	protein of unknown function (DUF4157)				DUF4255,CarboxypepD_reg,AAA,	FALSE	Carboxypeptidase regulatory-like domain-containing protein,ATPase family associated with various cellular activities (AAA),	FALSE	Burkholderia	Proteobacteria	Burkholderia sp. RPE67	Burkholderia sp. RPE67	0.4057
2654587650	2655228090	MTARHSHKPPPDTTKRAPHVSRDRSPDRGYAYLDTPGHGHGDAVLRAVGQAGMPLPAGLRRHVEARFGQDFSQVRIHTNGDAAESAADLHANAYTLGHHIVFAAGRYAPHDVRGRRLLGHELAHVIQQGRGGSAPALDPYAGHEQAADRAASQFSNGQGPVRVSGGTAPGVAREEDDEARKGKKKKGAGPASDPLEERLRKVEADAATAGLPRSSTVRAAAEVRKRIGRDRDSAEEMIEGLERRVRSAAGATDLHSQVLEDIDSVQAQRIGPERGASGKRRQSTADIDRAALEQGKPSRRVAKKASLQSGERLGTAGGLAQAEKEGITLADWNSPQQHVGDYGTGIDAWGISKRGKILIIENKYGASGLNKSDGVRQMSNEWVGRKIAELRMVGDTETA…	1619	0	0	1	0	11	-54.8	1093.3	4	9	0	1	0.964476	DUF4157,	protein of unknown function (DUF4157)				AAA,DUF4255,CarboxypepD_reg,	FALSE	ATPase family associated with various cellular activities (AAA),Carboxypeptidase regulatory-like domain-containing protein,	FALSE	Caballeronia	Proteobacteria	Caballeronia cordobensis	Caballeronia cordobensis LMG 27620	0.4057
2775507070	2777006136	MTARHSHKPPPDTTKRAPHVSRDRSPDRGYAYLDTPGHGHGDAVLRAVGQAGMPLPAGLRRHVEARFGQDFSQVRIHTNGDAAESAADLHANAYTLGHHIVFAAGRYAPHDVRGRRLLGHELAHVIQQGRGGSAPALDPYAGHEQAADRAASQFSNGQGPVRVSGGTAPGVAREEDDEARKGKKKKGAGPASDPLEERLRKVEADAATAGLPRSSTVRAAAEVRKRIGRDRDSAEEMIDGLEKRVRSAAGATDLHSQVLEDIDSVQAQRIGPERGASGKRRQSTADIDRAALEQGRPSRRVAKKASLQSGERLGTAGGLAQAEKEGITLADWNSPQQHVGDYGTGIDAWGISKRGKILIIENKYGASGLNKSDGVRQMSNEWVGRKIAELRMVGDTETA…	1619	0	0	1	0	11	-54.8	1093.3	4	9	0	1	0.964476	DUF4157,	uncharacterized protein DUF4157				DUF4255,CarboxypepD_reg,AAA,	FALSE	carboxypeptidase family protein,ATPase family protein associated with various cellular activities (AAA),	FALSE	Burkholderia	Proteobacteria	Burkholderia sp. KK1	Burkholderia sp. KK1	0.4057
2731957685	2732713998	MSPKQEIAPAGIAQAGEDGVMPDGENPGGLLGSSQVFREAMAVVARLARVDVPVLILGETGTGKELVARSLHYRGGRRDRPFVPVDCGALPETLFEGELFGHVRGAYTDARRDAAGLVAQAEGGTLFFDEIHALSLRSQAALLRFLQDFRYRPLGAAHSRKADVRIVAATNRELKQGARDGWFREDLLYRLNVANVRMPSLRERPEDIPPLVELFASRFCARYGWPGCRFDQVSLAWMLAQPWRGNVRELENFVQRCVLSCDGRVAHAEGCPAECAAGDGGDGGGDGAACRLQEVPPFKQARDQALAAFECAYLRAALARSGGNVSAAAREAGKERRVFGRLLKKHGIDRAEFL	354	0	2	0	1	3	-15.2	1029.2	-3	7	0	1	0.964328	Sigma54_activat,HTH_8,	regulatory protein, Fis family				DAO,FAO_M,GCV_T,GCV_T_C,DUF4157,	FALSE	4-methylaminobutanoate oxidase (formaldehyde-forming),protein of unknown function (DUF4157),	FALSE	Cupriavidus	Proteobacteria	Cupriavidus oxalaticus	Cupriavidus oxalaticus NBRC 13593	0.0347
2508501023	2508603946	MTDEYLKREAAARHNNRAVQLHMQGNRRAAEHEYRRALHVDRNHVSALNNLGFLLIETGAFEEAVLLLQRAIGVVPENEDAYNNLGLAYFQLEQHERAQRAFETAIRYNPSHHSASFNLGVLYQSRGNWGAAVDTYKNHLRNHPRHPEALYNLAVAYNALGMLDQAETYYHLAIKQSGANADALVNLGQLYLRKRQADRALAVLERALEIEPEHPLGLYNLALVWVTKKKPDRAKPLLAKVVAKRPDYIPAISNLAMICAELADPDEAHTLLRRALDLAPSTPTLLFNLGVVEAKQGNRDAAIEAFSKVLDLEPEQSLRRKKAEQQLAALQPVK	334	0	1	0	1	6	-52.8	1181.3	4	7	1	1	0.964235	TPR_11,TPR_11,TPR_12,TPR_12,	TPR repeat-containing protein				Sigma54_activat,HTH_8,DUF4157,	FALSE	DNA-binding transcriptional response regulator, NtrC family, contains REC, AAA-type ATPase, and a Fis-type DNA-binding domains,protein of unknown function (DUF4157),	FALSE	Desulfobacter	Proteobacteria	Desulfobacter postgatei	Desulfobacter postgatei 2ac9	0.5232
2724679709	2727846745	MFTSQNKLVESHSSSSANNHHAPFIQPRLQVGQPNHKYEVEAEHVADTLAGGMHSTDSFFNTSFFSKSTDQISTVQTLPEREQQEEDEVQEKPLREAGTPTIQSSSGDDQPQAQCEECEEEDGFLQAKATEGTSLAPSIEARLSNSSGSYLDTPIRHEMEAGFGTDFSKVKVYADSEAIQMNHELYAQAFSHGSDIYFNEGKYKPNSREGKHLLAHELTHTIQQGANVQPMIQKNGDETAEESSSGSSTPLADLIGGIVRDQLSNSSMKRHLSSLGTALQSLAVESATGEGDQPATSTERLAALGISGAFETTSAAILRDPEFAALRQQIINIIGGSDEAAFIAALAAGIAAVLADVPLSASPSQDLGAGFSVGGSFDLGSIQSLQFNEVQLYAQYASD…	561	0	1	1	0	1	-28.6	1094.3	3	6	1	1	0.96422	DUF4157,	protein of unknown function (DUF4157)				AAA,DUF4157,PG_binding_1,	FALSE	ATPase family associated with various cellular activities (AAA),Peptidoglycan-binding (PGRP) domain of peptidoglycan hydrolases-containing protein,	FALSE	Saccharicrinis	Bacteroidetes	Saccharicrinis carchari	Saccharicrinis carchari DSM 27040	0.1594
2540341230	2540983528	MAAQAERIPRVSTPPIARHKGIVQPALKVGKPGDKFEQEAESVANQVMMMPSNSQPAMMSPLSDGVQMQVEEEEEELQMMPVSSTISMVSRQEEEEEVQLSSGEEEEQIQLFGEGGAPVSSEVSSQITQSKGSGQNLPSPIQSEMGQKIGADFSTVKIHTGPDAAQMSSQLGAKAFTHGNDIYFNEGNFQPNTSEGKHLLAHELTHTVQQGAAVRRSPEMSVSEAEPQVQRLPWAVREGLSRFASYIPGYSLLTVIIGYDPLAGRAVARNATNLLGGLLGLIPVFGTLLFTKLSELGIIDSAFAWVQSEMAALDLSSNRLERTLESAWDQVSIRNSWDENMAVLDRTFGQLYRDIVSFAGRVKDKLFELIKEALMTGLKALAESTPGYPLLTKLLGRDP…	1343	0	0	1	0	2	-16.2	1015.2	4	8	0	1	0.964214	DUF4157,	protein of unknown function (DUF4157)				RES,	FALSE	hypothetical protein,RES domain-containing protein,	FALSE	Algoriphagus	Bacteroidetes	Algoriphagus marincola	Algoriphagus marincola HL-49	0.0446
2518285535	2518396164	MDAHDIEQERHEHHEHHGHGGHHGHGGREQGHERDEQRGETAAEASGEQAHHVFRAAAAGRADVVGAAGMGLLQRTAGNGAIGAMVQRSRSGAAQSTAEQTEQTGQAAQTAQSAQAEAQRSPVHDVVSSGGSPLDTDTRTDMESRMGADFSDVRVHHDSAAHESAKGVGAHAYTVGNNVVFQRDAYDPGSPQGRTTLAHELTHVIQQRNGPVEGTEAPGGIRVSDPSDRFEREAVANADRVLSDPAPEAAPAPADPVSAPAPAASVSAPASASSVQRAATEEEDEQPADVQGSFVQRAEEKKPGEEEEEEEKPPA	315	0	0	1	0	19	-81.8	1084.2	3	8	0	1	0.964164	DUF4157,	protein of unknown function (DUF4157)				HhH-GPD,	FALSE	uncharacterized HhH-GPD family protein,hypothetical protein,	FALSE	Streptomyces	Actinobacteria	Streptomyces sp. CNB091	Streptomyces sp. CNB091	0.7614
2579778519	2579842922	VGGLGASFQSTKASRPHLPGHPGRTDLPSRPRSPADALRSIHSRIGNQSTAAVLAKHRTDAPDHPREREADAFADSVLAAAPTGPSCACEASGTPCEHCAASTAGRPLDPATQSAIGKVGVDTTHVRVHTGAEAARTADDLDARAFTVGSDVSFAAGAYQPDTTAGLRLVAHEVAHTLQHAQTGEARINRTPSGAGSKVPDKQADAGPCGVDAAALSNDGLLLQLNRARIYLTDHEWGEDATYDWANLMRRLSAERRRRATGGDAWLAQRGLAATPPVLYSLEPSGVMGIAVRTADSGEAANRTAPTGALTLTPEQFDVFLARNGIPQVDAASYFGSHDPKANEALNLTLPARPRQELVPNDTGPALPFSPPNTLGTNTFDTPFPFGANASPFTAPGWH…	864	0	0	1	0	22	-28.5	833	4	9	1	1	0.964137	DUF4157,	protein of unknown function (DUF4157)				BTAD,AHSA1,	FALSE	DNA-binding transcriptional activator of the SARP family,Uncharacterized conserved protein YndB, AHSA1/START domain,	FALSE	Mycobacterium	Actinobacteria	Mycobacterium sp. UNC280MFTsu5.1	Mycobacterium sp. UNC280MFTsu5.1	0.2539
2519899754	2520879087	MPALKQIPKSNSPHSSSHHDKGKESFFGVQAKLNIGKSNDKFEVEADRVADHVVANKQTPKADSFFSPSPVVQKKLARNVQKQEEKNKEAQQKTETQTITPVVQLKTDLIQNKLDSRITEKREINPAFSGSKSLIQRKQEDKVQKKEETVQNKKEVKKPEKVSKSTPATKPLIQNKGEEENVQQKKEEEKQTSDEEKQLQKSAAGDANPSDNSNIESKLNSSKGGGSPLPGKIKTEMESGIGADFSNVRIHNDSNAVQMNKQLGAQAFATGNNIYFNEGKYNPNSKEGKHLLAHELTHTVQQGAAIRKKPEPISPAPEMIQGSFLDLVPDWIIDEARHIPGYTLFTVIIGYDPLRQIDVERTPINLVEGLMGLIPFGTTIFDKLQEYGILQQVFDWVEG…	1410	0	1	1	0	4	-28.6	1023.3	4	9	0	1	0.964054	DUF4157,	protein of unknown function (DUF4157)				DUF4157,PG_binding_1,	FALSE	hypothetical protein,Putative peptidoglycan binding domain-containing protein,	FALSE	Flavobacterium	Bacteroidetes	Flavobacterium sp. F52	Flavobacterium sp. F52	0.1122
2596583647	2597229608	MPALKQIPKSNSPHSSSHHDKGKESFFGVQAKLNIGKSNDKFEVEADRVADHVVANKQTPKADSFFSPSPVVQKKLARNVQKQEEKNKEAQQKTAAQTITPVVQLKTDLIQNKLDSRLTEKREINPAFSGSKSLIQRKQEDKVQKKEETVQNKKEVKKPETVSKGTPATKPLIQNKGEEENVQQKKEEEKQTSDEEKQLQKSAAGDANPSDNSNIESKLNSSKGGGSPLSGKIKTEMESGIGADFSNVRIHNDSNAVQMNKQLGAQAFATGNNIYFNEGKYNPNSKEGKHLLAHELTHTVQQGAAIRKKPEPISPAPEMIQGSFLDLVPDWIIDEARHIPGYTLFTVIIGYDPLRQIDVERTPINLVEGLMGLIPFGTAIFDKLQEYGILQQVFDWVEG…	1368	0	1	1	0	4	-28.6	1023.3	4	9	0	1	0.964054	DUF4157,	protein of unknown function (DUF4157)				DUF4157,PG_binding_1,	FALSE	Putative peptidoglycan binding domain-containing protein,hypothetical protein,	FALSE	Flavobacterium	Bacteroidetes	Flavobacterium anhuiense	Flavobacterium anhuiense CGMCC 1.6859	0.1122
2654587705	2655480105	MKTYASTENQHAGDGTSRSTGKSSDLADLRPAALAQRKLTDIVDKSSRTIQQKALTDLASDSLLQRKTEMDEEEPKQAKLIDAAISQREAKGSDQSNKTGLSDSLKSGIESLSGLSMDHVRVHYNSSQPAQMNAHAYAQGSDIHVAPGQEQHVPHEAWHVVQQAQGRVKPTRQLMENTPINDDKALEDEADKMGEKAAQKKASGMTSDSRSSSISGPVQRMIQFHLPPHGVADTKNYYNAQGNAKKLLYAGGRPADFSTKFKANMVEHQWGGSYNKETDMWHVVTSGESQVVLPTNAIQIDHVVPWDSIETELGKNPGTVYAPPDLATLKNAGYVNPAGNQYTMYAARMYYHDVDNLKPMAGSENASKGASNAAGSEKLELAWMNRTARSSGLHHQLVT…	439	0	0	1	0	15	-27.8	1056.1	0	10	1	1	0.963595	DUF4157,	protein of unknown function (DUF4157)	2655480111	NO HITS AT ALL	5	AAA,	FALSE	ATPase family associated with various cellular activities (AAA),hypothetical protein,	FALSE	Herbaspirillum	Proteobacteria	Herbaspirillum rhizosphaerae	Herbaspirillum rhizosphaerae UMS-37	0.2837
2523533625	2523995119	MDQLWNIRFPDGSKQALSTGKSGHYFFQRMIDSVSEPAAIYETAFKYEDTKDFFDFLGFTQQDISEVMEVDPSTLFRWRKENRQLTKAITKNILEMDQVVAKGVRIFGSEPLFSDWLSTTNVSLGDRRPIDLLKTPYGVDQIDSVLEGMSWGAFQ	155	0	1	0	1	3	-19.4	1201.4	2	7	1	1	0.963374	DUF2384,	putative toxin-antitoxin system antitoxin component, TIGR02293 family	2523995632	NO HITS AT ALL	1000000000	Acetyltransf_1,RES,	FALSE	L-amino acid N-acyltransferase YncA,RES domain-containing protein,	FALSE	Algoriphagus	Bacteroidetes	Algoriphagus marincola	Algoriphagus marincola DSM 16067	0.1133
2667528181	2671155752	MLATQQQSSVTEVKNSSPQKGHFFQPKLSINQPNDAYEQEADHMADRVMRMPDPFARQDSFFKPAGHAIQRKCAHCEQEDKMLHRKESSTSEVGGSSQLDSYVSSLSTAGQSLSTNSRQFFEPRFGHDFSNVRIHTDQVAAKSAESINALAYTTGNNIVFNSGQYSPETATGQRLMAHELTHVIQQGGSAVSKIQKVDKAPGPPCNLVSVVPSNDRYKFVVDTDNFEEGQQKALTDKLATTSTASPIDVLGMASAEGPEANNVTLSCKRASKVATIVRGSGHTVGLENATGGYPGSEHDKNYRAVALNIQAAPPPCVPPRTPAPGSWHGTVRVPELTDPHIRSTSTCRGACGPDCPPTCTHAPDVVLCIPDATRSCHYTFTYHDVQECGSHLGCRIHDD…	464	0	3	1	0	3	-34.2	1032.3	1	10	0	1	0.963114	DUF4157,	protein of unknown function (DUF4157)	2671154151	phage	1600	DUF4157,DUF4157,	FALSE	protein of unknown function (DUF4157),protein of unknown function (DUF4157),	FALSE	Mucilaginibacter	Bacteroidetes	Mucilaginibacter mallensis	Mucilaginibacter mallensis MP1X4	0.1807
647533236	647581084	MFESTQRKRDKQTQTKSEADNYWLPAWQQQDVSSTPMQRQAAMYYDVDAMLDKVASEQDTAVQRQSADQTNENRTGMPDRLKSGLENLSGYDLSNVRVRYNSPKPAQLNAHAYAQGQSIHLAPGQEKHLPHESWHIVQQMQGRVKPTMQAHGVDINDDVALEREADRMGAKAARG	175	0	0	1	0	7	-57.1	1152.3	2	11	1	1	0.963005	DUF4157,	hypothetical protein				Uma2,	FALSE	hypothetical protein,conserved hypothetical protein,	FALSE	Synechococcus	Cyanobacteria	Synechococcus sp. PCC 7335	Synechococcus sp. PCC 7335	0.7608
2515154174	2515941027	MSKSFIPRAKARENRSVTPRSKGKMIARIPDNRPISAAQRKIIRAVQMKFTEPEPVQGKGIAQRTALEDEELVQGKWAVQRAPEDEEELQGKFKSSPLPVQKKENQTGLPDHVKDRVESSFNTDFSDVRVHADSGKATQVGALAYTQGSDIHFAPGQFSPDSGSGRQLLGHELAHVVQQRQGRVRPTTEVNGMPVNDSASLEREADIQGRKV	212	0	0	1	0	1	-33.1	1091.3	4	10	1	1	0.962883	DUF4157,	protein of unknown function (DUF4157)	2515941023	NO HITS AT ALL	3	AAA,	FALSE	hypothetical protein,ATPases of the AAA+ class,	FALSE	Desulfobacter	Proteobacteria	Desulfobacter curvatus	Desulfobacter curvatus DSM 3379	0.3578
2551306140	2551950030	LKVAEISHKSTTATNTVQTKRQPFFTKEGQGDFFATSNAISTPFFRSTTIQPKLKIGKPNDKYEVEADAMADKVVQRLSNPTSQDRIASSSTPTVQAKCNHCDQEEKLQKKEDELSETDTELQQKSIFESNGEQPDADVQTKRLVRSIIQPSLTTEASEDEFQQKEDEVSETDEELQRVTMTDGGSPSDEEEPVQLKMGSDSLQKQEEAKSNEDEVRPKLMLKKTEEKPPEEEEPVQLKIISDGLQKQEDTNGENDADETASSELQSKLNASKGSGSSLPDDTRSSMESGFGADFSGVKIHTGSQANNMNKELGARAFTHGSDIYFNKGEYNPSTSSGQHLLAHELTHTVQQGAAVRTKPKQSYHKTAPKVQGVFGRLWNAARNVGRAAWSGVRRVGSA…	1197	0	1	1	0	2	-22.7	1022.2	4	5	0	1	0.962772	DUF4157,	protein of unknown function (DUF4157)				DUF4157,	FALSE	hypothetical protein,protein of unknown function (DUF4157),	FALSE	Aquimarina	Bacteroidetes	Aquimarina agarilytica	Aquimarina agarilytica ZC1	0.0378
2700988680	2701118625	MSSAYVQKAYPVQKAADSKSTSVIDSSAQSESLQRKADMANNATQRAESPRPNNTGMPDNLKAGIESLSGFSMDNVRVHYNSSKPATVQALAYTQGTDIHVAPGQEKYLPHEAWHVAQQMAGRVSPTTNINGMPVNDNAALEHEADVMGGKAVQMKSDESKTVQRATIWNGVVQKIDPTGYYYHICSKPLEKPIKPNYYMDIGGRKDRGDDLGPGFYMGDFNFLSHYCLNEFISDPDLPAIHIYYIKQDLTTSNIEDFTLKEKTGFDPDELFQIAMQLGFCYTDENNVDDNQRPLDLLAEEETEKLDEQKKKEIDEQKMEKFEKCVNKICGDKDVKK	337	0	2	1	0	4	-21	1039.2	2	8	1	1	0.962582	DUF4157,	protein of unknown function (DUF4157)	2701118633	NO HITS AT ALL	2346	DUF4157,	FALSE	hypothetical protein,protein of unknown function (DUF4157),	FALSE	Fibrobacter	Fibrobacteres	Fibrobacter sp. UWH4	Fibrobacter sp. UWH4	0.147
2690315653	2690582556	MNGQPTLKQLGYYFPAEFHPHVATWLSWPHKEASWPGKIDSIYPQYCQFIKYLTESEIVRINVNDEAMKAFAISHLRSAGVNLDKVEFFLHPTNDAWCRDHGPAFLINPSEKKKVIVDWNYNAWGGKYPPFDKDDIIPTLIANHFKLPVYHPGIIMEGGSVEFNGKGTLLTSACCLLNENRNPHLNKEQLETYLQDFYGVDQILWVDEGIVGDDTDGHIDDTIRFVNEDTVVTVVERDKGDENYELLQQNLKQLQQMRLLNGKQLNVIELPMPDAVIFEDQRLPASYANFYISNKHVIVPTYRSENDDKALQILAGCFKDREVVGIDSTEIIWGLGSFHCLSQQEPAI	348	0	0	0	1	2	-21.9	1014.2	2	1	0	1	0.962575	PAD_porph,	agmatine deiminase	2690582562	NO HITS AT ALL	5	CN_hydrolase,YkuD_2,	FALSE	N-carbamoylputrescine amidase,L,D-transpeptidase catalytic domain,	FALSE	Chitinophaga	Bacteroidetes	Chitinophaga sp. YR573	Chitinophaga sp. YR573	0.0167
2571042908	2574128536	MSQLSFSDAEGQAKRKQTRREKFLLEMDKLLPWNELERPIARYYSKSLRGRKPFPLSSMLRIHCMQLFYNLSDPAMEDTLYEVESMRRFAGISIDTVPDETTILNFRHLLERHNLGKKLFSKINKHLAKQGLSFKEGTIVDATIISAPTSTKNESGQRDPEMHQSKKGNEWHFGMKMHIGVDDAFGVIHSMATTPANVHDINLGRQLLHGYENRMWGDAGYLGIEKRDEAQDLDINWFVGYRPGKRKTLSGAAAQIEKIKASVRAKVEHPFRIIKQQFGYSKTRYRGLTKNTERLYLLAGFANLVTCKRYLLS	313	0	0	0	1	24	-38.1	1040.2	2	12	1	1	0.961986	DUF772,DDE_Tnp_1,	transposase, IS5 family	2574128559	virus	22	Peptidase_S8,CBM_5_12_2,Acetyltransf_10,	FALSE	Subtilase family protein,putative acetyltransferase,	FALSE	Teredinibacter	Proteobacteria	Teredinibacter turnerae	Teredinibacter turnerae 1675L.S.0a.01	0.5326
2022827000	2022832098	MRRQQLTPKQQSSVARQPQRAIAPAQLATHLQLQAELGHQPVNQSLHPQQSSDLPKPLFRGLSQELGAERSSSGSVIQTKLTVGQPDDRYEQEADQVAKQVMRQIHTPVGSSAEGGQLPQAQAENHSVQRQSDISGATVAPNIEASIQQARGGGRSLPRSLRDKFEPAMGADFSQVRVHTDSGSHQLNTRLQARAFTTGQDVFFRQGAYDPGSHQGQELIAHELTHVVQQNQAGQNSLKRQNGEKTSPVSKYLLSRLIQPDGRIQRVTDPVLEKIKARKEEERKAREEAKESSIKQSIEQRYEEIESQKPKTFKDLDDIAQKSKYKHLRKIGGDDADAEYETEYKKAHPKTKGTLSPRVTKIQEYRKTLETLQAEVASLKKPTNIGRLTVRERQSIAKQ…	756	0	0	1	0	2	-27.8	1155.4	3	11	0	1	0.961863	DUF4157,	protein of unknown function (DUF4157)				0	FALSE	hypothetical protein,hypothetical protein,	FALSE	unclassified	Cyanobacteria	[Leptolyngbya] sp. JSC-1	Leptolyngbya sp. JSC-1	0.151
2596583621	2597095980	MHEHEQDRPERRTAPHRAAQPEDQGPATRTVHDLQRSLGNAAVARLLSGEEQDETTEPSGVHDVLTGAGRPLDAGKRADMESRLGADFSTVRVHNDTAAARSADEIGARAYTSGEHVVLGRGGSDDHTLAHELWHVVQQREGPVSATDHGNGVALSDPGDRFERAAEDVATRAMSGPAPETDHSGHSHEHTTPASGQPAVQRSPRDWRNSDDVRAALAAEPGSMGLRRSFWPAIGEAVRAYISIQDNDQLDQRRDTLNTLEEAIQAWEENQRGTVTLNIVQARAKRATVAALVQLIATERREIRTATAPPQASASTPMAMPGASAARPMAMGGPSRGRAREESDDSSPEGRIDMAGLRDRFASTANLPPGIDIHAHLTRGRNIPAIHDQGLMPGASRGI…	533	0	0	1	0	10	-65.6	1207.3	3	13	0	1	0.961622	DUF4157,	protein of unknown function (DUF4157)				AAA,Phage_sheath_1,	FALSE	ATPase family associated with various cellular activities (AAA),hypothetical protein,	FALSE	Actinokineospora	Actinobacteria	Actinokineospora globicatena	Actinokineospora globicatena DSM 44256	0.7505
2609459644	2609602041	MKTSSSRRYRRHRNPEKTDQKEGPFFSPASKAIQTKEDAFFQPKLSVGEPGDQYEKEADSVADKVVNKQPARGTAVQRKEISAVQAMPEKKEEEKQVQKKGMNDKKEEEKPVQKKDDKGKEEEKLQKKSAPDKKEEEKAVQKKEDKGKEEEKLQKKSAPDKKEEEKPVQKKGDMGKEEEKLQKKEEPEKKPAADEVLKEEKEEEKKGGAPSLMAKENSSGGAREGNDQLAQQLKDQRGDGTPLSREVRNEMNNSIGADFSNVRIHTGEKAAALSNELGAQAFTHGNDVYFNSGKYDTDSSVGKHLLAHELTHVVQQGAAPAVESRKANAPAAHSAPGVQREISTPLPEGVEPNKKSKIAKFPIGDFTVVVKPDRKATKADKVPADQAKTNGNINVGFSL…	522	0	0	1	0	3	-59.3	1078.2	6	10	0	1	0.961556	DUF4157,	protein of unknown function (DUF4157)	2609602034	no clear winner	6	CbiA,AAA,	FALSE	chromosome partitioning protein,ATPase family associated with various cellular activities (AAA),	FALSE	Chitinophaga	Bacteroidetes	unclassified	Chitinophaga sp. CF418	0.5262
2724679792	2728092923	MQKTFYQKELLLKATQQRNGANNNKKDVEKIQSWLNLFAAQNPGSGTATDIDGDFGPATEKAVLNFQKFNGLPQNGNVDQSLFDKLASPLKKAFESPISGNNLRELILNTAKNHLKNQPLELVINNQSNTGPWVRSYMDGHEGTEWFWCMGFVQSIIDQAASIQGKNFKNLMPLTYSCDTVGTTGLQKKILTRYQTARTNSSLIKPGDIFLLQKTPNDWIHTGIVTAVHADTIETIEGNTNSGGSNNGNAVMDKIRNYKQSKLDFFSIDSLA	272	0	1	0	1	4	-42.5	1199.5	2	6	2	1	0.961467	PG_binding_1,CHAP,	CHAP domain-containing protein				AAA,	FALSE	AAA+-type ATPase, SpoVK/Ycf46/Vps4 family,hypothetical protein,	FALSE	Flavobacterium	Bacteroidetes	Flavobacterium nitrogenifigens	Flavobacterium nitrogenifigens DSM 29982	0.5572
2636416141	2639502856	MDDRESWVRVRAGQPSMARSATQAKRAGEGDSIAQHAPAPARAGDARQRSLLTLQMQYGNQYVARMLSRSASEGSMDDVERSIDSARGGGQALDHSVRSRMEPAFGADFSGVRVHTDARADELNQTLSARAFATGQDIFFRQGQYDPGSSNGRELLAHELTHVVQQNGPGVQRKMTVSEPDDPHEAEADAMARAVMRDEHEPGVNREMALDRQPEAPAGDEDKKEETL	228	0	0	1	0	17	-34.5	1163.1	3	9	1	1	0.961371	DUF4157,	protein of unknown function (DUF4157)				Glyco_hydro_19,DAO,	FALSE	putative chitinase,D-amino-acid dehydrogenase,	FALSE	Caballeronia	Proteobacteria	Caballeronia glathei	Caballeronia glathei DSM 50014	0.3336
2643221600	2644010929	MPVLTKKTNTNPSHSASHHDKGKESFFGVQAKLNIGKSNDKFETEADRVADQVVANKQTAKTDTFFSPSPVMQKKLAGDVQKQEEQNKEIQQKTAAETITPITQLKGESIQNKLDTRIPEKREINPAFSSKTLIQHKLEDKVQKKEETIQNKAEVKKTETASRNTLSLKPLIQNKGEEENVQQKKEEEKQAKDEDKQIQKSPAGDANPSDNSNLESNLNSSKGGGSPLSGKVKTEMESGIGADFSNVRIHNDSNAVQMNKQLGAQAFATGNNIYFNEGKYNPNSKDGKHLLAHELTHTVQQGAAIRKKPEPISPAPEMVQGSFLDLVPDWIIDGARHVPGYTLFTVIIGYDPLRQIDVERTPINLVEGLMGLVPFGTAIFDKLQEYGILQQVFDWVEGK…	1366	0	1	1	0	4	-27.8	1043.2	5	8	0	1	0.960941	DUF4157,	protein of unknown function (DUF4157)				DUF4157,	FALSE	hypothetical protein,protein of unknown function (DUF4157),	FALSE	Flavobacterium	Bacteroidetes	Flavobacterium sp. Root186	Flavobacterium sp. Root186	0.0897
2645727685	2646524026	MPVLTKKTNTNPSHSASHHDKGKESFFGVQAKLNIGKSNDKFETEADRVADKVVANKQTAKTDTFFSPSPVMQKKLAGDVQKQEEQNKEIQRKTAPETITPVGQLNGESIQNKLDSRIPEKREINPAFSSKTLIQHKLEDKIQKKEETIQNKTEVKKTETTSKTNTLSLKPLIQNKGEEENVQQKKEEEKQAKDDEKQIQKSAAADANPGDNSNLESNLNSSKGGGSPLSGKVKTEMESGIGADFSNVRIHNDSNAVQMNKQLGAQAFATGNNIYFNEGKYNPNSKEGKHLLAHELTHTVQQGAAIRKKPEPTISPAPEMVQGSFLDLVPDWIINEARHVPGYTLFTVIIGYDPLRQVDVERTPINLVEGLMGLVPFGTAIFDKLQEYGILQQVFDWVE…	1368	0	1	1	0	4	-27.8	1043.2	5	8	0	1	0.960941	DUF4157,	protein of unknown function (DUF4157)				DUF4157,PG_binding_1,	FALSE	Putative peptidoglycan binding domain-containing protein,hypothetical protein,	FALSE	Flavobacterium	Bacteroidetes	Flavobacterium sp. VMW	Flavobacterium sp. VMW	0.0897
2724679776	2728023596	MPVLTKKTNTNPSHSASHHDKGKESFFGVQAKLNIGKSNDKFEVEADRVADQVVANKQTAKADTFFSPSPVVQKRLAGNVQKQEEQNKQIQRKTVAQTITPIVQLKEELIQNKLDSRIPEKREINPAFSSKTLIQHKLEDKVQKKEETIQKKTEVKKTETASKKTLSLKPLIQNKNKGEEENLQQKKEEDKQGKDEDKQIQKSPSGDANPSDNSNLESNLNSSKGGGSPLSGKVKSEMESGIGADFSNVRIHNDSNAVQMNKQLGAQAFATGNNIYFNEGKYNPNSKDGKHLLAHELTHTVQQGAAIRKKAEPISPAPEMIQGSLLSFAIPDFIKNNVRHVPGYTLLTVVAGYDPLNDVNVERNAINLIEGFMGLVPFGTAIFDKLQEYGIIDRVFDWV…	1381	0	1	1	0	4	-27.8	1043.2	5	8	0	1	0.960941	DUF4157,	protein of unknown function (DUF4157)				PG_binding_1,DUF4157,	FALSE	Putative peptidoglycan binding domain-containing protein,protein of unknown function (DUF4157),	FALSE	Flavobacterium	Bacteroidetes	Flavobacterium sp. 9	Flavobacterium sp. 9	0.0897
2754412712	2755810588	MPVLTKKTNTNPSHSASHHDKGKESFFGVQAKLNIGKSNDKYEAEADRVADQVVSNKQTTKADTFFSPSPVVQKKLAVDVQKREEQNKKIQRKTIAETITPVVQLKEELIQNKLDSRVPEKREINPAFSSKTLIQHKLEDKVQKKEETIQNKTVVKKPETTATNTLSLKPLIQNKGEEENVQQKKEDDKQGKDEDKQIQKSPSGDANPSDNSNLESNLNSSKGGGSPLSGKVKTEMESGIGADFSKVRIHNDSNAVQMNKQLGAQAFATGNNIYFNEGKYNPNSKDGKHLLAHELTHTVQQGAAIRRKPDPISPAPEMIQGSLLSFAIPDFIKNNVRHVPGYTLLTVVAGYDPLNDVNVERNAINLIEGFMGLIPFGTAIFDKLQEYGIIDRVFNWVNT…	1420	0	1	1	0	4	-27.8	1043.2	5	8	0	1	0.960941	DUF4157,	uncharacterized protein DUF4157				DUF4157,	FALSE	uncharacterized protein DUF4157,hypothetical protein,	FALSE	Flavobacterium	Bacteroidetes	Flavobacterium sp. 81	Flavobacterium sp. 81	0.0897
2609460291	2612308078	MPYFNKSKKNEIRPEKSKEEVGGVLFDDSAIHENIDHNMEPQTGDSVATFPDNSDEVVGGDLAALRARLQATIGDYLPEFYEFQQTGRNILYPKPVDIKALQARLNSMPITAWIQPLQQQLEQAGNAFLDRFRLFRKEKDWHNNALEFVKFRLAVKETGWDEQQTRDYNEALKHANRLSGYLSGTLDLIQHLNDNPERQTSWEAVRKTSYDMLLNELLPVDAENNGNQYTAKIRGNLTKNHPDNIKFNTIVNSVTRDERMASEALSAETKGLSARLLSGIALTRNSAEKIDKKSETSGITRDIVALCQVLQGVIKTIKRRGEYIQPLTDWQPSEHKLPGQKEELTKAETVKRELVKSRKVMMQKVQGAKTILGVLSDKTNKNRHRITQTLPYSANPDTN…	2123	0	0	0	1	0	-34.9	1140.3	2	11	2	1	0.96094	TcdA_TcdB,	TcdA/TcdB catalytic glycosyltransferase domain-containing protein	2612308082	no clear winner	202	Transposase_mut,DUF4255,	FALSE	Transposase, Mutator family,Protein of unknown function (DUF4255),	FALSE	Yersinia	Proteobacteria	Yersinia ruckeri	Yersinia ruckeri 37551	0.6737
2671180377	2672531532	MPYFNKSKKNEIRPEKSKEEVGGVLFDDSAIHENIDHNMEPQTGDSVATFPDNSDEVVGGDLAALRARLQATIGDYLPEFYEFQQTGRNILYPKPVDIKALQARLNSMPITAWIQPLQQQLEQAGNAFLDRFRLFRKEKDWHNNALEFVKFRLAVKETGWDEQQTRDYNEALKHANRLSGYLSGTLDLIQHLNDNPERQTSWEAVRKTSYDMLLNELLPVDAENNGNQYTAKIRGNLTKNHPDNIKFNTIVNSVTRDERMASEALSAETKGLSARLLSGIALTRNSAEKIDKKSETSGITRDIVALCQVLQGVIKTIKRRGEYIQPLTDWQPSEHKLPGQKEELTKAETVKRELVKSRKVMMQKVQGAKTILGVLSDKTNKNRHRITQTLPYSANPDTN…	2123	0	0	0	1	0	-34.9	1140.3	2	11	2	1	0.96094	Gly_transf_sug,	hypothetical protein	2672531528	no clear winner	1148	DUF4255,	FALSE	hypothetical protein,,	FALSE	Yersinia	Proteobacteria	Yersinia ruckeri	Yersinia ruckeri OMBL4	0.6737
2718217663	2718400596	MRQHDHEHHSTPPPEPLRATADRAPAGPLSPDGIRALQRAAGNTAVVGLLAGQDRDATVQRSPVHDVLRDGGKPLDEPVRREMETRLGSDFSDVRVHTGAAAHTAAESVRAHAFTSGSHIVFQRGRYDTSSEAGKRMLAHELTHVDQQRSGPVAGTDVGGGVAVSHPADTFERAAVANADRVMAQSAQRDQAPPATGARPPVADPDRTAVQRAVGFEIEVPVSTYALAPSPSTQELDEKKEIATPVTSREWVPRRPENPGLKKLRPSLIRRLAKKEVLVEAAGFTLEADDGSSGESNLEFVTEPFPEGAAGRDRLVSALDAIVRVASSTDDRFHTAAELATAAGGRELKPATPTLYFSSQYLTKGTASSGNPQMTAGIPLELLEGLFAAVSNAYDDRAH…	651	0	0	1	0	17	-45.6	1215.4	2	9	0	1	0.960719	DUF4157,	protein of unknown function (DUF4157)				Glyco_hydro_53,	FALSE	arabinogalactan endo-1,4-beta-galactosidase,hypothetical protein,	FALSE	Saccharothrix	Actinobacteria	Saccharothrix carnea	Saccharothrix carnea CGMCC 4.7097	0.2741
2775506880	2776186721	MKTAEHKTVNRAATVQKPAASVAVAGVQLQTSMRVSSPKDPAEKEADATAKKIMRMAVPESSISYVKTDKGGVFRQVKQEEKEKKIQTKLRSPQGLPLASPYIHRFANSGIFTQPKKKEEEKIQRKAEGQANVAANVAADIQSSMATGSPLPLSVRRFMEPRFQANFSNVKINTGDKAAKLNRQLNAQAFTVGNQIFFGKDKFQPEQPEGKELIAHELTHTIQQGAAIQRSEDVTVTQQSPTQVQRLGLSDVLDYFADKANIIPGFRMFTIVLGVNPINMSSVDRSAANILRAIVEFIPGGGLITRALDNYGVFEKVGNWVEQQIKSLGLVGSAFKQAINEFIDSLSWTDIFDLGGVWQRAKRIFTDPIDQLISFAKGLITGILKFIKDAILKPLAGLA…	1077	0	0	1	1	0	-2.4	1071.2	4	8	0	1	0.960226	DUF4157,Ntox15,	putative RNase toxin 15 of polymorphic toxin system				DUF1851,AAA,	FALSE	hypothetical protein,ATPase family protein associated with various cellular activities (AAA),	FALSE	Calothrix	Cyanobacteria	Calothrix sp. NIES-2098	Calothrix sp. NIES-2098	0.0188
2528768159	2529054982	MFSRQSGKSHSSEGGQLKKALAQRSARADKSAVPNYLQSENLSTNSTKKAHEKQAVDKNTEQLIEQQRGNGKPLPEQTRELFENKLGADLSATKVHTGAKAQSAAERLSARAFTVGKDIYFAEGEYSPDSVAGKKLLAHELAHVVQQQGGKADVQEKVQRDYINDGTGNPIAYEFRPGTELQPAFVALAKRLAADGSISDNDLRRLRQSALQQRGTLNDHERLFMAGLLAAANVAILNVSNAGDSFQFATGSITRARREHVNNLDRELPADVQAQVTEFEQAWDSGDAIGVMNELGDIERASARAILRDAGSFREQAQALLDFINGNSISATEVLRAMINSASDNSRGDRVLAGTVYAIVRQAGNPMASRLLGGSVKVDALIPGALAALPGFSGAEEAA…	581	0	1	1	0	2	-36.2	1066.3	3	11	1	1	0.96017	DUF4157,	protein of unknown function (DUF4157)				TPR_11,TPR_1,TPR_2,TPR_9,	FALSE	Tetratricopeptide repeat-containing protein,hypothetical protein,	FALSE	unclassified	Proteobacteria	Alteromonadaceae bacterium Bs31	Alteromonadaceae bacterium Bs31	0.453
2700988694	2701165010	MTLNEFKDKHYGVKGTQKRDELENGYEDFKLGALLYKARLEKGMTQSELAEKVGTTKSYISKIENNVKEVRLSTLQRIVQSGLGGQLDLSIKL	93	0	0	0	1	3	-35.3	1123.2	3	6	1	1	0.960154	HTH_3,	Helix-turn-helix				AAA,Gp49,	FALSE	ATPase family associated with various cellular activities (AAA),Phage-related protein,	FALSE	Tangfeifania	Bacteroidetes	Tangfeifania diversioriginum	Tangfeifania diversioriginum DSM 27063	0.226
2522125168	2522553056	MMITAKGYAAQTAESPLTPWQFERRELGAHDVQIEILYCGVCHTDIHLTRNEWFEGIFPMVPGHEIVGRISTLGTHARKFSIGDLGGVGVMVDSCRECPDCKNGQEQFCSVAPVQTYNNLGHDGLPVYGGYSNTIVVHEDFVHRISEKLDLAGVAPLLCAGITTYSPLKRWNVGKGHKLAVVGLGGLGHMGVKFGKALGAEVTVLSTSPGKKEAAIQLGADHFIISREEAEMKAAFKTFDFVLDTVSGNSDVNPYLAVLKSNGIYVNVGMPGKPWEVSSFSLATGNKVIAGSGAGGLPETQQMLDFCAEHDIVSDIELIDIKDIHTAYDRMQKGDVRYRFVIDMKTL	347	0	0	0	1	3	-16.8	1040.3	0	9	1	1	0.960007	ADH_N,ADH_zinc_N,	uncharacterized zinc-type alcohol dehydrogenase-like protein				HTH_18,	FALSE	hypothetical protein,Helix-turn-helix domain-containing protein,	FALSE	Dyadobacter	Bacteroidetes	Dyadobacter beijingensis	Dyadobacter beijingensis DSM 21582	0.138
2751185675	2752845449	MESAVQTKEGESAAKAVKRASPESAPRAAETGMPLGMPLFLAGGLRTGAPTPWPTSPSPRAVQAQAQDEEEEVIQAKCCDGIGSPPGPLAEEEGRLQRRPSAHDAEGPPLQAIPLARAGLRPQLSVAPADDPYEREADHVAETVMRLPDSSPGSVSRVPGGATLQRLCAECQEERPGTGRVQAKQTEMPVAEAADPLDQTLNHPGSGVSLPAPLQSRIGAVLGRDLSQVRVHSDGRAQDAARSINAKAFTHRNHIYLGRGQSENDMGLMAHEATHVAQQGAAPLARPTAGQPGAGVGADAGATVAENQGVPTIDGSAAALPAETEPARREAQHTQIPSILAGAPAAPAAFASETGAAEPPASSPATPEAEASATLEAEPPAMQTGSGAEDEGAAPGAGG…	1380	0	1	1	0	0	-21.5	1019.1	2	13	0	1	0.96	DUF4157,	uncharacterized protein DUF4157	2752845398	virus	50	AAA,DUF4157,	FALSE	ATPase family protein associated with various cellular activities (AAA),uncharacterized protein DUF4157,	FALSE	Candidatus Tenderia	Proteobacteria	Candidatus Tenderia electrophaga	Candidatus Tenderia electrophaga NRL1	0.1495
2775506881	2776194766	MRNHERKTSTNHSTTPQKPFFDASPDHAFFSTHKPQPTPFFQPQTSTIQAKSATGEEEVQRMPAFDSEVTTNGEVQRKLINSPQHSPVLPIQAKLTIGEPGDKYEQEADRVASQVVEQINTPAPAQSTQGQMVQRQGGEEEESQAKPEITALQPQGENKQELQAKSNLQHGEASTDLTSAINTVRGGGQPLDAGLQRSMGQVMGADFSRVRVHTDTQADQLNRSIQAKAFTTGQDVFFRQGAYEPGSRGGQELIAHELTHVVQQNGGVVMRSPQMQEQLQPHPDKKTPARIVQTQNTQVIQLATDPVGNFASYDAANLQIVSNNTTANPTEAKVLNSGIQGPVSAPQDPGGFATLTHDDYEQMTGTSHPPKRTMYNLDLNWDRDYGNTKRQYTRMHAVN…	646	0	0	1	0	0	-50.9	1197.3	4	6	0	1	0.95997	DUF4157,	uncharacterized protein DUF4157				LRR_8,LRR_8,LRR_8,	FALSE	Leucine-rich repeat (LRR) protein,hypothetical protein,	FALSE	Calothrix	Cyanobacteria	Calothrix sp. NIES-3974	Calothrix sp. NIES-3974	0.2273
2757320427	2757725676	MKTPQKAAPANTKQHQPANRQAAGKDPFFSAAHDVERVPDSPFFEGNKVQRKMRVNEPGDHFERQADQVADKVVQHINQPKTVANSATAATTASAPATTSGVQKKEDKKEDKQEKEQNGGDKELQRRPVFESDADPNEGNTLKRSSQSSAPDVSPQTQQKIEDSKGGGEPLPSNTREEMEGAMGTDLSGVRIHNNSEAAGLSNDLQAQAFTHGNDIYFGAGKYDPQSQSGQHLLAHEVTHTVQQGGNGVKKKGIIQRAATAPTPGAITASTGEKATKEDPIDTKKKIIYIPSINIPTVKYNMMPAGAKANYTFDKTERSGTHLEKWNNAAKASSTFTSEFNKKKAKEIPSDQSKPNFFLTLDSEKHHSSLSHIITGDAAAIQANITRPFWDESGKNIES…	1202	0	1	1	0	0	-37.4	1000.2	4	12	0	1	0.959803	DUF4157,	uncharacterized protein DUF4157				TPR_12,TPR_7,TPR_19,TPR_16,	FALSE	Flp pilus assembly protein TadD,hypothetical protein,	FALSE	Mucilaginibacter	Bacteroidetes	Mucilaginibacter sp. OV119	Mucilaginibacter sp. OV119	0.2867
2617270906	2617974626	VYSEPKTTRTNACQPPVQRVSKGSAAHILEDNRQPNAIQRKPNHTGLPDNLKSGMEHLSGLNLDHVKVHYNSGKPSALQAHAYAQGSDIHIGPGQEKHLPHELGHVVQQMQGRVKPTTTVGGKAVNDSPALETEATEMGNKAVKNG	146	0	0	1	0	2	-36.3	1050	3	6	1	1	0.95945	DUF4157,	protein of unknown function (DUF4157)	2617974621	NO HITS AT ALL	4	AAA,	FALSE	hypothetical protein,ATPase family associated with various cellular activities (AAA),	FALSE	Vibrio	Proteobacteria	Vibrio hangzhouensis	Vibrio hangzhouensis CGMCC 1.7062	0.2375
2775506882	2776203480	MYHEKISQKTSPLINSHSESKDINPSRNYGSLSSVVQRAQQDVNSISGDEKQKLESAIGTKATGEVLTGKQWVPEFKGISGQLWDTVPVQAKLTIGEVGDKYEREADKVAKDVVQQISAPQSPQPQTTINQESEKIQPKYIVQRREAVSGGEASTDLESGINSARGSGKPLDLGLQQSMGQAMGADFSGVRVHTDAASDRLNQSIQAKAFTTGQDVFFRKGEYQPGSRQGQELIAHELTHVVQQTGQISHNKHESTENLSRNPIQQTSSKQLQRKSVNGVNSVGLFRDLGNGLFGSDTPVNANDVVRLVNAIHSAPGITNIKILTGTHGTPNGHLVGEPIFYQEDLENEGHQVQDGGWVNVLNVRRKTKDTVGRWKTPGSSVVIMAWCYSSRTHQNWAG…	412	0	0	1	1	16	-34	1161.4	2	7	1	1	0.959257	DUF4157,Tox-HDC,	alpha/beta fold peptidase-like toxin of polymorphic toxin system	2776203464	phage	15	DUF4255,AAA,	FALSE	uncharacterized protein DUF4255,ATPase family protein associated with various cellular activities (AAA),	FALSE	Calothrix	Cyanobacteria	Calothrix parasitica	Calothrix parasitica NIES-267	0.2464
2596583539	2596795325	MTRALPRRADDPGRKKENRRQEGVGRSSRTPRDLRDLLAAPGHPVDPGLRRDMEAALGHDFGRVRVHTDQDAAALADLVGADAVTVGQDIFFARGAFQPGTVAGRRLLAHELLHTVQVPDPSGALVAGREAGAVSLPQEAVEREAERIAGAEDGQRTEPRERANSAAWLRYAAVDADRMRTEHLDPATLVDRLVAGVLRSLRGDPTDASGRVRAQLARFTPELRRSVVERLETRLPSGDLARLRALTAEAESGAGPREASPVVPEPVTGVVEWIENLRRQAEERRHADTEQDAREREDERDQRTDGAEPRPEPGREPDDRTEPGTQEPGAEEPGSGEPAEEPAPGEEPGPDKDVEDPDADKDKDDKDDKDDGEDGKDGEDKKKDEDGDQDEKEKDKKDK…	2074	0	0	1	0	9	-69	1126.3	4	13	0	1	0.959086	DUF4157,	Phage-related protein				HEAT_2,	FALSE	HEAT repeat-containing protein,hypothetical protein,	FALSE	Streptoalloteichus	Actinobacteria	Streptoalloteichus tenebrarius	Streptoalloteichus tenebrarius DSM 40477	0.7892
2585427687	2586206894	MTSKFGFTKMDINEFETWISNLRVARTIIHIQEHHTWSPSYINFKGNNHFDLQQGMKSYHVSHNGWMDIGQHFTTFPDGTILTGRNLENTPACILGFNSHAICIENLGDFDTGKDLMTAEHKNTIVRITAALCKKFGITVNSDNVVYHHWFNLTTGIRNNGTGNNKTCPGTNFFGGNKVENCNQNFLPLVSAALNGVVPQPAQNIIKYVAVTADSLNIREDANAQSKKVTGVEPATLGAILRVYGEKNGWYKISASQQHWVNGSFTKNVTRATVNATTLNVRSGPGTNFPKVSALTKNQEVFIVEESNGWCKISNDNKWVKKEFLS	326	0	1	0	1	3	-12.1	1044.2	-2	0	2	1	0.958539	Amidase_2,SH3_3,	N-acetylmuramoyl-L-alanine amidase				Transgly,Transpeptidase,BiPBP_C,	FALSE	hypothetical protein,penicillin-binding protein 1C,	FALSE	Pedobacter	Bacteroidetes	Pedobacter borealis	Pedobacter borealis DSM 19626	0.0517
2775507145	2777602859	MRRMVGRYMKLSKQEKIDNIKNNISYAIKSRNESKKSFSERTGITRTTIYNILDGKVDRIQTQTVEKIANFFGTTCRVIEESNLEAIEYRNQLISPDGNKNPLCIPILNEKELIASLDKYIGELIVVHPTTYYFSDESNMIGLNITTPFTHRYQVGALLVIERFKRNDIDDLIILTSRNSLKIESESYVLRNGEILVGCIREERLHAE	208	0	0	0	1	4	-42.1	1194.4	3	4	1	1	0.958345	HTH_26,	Cro/C1-type helix-turn-helix DNA-binding protein				Vut_1,	FALSE	hypothetical protein,hypothetical protein,	FALSE	Vibrio	Proteobacteria	Vibrio sp. MEBiC08052	Vibrio sp. MEBiC08052	0.2338
2639762814	2640816155	MIPPRSALKKDKLASEYHRRKIDELGDPLLVLDKYVDFSALADTIDLVAPRIISPKGGRPPFPTEVMVRIIILKHFHNLSDEKMEYQLLDRMSWQRFCRLTDVINIPDRNTIWCFEKRIGQAGARALFEEAKHQLSTQGFIPRGGQIIDATLIPVPKQHNKKEENEQIRQGKTPDNWTANKRCQKDTEATWTKKNGKSYFGYKLTINVDTKYKVIRHIATGTAAVHDSQFFEAVLDRSNTSRDIYADKGYASQMRERELKEQGYRVHIQRKASRNKPLSDCQKGRNKKIAKTRARVEHIFGSFSQMGEKFIRTIGQLRATFAMTLKATCYNLQRLVYFGKSGIHAF	346	0	0	0	1	1	-25.1	1010.2	5	8	0	1	0.957648	DUF772,DDE_Tnp_1,	Transposase and inactivated derivatives, IS5 family	2640816157	no clear winner	1	PA-IIL,Hemopexin,Hemopexin,	FALSE	Fucose-binding lectin II (PA-IIL),Hemopexin,	FALSE	Photorhabdus	Proteobacteria	Photorhabdus thracensis	Photorhabdus thracensis:DSM 15199	0.0765
2757321053	2758562256	MHSYDSIKENAVTKDSTNKKKQTAQLKDNRSSSAKFTELQSNVDNSAKVVQQKEKSEAIQDATVQRAENKTGLPDQLKSGIEALSGIDMSDTRVHYNSSEPAQLQAHAFAQGNNIHIAPGQERHLAHEAWHVVQQKQGRVKPTTQLKGKTLVNDDQGLEREADIMGARAESITQKKSNEVQKSTVQSKTVQRQVADWNAAVCANGTTVYHNTSQDSAVSLVTDGVRQVENAWGGGILGAGFYTHKTRMGADVYGNRFTLQYRITAALTGQVVPRALIAHGIPGGTDYVTGNDFLTNEDDANEVKLHSGNHLAFVAVRDNRTGVSYNNAAAFINAIMQ	337	0	0	1	0	3	-54.9	1106.3	3	7	1	1	0.957546	DUF4157,	uncharacterized protein DUF4157	2758562262	NO HITS AT ALL	5	Acetyltransf_1,	FALSE	acetyltransferase (GNAT) family protein,hypothetical protein,	FALSE	Tenacibaculum	Bacteroidetes	Tenacibaculum jejuense	Tenacibaculum jejuense KCTC 22618	0.5568
2636416040	2639026351	MARPNAQIQPAGLKATAPQQREGPFFGTSPVKESFFQPVIQRQAEGDTGTQEVAPDVEQQLAQSKGGGSPLPARQQQDMGRAFGRDFSAVRIHEDAGAARLSGQLQAKAFTHGNDIFFGANEYSGDKEGKHLLAHELTHVVQQRPASVIARAPLAPFVNSPVDRSDKTTLLGDGTAANEGMSLEEFSNYTLRQSDWFIDPSLKKPADRNALWSLLNRLRSDDYLIPGAGDVKIKDLVALKPPQWQALSAFGRGCQQVDTVKIQDSTPPLAKRIELGVALQQLEALMGGHVLNNSVSEQQLIDLVASWKVLWKKLKDYWKDFQPHLQQLYTPGAGARGAEFQKIIDMLTVTSSDAFSELKGKVRNLHRFSIPALNKLKANFKNRSRKAPLHLILHTGDDA…	946	0	0	1	1	3	-21.7	1026.2	2	11	0	1	0.957525	DUF4157,SH3_3,	SH3 domain-containing protein				OmpA,	FALSE	hypothetical protein,OmpA family protein,	FALSE	Chitinophaga	Bacteroidetes	Chitinophaga arvensicola	Chitinophaga arvensicola DSM 3695	0.1072
2765236063	2766696408	MQTSYAQKNETTQRAADNTAAAVHDNSPQSESLQRHASLANAAVQRAENPPRPNNTGLPDDLKNGIESLSGYSLDNVRVHYNSPKPATVQALAYTQGTDIHVAPGQEHALPHEAWHVAQQMAGRVVPTTNINGMPVNDNAALEHEADVMGEKALQRQCFVSPLNRRNGTIECMKSVQMRQDFLVFSRRTENLTDPGPNPQYNGTSMSWNVLFNASVPELGDLLNDPEIRITVVIDTNANDAIFLMWKNNIESKLNDKFVVSDGKTRMPLKFEIKKKIGVELAHQKVTVNMGQGRGLNGTINMNMWGATDGVDVTHEFGHMLGAKDEYGVVDGHDFGEGRRENAGVMNNPSEDFLTQHFEYLLSKIQNKHPLPNYRIENVR	380	0	1	1	0	3	-46.3	1082.3	0	10	1	1	0.957266	DUF4157,	uncharacterized protein DUF4157	2766696415	NO HITS AT ALL	1203	DUF4157,	FALSE	hypothetical protein,uncharacterized protein DUF4157,	FALSE	Fibrobacter	Fibrobacteres	Fibrobacter sp. UWR1	Fibrobacter sp. UWR1	0.5658
2630968971	2633981329	MDAHDIEQEHHEPHGPGGRHGHGARDQAHEHDEQRGETAVEAPGAQDHHIFRAAAAGRADVVGAAGMGLLQRTAGNSALGAMVQRARSGAAAPDAEQAEQAEHAEQRGHAGQAEEQRSPVHDVISSGGSPLDTDTRTDMESRMGADFSDVRVHHDSAAHESAKGVGAHAYTVGNNVVFQRDAYDPGSPQGRTTLAHELTHVIQQRNGPVEGTEAPGGIRVSDPSDRFEREAVANADRVLSDPAPEAAPDVVPETVPNAVPAAPVSAAPAPTTASAAPAVQRAATEDEDEQPADVQGSFVQRAAEKKPGEEEEEETPPA	318	0	0	1	0	19	-74.5	1084.2	2	10	0	1	0.956784	DUF4157,	protein of unknown function (DUF4157)				HhH-GPD,	FALSE	hypothetical protein,uncharacterized HhH-GPD family protein,	FALSE	Streptomyces	Actinobacteria	Streptomyces sp. MNU77	Streptomyces sp. MNU77	0.7472
2765235988	2766256189	MDAHDIEQPHDGHEHHGHGERQGPGEREPAHERDEHGGEQRADHAADAPGDRAHHVFRAAAAGRADVVGTAGMGLLQRTVGNSALGAMVQRSRSRSEAEETAAETAGTEHGARPTEEQRSPVHDVISSGGSPLDTDTRTDMESRMGADFSDVRVHHDTAAHESAKGVGAHAYTVGNNVVFQRDAYDPSSPQGRTTLAHELTHVIQQRNGPVEGTEAPGGIRVSDPSDRFEQEAVANADRVLAEPAPETASPAPAPVAGSAPAPVAVPAPASASGPVSAPVSAVQRTAAEDEDEQPADVQGSFVQRAVGKKPEEEEEEAPPA	321	0	0	1	0	16	-78.2	1084.2	2	8	0	1	0.956784	DUF4157,	uncharacterized protein DUF4157				HhH-GPD,	FALSE	hypothetical protein,uncharacterized HhH-GPD family protein,	FALSE	Streptomyces	Actinobacteria	Streptomyces sp. NRRL F-2202	Streptomyces sp. NRRL F-2202	0.7167
2765236026	2766550192	MDAHDIEQPHDGHEHHGHGERQGPGEREPAHERDEHGGEQRADHAADAPGERAHHVFRAAAAGRADVVGTAGMGLLQRTVGNSALGAMVQRSRSRSEAEETAAETAGTEHGARPTEEQRSPVHDVISSGGSPLDTDTRTDMESRMGADFSDVRVHHDTAAHESAKGVGAHAYTVGNNVVFQRDAYDPSSPQGRTTLAHELTHVIQQRNGPVEGTEAPGGIRVSDPSDRFEQEAVANADRVLAEPAPETASPAPAPVAGSAPAPASAPASTPVSTPVSAVQRTAAEDEDEQPADVQGSFVQRTVGKKPEEEEEEAPPA	317	0	0	1	0	17	-78.2	1084.2	2	8	0	1	0.956784	DUF4157,	uncharacterized protein DUF4157				HhH-GPD,	FALSE	hypothetical protein,uncharacterized HhH-GPD family protein,	FALSE	Streptomyces	Actinobacteria	Streptomyces sp. NRRL F-5702	Streptomyces sp. NRRL F-5702	0.7167
2767802025	2767986476	MDAHDIEQPHDGHEHHGHGERQGPGEREPAHERDEHGGEQRADHAADAPGDRAHHVFRAAAAGRADVVGTAGMGLLQRTVGNSALGAMVQRSRSRSEAEETAAETAGTEHGARPTEEQRSPVHDVISSGGSPLDTDTRTDMESRMGADFSDVRVHHDTAAHESAKGVGAHAYTVGNNVVFQRDAYDPSSPQGRTTLAHELTHVIQQRNGPVEGTEAPGGIRVSDPSDRFEQEAVANADRVLAEPAPETASPAPAPVAVPAPASASGPVSATASAPVSAVQRTAAEDEDEQPADVQGSFVQRAVGKKPEEEEEEAPPA	317	0	0	1	0	16	-78.2	1084.2	2	8	0	1	0.956784	DUF4157,	uncharacterized protein DUF4157				HhH-GPD,	FALSE	hypothetical protein,uncharacterized HhH-GPD family protein,	FALSE	Streptomyces	Actinobacteria	Streptomyces sp. NRRL F-5681	Streptomyces sp. NRRL F-5681	0.7167
2773857988	2775122040	MDAHDIEQPHDGHEHHGHGERQGPGEREPAHERDEHGGEQRADHAADAPGERAHHVFRAAAAGRADVVGTAGMGLLQRTVGNSALGAMVQRSRSRSEAEETAAETAGTEHGARPTEEQRSPVHDVISSGGSPLDTDTRTDMESRMGADFSDVRVHHDTAAHESAKGVGAHAYTVGNNVVFQRDAYDPSSPQGRTTLAHELTHVIQQRNGPVEGTEAPGGIRVSDPSDRFEQEAVANADRVLAEPAPETASSAPAPVAGSAPAPASGPVSATASTPVSAPVSAVQRTAAEDEDEQPADVQGSFVQRAVGKKPEEEEEEAPPA	321	0	0	1	0	17	-78.2	1084.2	2	8	0	1	0.956784	DUF4157,	uncharacterized protein DUF4157				HhH-GPD,	FALSE	hypothetical protein,uncharacterized HhH-GPD family protein,	FALSE	Streptomyces	Actinobacteria	Streptomyces vinaceus	Streptomyces vinaceus NRRL ISP-5257	0.7167
2643221646	2644257972	MQARTATARKPRGAASRGPPRAAAAKTSAAGLPRYLQDKAGGGQPLPAPMRTEMEGRFGVPLADVRVHTDGDAAESAAGMGARAYTAGSNIVFGAAHFAPESAEGRGLLAHELTHVVQQQRAGVPATQPSAADGGAHHDKAEREAEANAKKVASSAPLTAKETPAAGVQRSGILDTLGNAAGAVADFGGDVVDAGVDAAGSAVEAVGEAIGAVAMRLVREVAPSLVPVIERGPMALLREMVSSALDGLASVLNALDPSGTLTTMLGVFTGLVERAAGIAAALISGDCQPLLNAIDELKTFVTEVAGEAWDRLTTFLQPIGDFFTDLWNGYGAPAIEWLRSKAGAVWARIEAFGTDIWNWTAPVRNAVGDAWGWVKEQLFGPEDATSADSSGGIVGWITS…	1293	0	0	1	0	0	-25.4	975.1	5	15	0	1	0.956615	DUF4157,	protein of unknown function (DUF4157)				AAA,	FALSE	hypothetical protein,AAA+-type ATPase, SpoVK/Ycf46/Vps4 family,	FALSE	Pelomonas	Proteobacteria	Pelomonas sp. Root1237	Pelomonas sp. Root1237	0.2509
2675903039	2676381831	MSAAQRLSKSKLKSQMPIQRSVSEPSSSDASAASSGVSGFYSAGPVLSLVPPVQAKYETTSFNDPLQQEPREQESEATAIQTRRMDSQGDDDDNDVELTGEVQQQSQSLQRQVENENEDIIQAEQSSAQTRFSASGSSSIHAIASEGLRGAERSLPGQELIQSSFGRHDISNTRVQVSGPAEQANERLGSRAYTRGDRIAFKEEPDLKLAAHEAAHVVQQRRGVRFKDGIGRPGDKYEQQADAVAERVVANQSTEDLLNDKEGKPQSALQTKCDCGGTCSKCVGERKLESDEATIQMDAEVNASRLSEPVADSSVEASFSSARRNSRIADGAGALAEAGNDQTELNVKGESSPANRSISSVSDTTIDGSSSPSAQTSVNVSGADVGSGSGDGGRSQVEA…	1574	0	0	1	0	0	-21.9	989.2	5	8	0	1	0.956455	DUF4157,	protein of unknown function (DUF4157)				AAA,	FALSE	hypothetical protein,ATPase family associated with various cellular activities (AAA),	FALSE	Nitrosomonas	Proteobacteria	Nitrosomonas ureae	Nitrosomonas ureae Nm9	0.0631
2765235839	2765573452	MSRHKKTFAPRAGRSGKQNINSKEDKDKHEQITDQDSKISLAKAETTQITYDPFKNRAFNKIEKNVSVIQLFDKGQHVSTLHNALNKLGHKTPENKNLFWNETKTGIINFQRKNNINTSGTLNRETLLKMNEALNFLNSRKEVGLPVSERAKMLYEAFEHRTLGIFSGTDEDKVFMALEKLSYEERYELIQYYDVTYKPKRKVGLVQDLYEELGNKDLFKAIRLLYANYEEPQSQLVPEPANPEGELLQEVVVTGKGSWIKPKTKYAIEGQPIEFDCTYQYETPVITTEGSKKPEVVRKVLIRNGGRVYNLFEYPFRKDTKTFRQDGTAISQFSINTHQSGNFTFVFIIENTLTKEFRAHTKEYQVKTLEEAAAGDLKKNKIQNYSDFRQQAAFIEFNL…	1241	0	0	0	1	16	-67.2	1160.4	4	9	1	1	0.956161	PG_binding_1,DUF4237,Ntox28,	putative peptidoglycan binding protein				AAA,	FALSE	ATPase family protein associated with various cellular activities (AAA),hypothetical protein,	FALSE	Chryseobacterium	Bacteroidetes	Chryseobacterium indologenes	Chryseobacterium indologenes AA5	0.8044
2767802478	2770362601	MSRHKKTFAPRAGRSGKQNTNSKEDKDKHEQITDQDSKISLAKAESTQITYEPFKNRAFNKVEKNASVIQLFDKGQHISTLHNALNKLGHQTPENKNLFWNETKTGIINFQRKNNINTSGTLNRETLLKMNEALNLLNSRKEVGLPVSERAKMLYEAFEHRTMGIFAGTDEDKVFMALEKLSYEERYELIQYYDATYKPKRKVGLVQDLYEELGNKDLFKAIRLLYANYEEPQPVLEPEPAHPEGELLQEVVVTGKGSWIKPKTKYAIEGQPIEFDCTYQYETPVMYAEGNKPKVPEVVRKVLIRNNGRVYNLFEYPFRKDTKTFRQDGTAISQFSINTHESGNFTFVFIIENTLTKEFRAYTKEYQVKTLEEAAAGDLKNNKIQNYSDFRQQVAFIEF…	1233	0	0	0	1	16	-72.4	1160.4	4	10	1	1	0.956161	PG_binding_1,DUF4237,Ntox28,	putative peptidoglycan binding protein				AAA,	FALSE	ATPase family protein associated with various cellular activities (AAA),hypothetical protein,	FALSE	Chryseobacterium	Bacteroidetes	Chryseobacterium sp. AG363	Chryseobacterium sp. AG363	0.875
2778261677	2780987255	MSRHKKTFAPRAGRSDKQNTHSKEDKDKHEQITDQDSKISLAKTESTQITYDPFKNRAFRKVEKNASVIQLFDKGQHVSTLHNALNTLGHKTSENKNLFWNETKTGIINFQRKNNINTSGTLNRETLLKMNEALNFLNSQKEIGLPVSERAKMLYEAFEHRTLGIFAGTDEDKVFRALEKLSYEERYELIQYYDATYKPKRKVGLVQDLYEELGNKDLFKAIRLLYANYEEPQPALEPEPAYPEGELLQEVIVTGKGSWIKPKTKYAIEGQPIEFDCTYQYETPVMYAEGNRPKDPEVVRKVLIQNEGRVYNLFEYPFRKDTKTFRQDGTAISQFSINTHKSGNYTFVFIIENTLTNEFRALTKEYQVKTLEEAAAGDLKKNKIQNYSDFRQQVAFIEF…	1258	0	0	0	1	16	-75.2	1160.4	4	9	1	1	0.956161	PG_binding_1,DUF4237,Ntox46,	putative peptidoglycan binding protein				AAA,	FALSE	ATPase family protein associated with various cellular activities (AAA),hypothetical protein,	FALSE	Chryseobacterium	Bacteroidetes	Chryseobacterium culicis	Chryseobacterium culicis MYb25	0.8731
2510065008	2510086854	MYRQEISQKTSPPINSHSESKDINPSRNYGSLSSVVQRAQQDVNSINADEKQQLESAIGTKATGEVLTGKQWVPEFKGISGQLWGDAAIQMKGKDNNVSEVELENKTGLPDNLKAGIENISGIAMDDVKVHYNSSEPSKFQALAYTQGTDIHVGRGQERHLPHEAWHVVQQKQGRVKPTLQMKGAAINNDSSLEREADVMGAKALQSSLPTTQLQKHYGSASVLQRQETSFPEDSEEKLKEMGVLQRKEQSGAIQFRGGPTVGILKIKSSDIGSSLLAGHAWLSYTPTGGGEVTHGTWGNTDHIGYNRNFECGRNARAERATDVDNTDLGNLNNFIAANDKWTYLNNCSSFAARGWRAVTKERLAYKSLGFIPNPSALGVGIVAANGGTTGVLPANRGS…	445	0	0	1	0	17	-40.3	1180.4	2	9	1	1	0.956134	DUF4157,	protein of unknown function (DUF4157)				DUF4255,	FALSE	Protein of unknown function (DUF4255),hypothetical protein,	FALSE	Rivularia	Cyanobacteria	Rivularia sp. PCC 7116	Rivularia sp. PCC 7116	0.4211
2772190735	2772734650	MRARGEPQETGRKGRTQTRTASPAERAPLTGGPSPAGMPALQRAVGNAVVARMVEEERHEHGAGCGHGAAGRRSAVHDVLSTPGRPLRPALRTEMEARLGESFHDVRVHTGPEAADSADSVGARAYTSGSHVVLGRGGADKHTLAHELTHVVQQRRGPVAGADDGAGLRISDPGDRFEREAEANARRVMASPAPVRTAVPEHPVADGGETAVQRAVLVGGAEVAEPARLVEEAGLDHLLTDTARLVLGYAPQLTAEVPLQVKDAEDLVIEVGRIAAMIDLVHSINSSGILGRRTLSRQGTAFTGSNDEGDGTALAVNVLDARAGGSDADIRNVVDESLTARDRGSFSVAMERPVDDDMILADMAGDVPGAALSETELAAIREAAEGDASLIGMLVSAKL…	546	0	0	1	0	10	-50.6	1070.2	2	12	0	1	0.955935	DUF4157,	uncharacterized protein DUF4157				Phage_sheath_1,AAA,	FALSE	hypothetical protein,ATPase family protein associated with various cellular activities (AAA),	FALSE	Streptomyces	Actinobacteria	Streptomyces caelestis	Streptomyces caelestis NRRL B-24567	0.4846
2716884911	2717952663	MSTTYAQKSSTVQKVAGSKAASLFDSSSQSESLQRKANMANNAVQREESPRPNNTGMPDNLKSGIESLSGFSMDDVRVHYNSSKPTTVQALAYTQGTDIHVAPGQEKHLPHEAWHVAQQMAGRVSPTTNINGMPVNDNASLEHEADVMGDRAISPNISKNNELTSYHPHNNTMVVGSVSQFVGQWEKEGQLEKWSNLRSGVRWYRYSDNGRWYRNSDNGRWYKNPDYNKIWYRIENEEAIPQQLKKSYKAYCGKKLSREIWVKIHELWANSELKKEGCPKFGMEVELDRNRLNGSKHGFQVAENTPEENFKAKSLFSIADGLVDVTFDTDTNYDTQKRNPSELVIELVFDALKIPLYDDLYAIGENIALEIQDLTYAYIERKRNQDIGKGKITPINVAT…	680	0	1	1	0	2	-21.1	1055.2	3	11	1	1	0.955748	DUF4157,	protein of unknown function (DUF4157)	2717952657	NO HITS AT ALL	5	DUF4157,	FALSE	hypothetical protein,protein of unknown function (DUF4157),	FALSE	Fibrobacter	Fibrobacteres	Fibrobacter sp. UWB10	Fibrobacter sp. UWB10	0.2385
2541047992	2545496090	MKEVSVPEPVNLPAQSAVQENLQSDVLKVDGQPGFFFQTKLNVGAPDDPLEKEADEVADHVMRMPESNFLQRKCNECEAEEKKEESIHKKPLSDTVTTFIQRKSIGNPTSASDQVSQNIHNSRGNGSSLDDTTQTFMSSRFGSDFSNVNIHTDSNAVQLSRELNAKAFTVGNDIYFNQSQYQPQSSEGKQLLAHELTHTIQQGGNHINMKSESLTPDREHSFLQRKHELNSQVNYEAVSTPVPEIKPEVLQKNSIGIQKQSFAPPPDDPNTGLNDLSIQRKCAHCEAEEEIQRKPGDLGESYLQSTGNEADVIVYTLLGAYDEIQGIGSLHHVLIISGTTAVLYSIKGDVTGFEKTIQATYTFRSIAFGNHYLIQTVGNKFALLGMVEVEQADGDKILK…	1693	0	2	1	1	2	-11	1044	-2	6	0	1	0.955701	DUF4157,Ntox1,	Putative RNase-like toxin, toxin_1				GerE,DUF4157,	FALSE	regulatory protein, luxR family,protein of unknown function (DUF4157),	FALSE	Arcticibacter	Bacteroidetes	Arcticibacter svalbardensis	Arcticibacter svalbardensis MN12-7	0.022
2724679001	2725000774	MKHSKEQHKSSSLLKGKMNLSFFSPTQVHAKLKINTPGDQYEQEADVISSQVASHQELNDSIYLKGNFSGNTKQNSPLKGQPNGSPSPVTDSCRTAGEPIENRVRESMESSFDQDFRNVRIHNDGTANKSADEINAKAYTFQNYIVFGKNQYNPQTFEGKKLLAHELTHVVQGTKQIQRDPDEEAEKVEQEKIAKLKSAIKTAFSLKSVEDGSSNWTSEELRITKEGIEMIPKADIPALKDVVLKRVTSLGGKIAGQFGSEQSVDDTTVTNEYELEIADLNFSTGSTEAEQKRLVQHEVGHAIASLPSRKANLAANVALAKFNEKVNLQNDSADPFNTANDEFNDAVTDYNNKVDEYNNESDSTIKKQLKSEMDALKKTVEQKRKERTKKETEFNSAED…	612	0	2	1	0	2	-26.8	1150.4	3	6	0	1	0.955314	DUF4157,	protein of unknown function (DUF4157)				AAA,DUF4157,	FALSE	ATPase family associated with various cellular activities (AAA),protein of unknown function (DUF4157),	FALSE	Algoriphagus	Bacteroidetes	Algoriphagus resistens	Algoriphagus resistens NH1	0.0587
2626541542	2626624777	MAKKTKASHLKPGEMEKEHRVRPKEPQSSVAKFHGRESNTFPLGETPFLPQMDEHAALLKAAHSNEGRANLVLHLQRTYGNIYVQRLLNSMEVQAKLSISTPGDIYEQEADRVAEMVTKATASQTQRQEEEEEVQAQRQVEEEEEPIQMKVSSLQRQEEEEEVQAQRQVEEEEEIQAQRQEEEEEVQAKLVQRQEEPEEEEEIQAQPVNNQPVTISDSIEASINSVRGNGQTLSESVREPMERSFGADFSDVQVHTDSEADTLNQKLNAKAFTTGQDIFFRQDEYNPNSDSGKKLIAHELTHVVQQSGVRVSRDDRSEAVASERNILKHGKHTVTTQPESVKIQRDWEPTVEDLKFLKSIHHSALDLYKLNDYIRYSGLYNMLEGFAQSEYSAENIHFL…	516	0	1	1	1	1	-47.9	990.2	3	8	0	1	0.955312	DUF4157,RGS,	Regulator of G protein signaling domain-containing protein				Tail_P2_I,	FALSE	hypothetical protein,phage tail protein domain-containing protein,	FALSE	unclassified	Chloroflexi	unclassified	uncultured Dehalococcoidia FW22 190_B1 (unscreened)	0.2645
2648501563	2650336414	MSFIAEKIHSQKNSSVSRPFLSRKENNRTPFFQAKLTVGQTDSVYEREADAVADQVMRMEDEHIQPTIAPLDVQRMCSNCEEEKHLQRKEEESSLEKNSEAPPLVSEAIHSSGKSMDEGTRSFMESRFGKDFSNVKIHTGTVAAKSASSINALAYTSGDNVVFNEGQYSPETDSGKKLLAHELTHVVQQGGSNEKINRKEDGEADPCSYSGKGSKDTEIHLNLSKKAVRVFKKSGKTSTHTEFGNLITGPSTEALAEANGWCHMFTVDSKTDGPSPKKKLHNFVVYCGEFGFHSDHWTKNKKGTIEKIPGAESHGCARIPDGGDFEKGDSRKFFNLVSEGDCVRIYKRDFWREPTFANCSGGDKCKV	367	0	3	1	0	4	-31.8	1064.3	3	6	1	1	0.95499	DUF4157,	protein of unknown function (DUF4157)	2650336407	phage	2218	DUF4157,YkuD,SPOR,Polysacc_deac_1,	FALSE	L,D-transpeptidase catalytic domain,Peptidoglycan/xylan/chitin deacetylase, PgdA/CDA1 family,	FALSE	unclassified	Bacteroidetes	unclassified	Bacteroidetes FNED7-bin-32	0.189
2509276020	2509384344	MKHFSSKTNQSQGSPAQKQPESFFQAKLNVGQPGDKYELEADNMADQVVSGISEMETSPSPSPSPDNTLQQQEEEHQTSEVETAEVQEKPLAEHITPVVQAQVEEDQVQEKEEEEELQMKEEEEVQKSPSSNEEDDENTNGNLQTKADQSPSVSPQLESQIHSGSGGHSMDADTQSSMESGFGADFSDVKVHTDHSAVQMSQDLGAQAFTHGNDIYFNEGKYDPGSTSGQHLLAHELTHTIQQGSSSAVQGKLVQREGEEGEELSPPEGIEPVDESQNLFSFRDAGGNLSILESGAGKNLKIGKISISTFKGDRYSSLFNPPFQLPTGRNTNQVDNWKSSLNSTVTQQLNTKISDATNLGGFSREESEEDRKYFFKGKNDPEYIVFGNRAELLDISLIP…	1212	0	1	1	0	2	-42.6	1091.3	1	14	1	1	0.95466	DUF4157,	protein of unknown function (DUF4157)				TPR_11,TPR_16,TPR_19,	FALSE	Tetratricopeptide repeat-containing protein,hypothetical protein,	FALSE	Echinicola	Bacteroidetes	Echinicola vietnamensis	Echinicola vietnamensis KMM 6221, DSM 17526	0.693
2754412428	2755135675	MRIQEPQQQNVSQMGALVQRKCTHCEHEEKIQKKPLADNIRPLIQRSPNSEDGGHASDQVESQINNSKGEGSSMDNGTKNFMENRFGIDFSGVRIHTGSQAVQMSRELNA	110	0	2	1	0	2	-46.3	1155.4	2	7	0	1	0.954601	DUF4157,	uncharacterized protein DUF4157				DUF4157,	FALSE	uncharacterized protein DUF4157,hypothetical protein,	FALSE	Flavobacterium	Bacteroidetes	Flavobacterium sp. 1	Flavobacterium sp. 1 (v2)	0.2104
2513020052	2513233742	MPAFGQKSKPSPSTPSAFSSRKGEDFFGVQAKLNIGKSNDKYEVEADNVADQIVSQKQNKNLSESFFNPSPLIQKKTNEPQKKEEKESTIQEKPLSESITPVQLKTEKEEAIQNKTEIPVSENKKTVEKAPVTKPLIQQKKTEDEVQTKEGEEEIQSKENDKELQTSAAADANPTDNSNLENNLNRSKGGGSSLPGPVKKEMESGFGADFNNVKIHNDSNAVQMNKELGSQAFANGSDIYFNEGKYNPNSTDGKHLLAHELTHTVQQGASAIQPKMIQKTATPPATAAAPGRNESISLQTPTFTPTEAISAQIEAAGNRGADVDVTFGQWASGTIKIKKNTDDTYSTKDSRQSIALGISYLSPLTSINITPVLAVQIENSNITGYITVKAGDRLVGNPA…	1363	0	1	1	0	4	-19.7	991.2	3	13	1	1	0.954473	DUF4157,Endonuclea_NS_2,	DNA/RNA non-specific endonuclease				DUF4157,PG_binding_1,	FALSE	Putative peptidoglycan-binding domain-containing protein,hypothetical protein,	FALSE	Flavobacterium	Bacteroidetes	Flavobacterium sp. CF136	Flavobacterium sp. CF136	0.2979
2667528136	2670947781	VKVAEVQKSTTAKNTIQKKRQPFFNKGGEGSFFSKSSEATTPFFTPTVQPKLKVGKPNDKYEVEADAMADKVVQKLSQPKDSSPSHSDTSVQAKHTPVGREHLQKKEDDEVSEHDNELQLKPIFESNAEQPPEADVQTKLSTPTVQKDTSQEEKLQKKEEEQISESDKEVQRKPIFESNAEQPEANLQAKFINIPTIQRALSSGEEEQIQEKENVGEGESEIQTKTEIADSGRLGEEEDSIQTKSENTSQEATSDLQNRLNSSKGGGSPLSIDTQNDMGSAFGADFSKVRVHTGSESIQMNKELGAQAFTHGNDIHFNEGKYNTNSDSGKHLLAHELTHTVQQGAAIRTKKENISDTNQPVIQRKSWARRKIESGLNWAAERAIPGYTLLNVILGKNLI…	1157	0	1	1	0	3	-31.7	1026.1	5	8	0	1	0.95409	DUF4157,	protein of unknown function (DUF4157)	2670950364	phage	1000000000	0	FALSE	hypothetical protein,hypothetical protein,	FALSE	Aquimarina	Bacteroidetes	Aquimarina longa	Aquimarina longa SW024	0.1124
644736340	644966111	MNGQPTLKQQGYFFPAEFHPHVATWLSWPHKEASWPGKIHTIYPYYSQFIKYLAESEIVRINVNDEAMKAFATGHLQKAGVNLDKVEFHLNPTNDAWCRDHGPAFLINPAAAQKKVIVDWNYNAWGGKYPPFDKDDVVPTRIAEHFNLPVYHPGIIMEGGSVEFNGKGSVLTSGCCLLNENRNPHLNREQIEGYLQDFYGVDQVLWVDEGIIGDDTDGHIDDTVRFVNEDTVLTVIETNKQDENYELLQQNLQQLKQMRLLNGKQLNVVELPMPDAVVYEDQRLPASYANFYISNKHVIVPVFNCKNDDKALRIISECFKDRDVVGIDSTEIIWGLGSFHCLSQQEPAV	349	0	0	0	1	2	-25.1	1014.2	2	3	0	1	0.953919	PAD_porph,	agmatine deiminase (EC 3.5.3.12)	644966105	NO HITS AT ALL	5	YkuD_2,CN_hydrolase,	FALSE	hypothetical protein,Nitrilase/cyanide hydratase and apolipoprotein N- acyltransferase,	FALSE	Chitinophaga	Bacteroidetes	Chitinophaga pinensis	Chitinophaga pinensis UQM 2034, DSM 2588	0.03
2634166296	2635079577	MNGQPTLKQQGYFFPAEFHPHVATWLSWPHKEASWPGKIHTIYPYYSQFVKYLAESELVRINVNDETMKAFATGHLRNAGVNMDKVEFFIHPTNDAWCRDHGPAFLINPAAEQKKVIVDWNYNAWGGKYPPFDKDDVIPTSIAKHFNLPVYHPGIIMEGGSVEFNGKGTVLTSCCCLLNENRNPHLNREQIEGYLHDFYGMDQVLWVDEGIVGDDTDGHIDDTIRFVNEDTVLTVVESNKQDENYELLQGNLRQLQQMRLLNGKQLNIVELPMPDAVVYEDQRLPASYANFYISNKHVIVPVFNCKNDDKALQIIAECFKDREVVGIDSTEIIWGLGSFHCLSQQEPAV	349	0	0	0	1	2	-25.1	1014.2	2	3	0	1	0.953919	PAD_porph,	agmatine deiminase	2635079571	NO HITS AT ALL	5	YkuD_2,CN_hydrolase,	FALSE	L,D-transpeptidase catalytic domain,N-carbamoylputrescine amidase,	FALSE	Chitinophaga	Bacteroidetes	Chitinophaga filiformis	Chitinophaga filiformis DSM 527	0.03
2758568846	2761186652	MNGQPTLKQQGYFFPAEFHPHVATWLSWPHKEASWPGKIHTIYPYYSQFVKYLAESEIVRINVNDEAMKAFATGHLRNAGVNMNKVEFFLHPTNDAWCRDHGPAFLINPTTRKKVIVDWNYNAWGGKYPPFDKDDVIPTRIAEHFNLPVYHPGIIMEGGSVEFNGKGTVLTSGCCLLNENRNPHLNREQIEGYLQDFYGVDQILWVDEGIVGDDTDGHIDDTIRFVNDDTVLSVVETDKQDENYELLQGNLRQLQQMRLLNGKQLNVVELPMPDAVAYEDQRLPASYANFYISNKHVIVPVFNCKNDDKALQVIASCFKDREVVGIDSTEIIWGLGSFHCLSQQEPAI	348	0	0	0	1	2	-25.1	1014.2	2	3	0	1	0.953919	PAD_porph,	agmatine deiminase	2761186646	NO HITS AT ALL	5	YkuD_2,CN_hydrolase,	FALSE	L,D-transpeptidase-like protein,N-carbamoylputrescine amidase,	FALSE	Chitinophaga	Bacteroidetes	Chitinophaga sp. S165	Chitinophaga sp. S165	0.03
2775506907	2776296189	MRTSPNTSPREANGSQAASPTRTNRSFFDEAASSLFFSPVTVQPKLVVGASNDAYEQEADAMASRVMTMNDPASISSPSLASVSPATIQRKCAHCEEEEKKIQRKESSNTETTASADVSYQLTSGRSGGSPLPNQTRGFMENALSADFSNVRLHTDAKAVQLSRQLNAHAFTYGNDVYFNNGQYAPDSRAGKQLLAHELTHVVQQNAGIQRKRIQREPTATVDNVPGACSFDQHHQIEPAVRQATTWLRATIRRLDTFIGSPAREPGVQAALERHFHSSTAETAGRVRRIFGRIDSEILSRPDLQVECHTTTDTSCNAAGAYVTGNLFVFCPAFFNGSANWQAISVIHEMAHTLTGVTHITDRAYQSDRYYRMQSTMEALTNAASYENFCLEVGTNTPQ…	568	0	0	1	0	4	-35.8	1019	0	12	0	1	0.95274	DUF4157,Aspzincin_M35,	lysine-specific metallo-endopeptidase family protein	2776296196	phage	6	AAA,LGT,	FALSE	ATPase family protein associated with various cellular activities (AAA),prolipoprotein diacylglyceryl transferase,	FALSE	Spirosoma	Bacteroidetes	Spirosoma pollinicola	Spirosoma pollinicola HA7	0.2661
2667527390	2667966043	MKTSRYAQENKSTSSRSAANSQFSGQAAAQRVEEEEPVQNKVVSQLMPEEEELTQGKFNTAQLMAEEEEPVQGKFETVQQKPNKTGMPDSLKSGIENLSGVDVSDVRVHYNSPKPAQMNAHAYAQGSDIHIASGQEKHLPHEAWHTVQQKQGRVQPTTAVNGVAVNDNVGLEKEADVMGAKALNTK	186	0	0	1	0	1	-45.3	1110.3	1	11	1	1	0.952322	DUF4157,	protein of unknown function (DUF4157)	2667966038	NO HITS AT ALL	4	Methyltransf_25,Methyltransf_25,	FALSE	Methyltransferase domain-containing protein,Methyltransferase domain-containing protein,	FALSE	Fabibacter	Bacteroidetes	Fabibacter pacificus	Fabibacter pacificus CGMCC 1.12402	0.5981
2627853636	2628313259	MRAHDHEHEQDPAHEHDEAFRPVRAAEAREAADTSHLFRAAAAGRSDVIGTAGMSSLQRAVGNSAAGSLLDRKPAPDEDQMESGGTPRSPVHDVVSSSGGRPLDTDTRSDMESRMGADFSDVRVHTDSAAHESAKGVGAHAYTVGNHVVFQRDSYDPASPGGRTTLAHELTHVIQQRNGPVDGSEAPGGIRVSDPSDRFEQEAVANADRVLSAPVRAPAPESGPDAAPAPAGAPVSVPAGGGGAS	245	0	0	1	0	21	-53.9	1158.3	-1	8	0	1	0.952123	DUF4157,	protein of unknown function (DUF4157)				BPL_LplA_LipB,	FALSE	lipoate-protein ligase A,hypothetical protein,	FALSE	Streptomyces	Actinobacteria	Streptomyces sp. 150FB	Streptomyces sp. 150FB	0.346
2643221584	2643928001	MADGTSIPRRRERQPPGSAPRAVAAARPRGPPAAAKPIVGPGPDAAGESWRAMALSSTHTPSGAETPMATPPEPAAPAPPVAMPPAEGVDRPREEGEADWAGAAAEQLQRRRSAPPKAKAADEGVAERTGRTPHRERLDASSAEREPPPSLLTGRPIHAAARFDPTREGLFSDLEGPSTGSGGEGGLWAMLDEILGAPAQGEPLPGDERRLLEALFGADLGDVRVHPGGDAATVVDAAGAEATTVGRDIAFAPGAYRPGDPDGLNLLAHEVAHAVQQGPAPADPDAAGERPDIEVSPHPDPVPAEASAEVEPSADPAVTAPSEVEIEGAGGPAAETLQLPDTLATPPAMPPIAGAGEGAVEPPPVAAEAAAPPSPSEPPESVEPIAPTPAAAAPVRVGP…	2694	0	0	1	1	4	-29.9	917	4	14	0	1	0.952094	DUF4157,Annexin,	Cell division protein DedD (protein involved in septation)				0	FALSE	hypothetical protein,hypothetical protein,	FALSE	Caulobacter	Proteobacteria	Caulobacter sp. Root656	Caulobacter sp. Root656	0.2688
2770939619	2772026955	MKEAVHAERDSAQVLQERARRSAGAADPLRDSPRLVAQRARIDAAFGAVAQKAGGLEDEEPLQARMETAAPQNETGMPNQLKAGIESLSGMDMSDVRVHRNSDRPAQLNALAYAQGNDIHLGPGQEQHLPHEAWHVAQQAQGRVRPTVQLQGGVGVNDEAALEAEADAMGERARGGFAQRAVPDASESASMGGAAPVQREVKQNTAPWGIHKDKWYTTLAPHSYFATKGEAEAHEAGLQQQQAQQVLLAQQQAQQAWQAVADVQAWNILPSARGHYADGWGQAYGITNDGTLCQYIEDYVADGGEANGVNTIEMGTFQNSWEHISKTCTVAYEVTNRTVTVGNITDVIWRRRVFHCGPSNQGS	363	0	0	1	0	2	-33.8	1040.1	2	10	0	1	0.951906	DUF4157,	uncharacterized protein DUF4157	2772026960	NO HITS AT ALL	4	He_PIG,	FALSE	hypothetical protein,putative Ig domain-containing protein,	FALSE	Pseudorhodoferax	Proteobacteria	Pseudorhodoferax soli	Pseudorhodoferax soli DSM 21634	0.177
2627854273	2630877911	MQKYNSFLGRGWSFPPEFKKGTKSVKLLENEEDIKSSLEILLSTRLGERIMVPDYGCNLDELLFKPLNLTLKTYVIDLIKRAILYHEPRIDVNKIAIDPINEPEGELLINIDYTIRSTNSRKNMVFPFYKTEGSET	136	0	0	0	0	3	-35.2	1156.4	2	7	2	1	0.951693	GPW_gp25,	hypothetical protein				PAAR_motif,	FALSE	hypothetical protein,Zn-binding Pro-Ala-Ala-Arg (PAAR) domain-containing protein, incolved in TypeVI secretion,	FALSE	Draconibacterium	Bacteroidetes	Draconibacterium sediminis	Draconibacterium sediminis JN14CK-3	0.4892
2617270928	2618074017	MGTPNFIQRLEALEGDQWVREPPAPSEEIDTAEEALGCTFPSDYRELLRRSRSGVVYGPNTSLVYEPVNRLVELNQGWRFTDDLSDPLVFGSDEGGCLYFFDPQDHLGNGPDAVYYVEMNVFDRDSSVLIGESLSDVVSRVLDGANFLDYFYSTEG	156	0	0	0	1	7	-28.6	1033.2	-2	4	1	1	0.951551	SUKH_6,	SMI1-KNR4 cell-wall				Tox-SHH,	FALSE	HNH/Endo VII superfamily toxin with a SHH signature,hypothetical protein,	FALSE	Halogranum	Euryarchaeota	Halogranum amylolyticum	Halogranum amylolyticum CGMCC 1.10121	0.1134
2627853604	2628197187	MEFTPTQKPESVQTRQPIPDTQIDSPQSEAGAAVGIPLYLQRSISVQPKLAVGESGDVYEQEADRVAQQIMRMPKAEASLTAQREVLSKAVQTNPFTESIALSIQRNSTQSSSQVSEATESRLNQSKGGGSPLSDEVRSFMEPRFGADFSQVRVHTGIESVQMNWDLSAQAFTHQQNVYFGAGKAPAKDELTAHELTHVVQQTGTIQRQGTASSPHTIEASTGSVSWIDPASPAGSGRLGIPDPAPPATISESFITGSSGFRFSNYLHGYLTTNDSATIATAGLYSNSGIYASPSQFGLASARFPTISNRTDITRGGIQGVQFNQLVGARTISAGVAAGVVGAGVGIGAGAFLGAKGGALIGSLGGPIGAGVGALIGAGIGAGVGYFSGTAVANTIPQT…	479	0	1	1	0	0	-29.9	1107.2	0	8	1	1	0.951478	DUF4157,	protein of unknown function (DUF4157)				AAA,DUF4157,	FALSE	ATPase family associated with various cellular activities (AAA),protein of unknown function (DUF4157),	FALSE	Phormidesmis	Cyanobacteria	unclassified	Phormidesmis sp. BC1401	0.2342
2636415958	2638722070	MKASIRHSARDRTRAGGGKEAGRARNDAPARGEADAGHGAGQVVARMGNRGLAALLGANPAQGPAAERAADLLAQRALQIPQVPPGSDGPPVHGHRQAAADAPPPPDAPAHVRAAVSTRGQSLDPELAERLGRAFDFDFGNVSIHRDAPAARSTGALGAHAYAVGRHVVFAPGQYAPRSPGGQALIAHELAHVVQQRHAGPRVQLKKAPAKSVPALTVNGATFEEAAANFAQLLQQHQESDKARIVIVNGPNVRVFDETGKPVVKTFFHLQSPVTVPVGVYRQTKGARLRPIIINEDGSYGIGHLNMEGTLNFAKDIDDQEGFNKALEGAKYIYYVSPNSTAVAATADAPAPVPIENLPEFMEFEAKSKANLPAWPSATLPLTSQLATVNSTGSFICKV…	1574	0	1	1	0	5	-48.6	1055.3	4	13	0	1	0.950897	DUF4157,	protein of unknown function (DUF4157)				DUF4157,	FALSE	hypothetical protein,protein of unknown function (DUF4157),	FALSE	Pseudoxanthomonas	Proteobacteria	Pseudoxanthomonas suwonensis	Pseudoxanthomonas suwonensis J1	0.5016
2600255094	2600940297	LHQRISKKQKASQQAGPVIQKKTSSSGAAVPMPSSRIAQLQQTAGNRAVAQLLQTQDSESATPQASPNRTGLPDQLKSGVEQLSGMSMDDVKVHYNSSKPSQLNALAYAQGSQIHVGPGQEKHLPHEAWHVVQQKQGRVKPTTQMGDVDVNDNPSLEGEADRMGASAARSGTGVSSKELADVPAPSGSAQLFTGANEDNLDRLKKSRTASGNDNMQLDHSVSQDMMKKLAATAASIGEMVQPSATQYVLTKAAYTKFSDAAKPEEGESGLKNTLLNLKKQYNPRLPAYNWQPGLRLRSANGDERQQIRANPAKRIHPGT	319	0	0	1	0	18	-26.3	1135.5	4	12	0	1	0.950886	DUF4157,	protein of unknown function (DUF4157)				HisKA_3,	FALSE	two-component system, NarL family, nitrate/nitrite sensor histidine kinase NarQ,hypothetical protein,	FALSE	Paenibacillus	Firmicutes	Paenibacillus gorillae	Paenibacillus gorillae G1	0.1643
2528768220	2529252340	VHEHEQDRADKPTRQQAPLSTNAPAEASSGLRAIRGLQRSIGNAAVAQLLDSAEQVEQEETHESSTGVHEVLSGSGQPLANGVRSDMESRLGADFSSVRVHNDSAAADSADRIGARAYTSGEHVVLGRGGGDDHTLAHELWHVVQQRQGPVSATPAGDGLALSDPGDQYERAAEDMATKAMSAPATDHSGHNHAGPDHSAHDHAGPAAHSHDAAPVQRSPRDWRQSDTVRDALGEDPGGMGLRQSFWPPITRAIRAYISIQDNTQLTQRGDILTALEQAVQAWQNNQAQATTISINNARAQNKRAIIAQLVQMIATERAEIQSASAPQRPAATPAIPMGIPGSSAQPMGIGGPARTRPGQQGESSSDDETLDLSALRGRFGAVANLPAGIDIHAHLTGR…	552	0	0	1	0	10	-41.7	1175.2	1	10	0	1	0.950827	DUF4157,	protein of unknown function (DUF4157)				Phage_sheath_1,AAA,	FALSE	hypothetical protein,ATPases of the AAA+ class,	FALSE	Actinokineospora	Actinobacteria	Actinokineospora inagensis	Actinokineospora inagensis DSM 44258	0.2634
2757320416	2757667393	MAVKKQLRRRKIKGEGRPAVQQFISAEPTHEAAEANAQFFPPGAKPQAKLTVSTPGDPKEQEADKMADKVVQRAAIDSHTQDQRDDRVGIATKKEGGAAPAPTTGGPAKPVSKGGGSTLPTGTAAEMSGSFGYDFGKVRIHTGTEAQNAAAQLRAQAFTYGGEIYFNKGKYNPATREGKWLLAHELTHVVQQQGQELRIVQKKEVPEISTPVPKGMKTNTDAAGKVVSASGLIGKVKVTILPDTIGPVPAGKSAMTGIRYNSSTPGYEIEGNKVSKIDGVATLEITIQTVYAPEVNPKSTSAYGRGTTAEDKKSGNTTLRFHEGSHGSFVLNYLAMHNVPSFNGAVGQTIQKFTEAGENYRAKVAEYMTVLDAANEKAVDCTGTKEASCKP	391	0	1	1	0	4	-30.1	1099.4	5	10	0	1	0.950806	DUF4157,	uncharacterized protein DUF4157				AAA,	FALSE	hypothetical protein,ATPase family protein associated with various cellular activities (AAA),	FALSE	Chitinophaga	Bacteroidetes	Chitinophaga sp. OK723	Chitinophaga sp. OK723	0.1449
2606217184	2606526747	MKKIRPRKPNKNKKEESDPFFSNTENKTKESSGSDSFFQAKLEVGDPSSPFEQEADAMADHVLQQNNEKAPGDAFGKQSVQRQAEEEEPAAKRIQRQAEEEEPAAKRIQRQAEEEEPAAKRIQRQAEEEEPAAKRIQRQAEEEEPAAKQIQLQAEEEEPAAKRIQRQTEEEEPATKQIQRKMDDEATQAKGESKEKKGKKTEANAMESVEAMIQETKGQGMPLPEEIKAELEAEMKADFTNVRIHTDEKAIELSAMLNAQAFTHGYDIYFNMGKYDPYSRSGKHLLVHELTHVVQQKG	298	0	1	1	0	3	-73.8	1182.5	2	9	0	1	0.9508	DUF4157,	protein of unknown function (DUF4157)				AAA,	FALSE	ATPase family associated with various cellular activities (AAA),hypothetical protein,	FALSE	Aquimarina	Bacteroidetes	unclassified	Aquimarina sp. AU119	0.6989
2563366720	2563783297	MPVLTKKTNTNPSHSSSHHDKGKESFFGIQAKLNIGKSNDKFEIEADRVADQVAANKQTAKTESFFSPSPVMQKKLARDVQKQEEQNKDVQQKTAAQTITPVVQLKEDLIQNKLDSRTTEKRETNPVFSASKTLIQHKLEDKILKKEEKIQNKTEVKKTETASKNIISPKPLIQNKGEEENLQKKKEEEKQAKDDEKQLQKSPSGDASPSDNSNLESKLNSSKGGGSPLSGKVKTEMESGIGADFSNVRIHNDSNAVQMNKQLGAQAFATGNNIYFNEGKYNPNSKDGKHLLAHELTHTVQQGAAIRKKPEPVSPAPEMIQGSLLSFAIPDFIKDNVRHVPGYTLLTVVAGYDPLNDVNVERNAVNLIEGFMGLIPFGTAIFDKLQEYGIIDRVFDWVN…	1333	0	1	1	0	4	-30.1	1043.2	5	8	0	1	0.950672	DUF4157,	protein of unknown function (DUF4157)				DUF4157,PG_binding_1,CHAP,	FALSE	protein of unknown function (DUF4157),Putative peptidoglycan-binding domain-containing protein,	FALSE	Flavobacterium	Bacteroidetes	Flavobacterium sp. 40S8	Flavobacterium sp. 40S8	0.1026
2698536700	2700151569	MPVLTKKTNTNPSHSSSHHDKGKESFFGIKAKLNIGKSNDKFEIEADRVADQVVANKQTAKTESFFSPSPVMQKKLARDVQKQEEQNKDVQQKTAAQTITPVVQLKEDLIQNKLDSRITEKRETNPVFSASKTLIQHKLEDKILKKEETIQNKTEVKKTETASKNILSPKPLIQNKGEEENLQQKKEEEKQAKDDEKQLQKSPSGDASPSDNSNLESKLNSSKGGGSPLSGKVKTEMESGIGADFSNVRIHNDSNAVQMNKQLGAQAFATGNNIYFNEGKYNPNSKDGKHLLAHELTHTVQQGAAIRKKPEPVSPAPEMIQGSLLSFAIPDFIKDNVRHVPGYTLLTVVAGYDPLNDVNVERNAVNLIEGFMGLIPFGTAIFDKLQEYGIIDRVFDWVN…	1333	0	1	1	0	4	-30.5	1043.2	5	8	0	1	0.950672	DUF4157,	protein of unknown function (DUF4157)				DUF4157,PG_binding_1,CHAP,	FALSE	protein of unknown function (DUF4157),CHAP domain-containing protein,	FALSE	Flavobacterium	Bacteroidetes	Flavobacterium johnsoniae	Flavobacterium johnsoniae DSM 2064	0.105
2773857772	2774448953	MPVLTKKTNTNPSHSSSHHDKGKESFFGIQAKLNIGKSNDKFEIEADRVADQVAANKQTAKTESFFSPSAVMQKKLARDVQKQEEQNKDVQQKTAAQTITPVVQLKEDLIQNKLDSRTTEKRETNPVFSASKTLIQHKLEDKILKKEETIQNKTEVKKTETASKNILSPKPLIQNKGEEENLQQKKEEEKQAKDDEKQLQKSPSGDASPSDNSNLESKLNSSKGGGSPLSGKVKTEMESGIGADFSNVRIHNDSNAVQMNKQLGAQAFATGNNIYFNEGKYNPNSKDGKHLLAHELTHTVQQGAAIRKKPEPVSPAPEMIQGSLLSFAIPDFIKDNVRHVPGYTLLTVVAGYDPLNDVNVERNAVNLIEGFMGLIPFGTAIFDKLQEYGIIDRVFDWVN…	1333	0	1	1	0	4	-30.1	1043.2	5	8	0	1	0.950672	DUF4157,	uncharacterized protein DUF4157				PG_binding_1,CHAP,DUF4157,	FALSE	CHAP domain-containing protein,uncharacterized protein DUF4157,	FALSE	Flavobacterium	Bacteroidetes	Flavobacterium johnsoniae	Flavobacterium johnsoniae JH0037	0.1026
2513237281	2514342449	MKTIFATKRNKLPHDNKGKERNENSFFGEAKRQPFFNGINRAAGIQTKLTVGKPGDKYEKEADSMADAVVNNSAKPAIQNKEISSIQRESLATPQEDEKLGTAEQRIEQDKLVQEKPEIQCMEEDEVIQKLEDEEAVLAKEQEADDKMQLKEEAVLAKIGTKRLNTANKEISSKLKNKAGKGGKMDAKTKRSMEASFGKDFSNVNIHTDQDAVALNKELGAQAFTQGKDVYFNSSKYKPESVQGKYLLAHELTHVVQQNELGKGYNDQVKN	271	0	0	1	0	6	-52.8	1065.3	5	9	1	1	0.950671	DUF4157,	protein of unknown function (DUF4157)				AAA,	FALSE	hypothetical protein,ATPase family associated with various cellular activities (AAA),	FALSE	Aquimarina	Bacteroidetes	Aquimarina agarivorans	Flavobacteriaceae bacterium HQM9	0.6193
643348554	643641058	MQTAKHAKTITKPAVNQSAASIKGVQRKTSHATAPFSVQTSALKISSPHDRTEQEADMTAKKVARMPLPLSPVRTIPSDSISRMTSPYLRRFADSGILRKKKREEGKEKIQRKGEGEGSVATSVAAGISGSMPGGKPLPHGVRSFMEPRFRTDFSNVRIHTGESSAKLNRQLNAQAFTVGNHVFFGKDRFRPESGDGKELIAHELTHTVQQGGTLQRSGDPGITQTSPPMVQRLFGFASPLNYIAEKAAIIPGFRMFTIILGVNPINMSRVDRSPANILRAVIEFMPGGFLITQALDNHGIFDKVGRWVEQQISALGMSGSAIKQAVTTFIDSLGMRDLADLGGAWDRAKRIFTEPIDRIVGVVKGLITGILRLIREAILRPLAKLAEGTRGYDLLKAI…	1160	0	0	1	0	0	-22	1040.3	3	8	0	1	0.950552	DUF4157,	hypothetical protein				GSu_C4xC__C2xCH,GSu_C4xC__C2xCH,GSu_C4xC__C2xCH,GSu_C4xC__C2xCH,GSu_C4xC__C2xCH,GSu_C4xC__C2xCH,AAA,	FALSE	cytochrome C family protein,AAA ATPase central domain protein,	FALSE	Geobacter	Proteobacteria	Geobacter daltonii	Geobacter daltonii FRC-32	0.0635
2737471629	2737566158	MKRSLSIESDQQQAHRVVAAASSSANQVFSDNRKSATAQRQLMTAMTNSPQAIAQRKISQLMNNNPQLLAQRKMLSGEPAQRVEEEEPLQKKSKSIQRVEEEELQKKAATDSPTQLREQSSTQTNNTANNTGLPDNLKSGIESLSGMSMDSVRVHYNSSQPAQLNALAYAQGTDIHVAPGQEQHLPHEAWHVVQQAQGRVQPTMQMKEGISINDNRGLEHEADVMGAKASRMPLTVSQTTRIDSIKNSIPLLQLKPNDIDATYPINIGLDGKSTNPKGTRKNTSHASAINKLVEKSTVSPAVELIGGHLHKREYGGEDNDQNVVPWSATCESSYSTDFEQKYEAKFDAHKGSALTFIAKAKFANKDLGLTGSAEWENEQDKEIPSRKKILLEKKLDPIR…	462	0	1	1	0	3	-27.8	1089.3	0	8	0	1	0.949898	DUF4157,	protein of unknown function (DUF4157)	2737566166	NO HITS AT ALL	7	DUF4157,Endonuclea_NS_2,	FALSE	protein of unknown function (DUF4157),DNA/RNA non-specific endonuclease,	FALSE	Nitrosomonas	Proteobacteria	Nitrosomonas oligotropha	Nitrosomonas oligotropha Nm49	0.0897
2751185705	2752969738	MNAPLSRHILRPPEHRAVAAPVRTPAPVMPQRASAGGLTVSSPHDAAEREAVQVARRVVSLPAAPVSASTTRFTGLVPAAAQRAPATATAAAAAPRPAPAAAAALPTGGQPLPRSLRDFMEPRFGADFSAVRIHTGPQAAQASRRLNAAAFTVGREIFFGRDAYQPDNSAGRELIAHELTHTIQQGAAAQAPAQVRRSLLPGVVEHSAPAVQRLGIGDALDYFADHANNLPGFRMFTLVLGVNPINMRAVERSPANLLRAVVELMPGGALITQALDNHGIIDRVAVWVQQQIATLGLIGSSIRQAVDRFLDSLGWRDIFDLGGVWERAKRIVTDPISRITSFVGNLVSGVLQFIRDAILRPLAGLAAGTRGWDLLCAVLGRNPITGDPVPRSAENLIGG…	1059	0	0	1	0	0	-11.8	1051.2	4	8	0	1	0.949782	DUF4157,	uncharacterized protein DUF4157				TauE,AAA,	FALSE	hypothetical protein,ATPase family protein associated with various cellular activities (AAA),	FALSE	Zoogloea	Proteobacteria	Zoogloea sp. LCSB751	Zoogloea schifflangensis LCSB751	0.034
2596583522	2596697986	VRETRKQQEEQSSRRTAPTPVGERIDTAGVGEVLELQDAIGNRATARRIAAQRQAEQEQDADDMPTAQRALVDAALRSPGRQLGGPMRERLERFHQTDLSGVRLHSGAIAQRSTEAIGASAFTVGNDIVLGPNANNAKTLGHETGHVKQQSEGAVAGSDNGAGLSISDPRHHEERSADADGKAFDSGAEHAPSLGSHSGGAESHAGHHHVQRLTTSDDDSSYRTSSSGSSSSEEYSTDESSDEEESSSDEDRPKRAPAQSGTGQDKSKAGLVKAVQDVVAEGTSAHGGGRHGRVTEQARLRFNRPYEHQRGQQTVSQLSLLLHDTLRRVQDDLAEVQGSFTRLSDREVQGMMINDRLMFATNFNDTIDNVETRFQEGIARLRQLLREHQQDDAGRTGGL…	1017	0	0	1	0	10	-41.5	1170.3	1	12	0	1	0.949168	DUF4157,	protein of unknown function (DUF4157)				Phage_sheath_1,AAA,	FALSE	hypothetical protein,ATPase family associated with various cellular activities (AAA),	FALSE	Actinosynnema	Actinobacteria	Actinosynnema pretiosum	Actinosynnema pretiosum DSM 44132	0.3436
2534682203	2536941977	MTDHKIYKMATEKVYQEKTARTIQQKLDGGGTLQFVDNRPMNPVLQQVEEDEEDTLQGKFNQALQREEDEDEAALQDRFEAPVQKKNETGMPDHLKVGVEELSGLAMDDVKVHYNSDKPATVQALAYTQGTDIHVAPGQEQHLPHEAWHVAQQMAGRVEPTTEVGGMPVNDNVALEHEADVMGAKANSL	189	0	0	1	0	0	-31.5	1161.4	2	4	1	1	0.949157	DUF4157,	protein of unknown function (DUF4157)	2536941974	virus	2	AAA,	FALSE	hypothetical protein,ATPase family associated with various cellular activities (AAA),	FALSE	Parabacteroides	Bacteroidetes	Parabacteroides goldsteinii	Parabacteroides goldsteinii CL02T12C30	0.1336
2724679821	2728211433	MKKTDYKKELVIKGTQKRNGSNNRADVRKIQSWLSLYAIGHPNAGTATGIDGDYGPATERAVKNYQKANDIMPSGMVTQALFDKLCAPMREAFETPLQSSNLRNLVLEVAENHVKSHPRELIIKGQSNSGPWVRSYMDGHDGSMWFWCMGFVQMIVDQAASAQGKNFTTLMPQTVSCDILGNTGLEKGILHRNRTLNQDPSLIKPGDIFLIKKSRLDWTHTGIITDIDGTTIETIEGNTNHEGSRNGIAAMKRTRNFKKSNIDVFSIEPLV	271	0	1	0	1	9	-46.9	1167.4	4	6	1	1	0.948941	PG_binding_1,CHAP,	CHAP domain-containing protein				Patatin,	FALSE	Patatin-like phospholipase,hypothetical protein,	FALSE	Dokdonia	Bacteroidetes	Dokdonia pacifica	Dokdonia pacifica DSM 25597	0.3813
2731957693	2732749896	MKQHDTRRREAAQAATRQPAASEHAGPGADAPADSTRMAGQAAQLERLRGAEPSAAAAPIADPGGLPAQLRAGMEAMSGMDLGDVLVHYGSSKPAQLNALAYAQGRDIHLAPGQEQHLPHEAWHVVQQAQGRVKATTTMGDDVPVNDHDHLEREADAMGAKAATGAPVQRKGRIDTASIGDEQERAKVELAIKALKEEKRQQKQTRTAAWAGEETPMLDDGKPDQQAAFDRDDKYNADIEALRATHEQAIAALAKEHELPLISGAEYYGTRVGDSKVFRRPDNGKEYVKDHRGTFVPRYIRRERNARDKVGKTLLGKGKTYHRLKTDDEVTLPDAAEHGAPQAADQISWPHREFLQQSSGGGKTPYAFSHTSTKRPILSNTHHSFGGQNPKKPEETHKG…	536	0	0	1	0	1	-45	1197.4	3	14	0	1	0.94884	DUF4157,	protein of unknown function (DUF4157)	2732749901	NO HITS AT ALL	4	Aminotran_1_2,	FALSE	Aspartate/methionine/tyrosine aminotransferase,hypothetical protein,	FALSE	Mitsuaria	Proteobacteria	Mitsuaria chitosanitabida	Mitsuaria chitosanitabida NBRC 102408	0.4929
2758568846	2761187681	MKTSNSRRYRRHRNPEKTDRKEGPFFSPSKPIQAKENAFFQPKLSIGAPGDQYEKEADSVADKVVNRPAAAEGTAVQRKEISAVQAMPEKKEEEKNVQKKGAGDKEEEKTVQKKSDPDNKEEEKPVQKKSEPDKKEEEKTVQKKEDKGKEEEKLQKKSEPDKEEDTAVQKKEEQEKKPAADEVLKEEKEEKKGGAPAIMAKGNNSGGAQEGSAQLAQQLKDQRGDGTPLPRDVRNEMSNSIGADFGNVRIHTGEKATALSNELGAQAFTHGNDVYFNSGKYDTDSSAGKHLLAHELTHVVQQGAAPAIEGKPSSASAAHSTPGVQREISTPLPEGVVPDKKSKIAKFPIGDFTVVVKPDRKATKADKVPANNAKTNGGISVSFSLKYNKQKKIESVTIS…	508	0	1	1	0	1	-69.6	1105.2	7	10	0	1	0.948688	DUF4157,	uncharacterized protein DUF4157	2761187686	no clear winner	4	DUF4157,AAA_31,	FALSE	uncharacterized protein DUF4157,chromosome partitioning protein,	FALSE	Chitinophaga	Bacteroidetes	Chitinophaga sp. S165	Chitinophaga sp. S165	0.6831
643348533	643479997	MVFERPQKRASQEPQGRFSSQVFQRQYFSDEEEKQIRNRPMPVGMFNYAATLPTAPYSEPVQAKAEESVTQTVSPEAEGMGTENEAVIQEKSEEKPNLTGLPDELKAGVENLSGYSLDDVRVHYNSPKPAQLQALAYTQGREIHVAPGQEEHLPHEAWHVVQQIQGRVKPTMQMKGVQINDDKGLEREADVNGKKASTKKWWDNHSSTTLSQSKRSGEAVSQLMGRNVLYRGPEIMIKLYRGSDYTWEMRAMQTGRLISKGLREFKGKAPLEMVAHTMDTHSGEFAPLDPRELRNRHAKSSSKSTGEKPHTPTSNYVSLTDDPERAIEWATIIYRFDIWRSDVWKGGVDYDRGGPEREWLAEGNTKIYNVEFSRDQGKSWNPVDQELDSETTTLFEKLQ…	402	0	1	1	0	9	-56.1	1160.3	2	14	1	1	0.948655	DUF4157,	hypothetical protein				AAA,	FALSE	AAA ATPase central domain protein,hypothetical protein,	FALSE	Gloeothece	Cyanobacteria	Gloeothece citriformis	Gloeothece citriformis PCC 7424	0.8434
2700988683	2701129800	MSTTYAKSQTTAQKKEASSAASVLDSSSQSESLQRKADMANNATQRAEAPRPNNTGMPDNLKAGIESLSGFSMDDVRVHYNSSKPATVQALAYTQGTDIHVAPGQEKHLPHEAWHVAQQMAGRVSPTTNVNGMPVNDNAALEHEADVMGEKAMQCRKGYSSTVAKKNGCMALQRMSFAAKPLADSTLQWESKGTPWHGIGERKGVLPSLVDQYKKEMLTYIAKKIEECVKNENEKIKTHNAPFVKCRCDFDELKKEFEERKKEFEERKEEFEERKEGYNELGKKLVALEKRIGVQKAVFENLRIKNAPQKKTTAPKVANPKKQKEEKLPEETVLNWDEDSLKNRIENLEKQIKVLSKKINELCNKNIKQNLDCGPHISVVITGGVWYISVNSDAKIEDD…	823	0	1	1	0	2	-30.1	1014.1	2	14	1	1	0.948457	DUF4157,	protein of unknown function (DUF4157)	2701129806	NO HITS AT ALL	5	DUF4157,	FALSE	protein of unknown function (DUF4157),hypothetical protein,	FALSE	Fibrobacter	Fibrobacteres	Fibrobacter sp. UWB12	Fibrobacter sp. UWB12	0.5023
2622736518	2623227118	VYKKISNTPQPAQRVDIPGSGKARSSAAVPALQQSTVTQHQIADEATASIQRKIEDELSVQGKFTMQRLGIPEEEILQGRFNPAKLEENKTGATQHRPFQLKNNDTGMPDTLKSGLESMSGFDLSDVKVHHNSDKPAQLNAHAYAQGSEIHLAPGQEKHLPHEAWHVVQQRQGRVQPTMQMKQGVPVNDDPALENEADIMGAQALQHQSALVTKTNNVPVNPASLQLKAASQTEVLQAMWQPMPHGQDVDGATMRYDNLEETQGLQWYYKIKEPDSDSDTDDDDSKEVRAKARSEGEEVMMFTIDGANPHAELIKHKEGQWGPRTDWEELWSRVNWAKDPTVVMVPMRGVQTVADSFTTLRSEGFAGCIGLIMLQGNQRTLAHVFSGHIEDPQQWSNFD…	462	0	1	1	0	5	-20.5	1078.2	0	9	1	1	0.948133	DUF4157,	protein of unknown function (DUF4157)	2623227126	NO HITS AT ALL	7	DUF4157,Methyltransf_28,TPR_19,	FALSE	protein of unknown function (DUF4157),SAM-dependent methyltransferase, MidA family,	FALSE	Mucilaginibacter	Bacteroidetes	Mucilaginibacter polytrichastri	Mucilaginibacter polytrichastri DSM 26907	0.1689
2509601013	2509711984	MHAAKLKTANKKSPSTPKKDRSSPAKSNPLLQQVLRMGNTPNPKEHAAVLKRAPANQQASKQQLLLLLQQKYGNNYVNQVMQLTQPNGGETKASPTQKPVVQAKLTVNPAGDKYEQEADRVADNVVQRMNEPATGDDRDKIQHQEMSPQKNKEEEKTAQTKPEITSLQRQAMNSDMEQEEDKTAQTKSEQQEESKEEEEKTAQTKPEISSLQRQEMNSDMEQEEDKTAQTKSEPQEESQEEEEQTAQTKPEITSLQRQEVNSDMEQEEDKTAQTKSEPQEESQEEEEQTAQTKPEITSLQRQEMNSDMEQEEDKTAQTKSEPQEESQEEEEKTAQTKPEITSLQRQEMNSDMEQEEDKTAQTKPEPQETTSEDKEERTVQTKPQSNAKKQQLMAQEKQS…	2048	0	0	1	0	2	-35.8	1025.3	5	10	0	1	0.947859	DUF4157,	protein of unknown function (DUF4157)				YbjN,	FALSE	hypothetical protein,Putative sensory transduction regulator,	FALSE	Pleurocapsa	Cyanobacteria	Pleurocapsa sp. PCC 7319	Pleurocapsa sp. PCC 7319	0.1965
2596583538	2596788090	LHDHGHDHEHDRPERQSAPRRTAQPDEAGPGTRTVHQLQRSMGNAAVARLLQGAEEETAEPTTVPEVLSGSGRPLDAGKRTDMESRLGADFSTVRVHNDTAAARSADEIGARAYTSGEHVVLGRGGAEDHTLAHELWHVVQQREGPVSATDNGTGVALSDPGDRFERAAEQAATQAMSNAATQAHDRSGHDRTEHDHTGHDHSGPGHVSGEAAVQRSPRDWRHSDSVRDALTAEPGMGLRSYWPPIVQAVRLYISILDDTQVDQRAQVLDRLDGALDSWEGNQGAATTINITGQARNKRAIVNALRALITTERSEIRTLRQGPPAAAAPTPAAPIPMAVPMAIGGASRQRPGEESEDSSPETGVPLSTLRDRFQSAGALPTGIDIHLHMTSGRNLPGIH…	543	0	0	1	0	10	-67.1	1093.3	3	11	0	1	0.947851	DUF4157,	protein of unknown function (DUF4157)				Phage_sheath_1,AAA,	FALSE	hypothetical protein,ATPase family associated with various cellular activities (AAA),	FALSE	Actinokineospora	Actinobacteria	Actinokineospora diospyrosa	Actinokineospora diospyrosa DSM 44255	0.6909
2740892512	2743772670	MHITRHTFNKEIVENNIILNDKNINLFINELNNNHLVIRGLEKLSFQNLCYSASLQYPVDKQLFYLDLFIDASLAKYQIATNIGTPIEINLAGNKYNVAAEDLDYSISDQNWITGYMAALARRKMTIVHAFCDIDLDIVNQKDISKGGIYSLLFAKFLQRLFLKGEPHGQSLLALVSEMKKDKMPEPTYDYALFIDGPLIDMFTPIIMNDEKDFNETLLNALEFYKQYWSKKQKNIPDGLISLPITALTVMAKDYDLNINHTSDYLLQYLIDN	273	0	2	0	1	2	-22.2	1168.4	-1	-3	1	1	0.94783	Imm49,	immunity protein 49 of polymorphic toxin system				DUF4157,GerE,	FALSE	uncharacterized protein DUF4157,regulatory LuxR family protein,	FALSE	Pedobacter	Bacteroidetes	Pedobacter panaciterrae	Pedobacter panaciterrae O48	0.0209
2588254263	2590633490	MKTGVKKSSGTVSKPAHPAFFAKAGSSGFFAAANESKAPAVQLKMTANKPGDKFEQEADNMADKVMKMPAPEERVQKAELPEEQVQKQEEPLQKAELPEEKVQKQEEEPLQKAEEPERTIQKQEDEKLQKSERPEEKLQKAEAPEDKLQKQEEEPLQRAEAPGEELQKAESSDEEIQKKEEEPLQRKGDGAPGVSSQVQSAIHGKTTGGEALSGDVRGFMEPRFGADFSNIRIHHDAEAGGLNNRLSAKAFTYRNHIFFSHDQYRPGTGEGKQLLAHELTHTIQQGAAVQRSPQITTTTTPPALQRLGVRDALDYFADKAYHIPGFRMLTILLGFNPINMRSTDRSAANMLRALIEFIPGGHLITQALDNHGVFTKVASWVEQKIAELGDIGASIVSGL…	1177	0	0	1	0	0	-5.8	1004.2	4	8	0	1	0.94773	DUF4157,	protein of unknown function (DUF4157)				AAA,	FALSE	ATPase family associated with various cellular activities (AAA),hypothetical protein,	FALSE	Methylomicrobium	Proteobacteria	Methylomicrobium kenyense	Methylomicrobium kenyense AMO1	0.0233
641380434	641458234	MKTSLTRKSTKETVQTAAAHKTMHPKTQGKTLEDNRPSTIIQQQKKNNTGLPDTLKSGIENLSGHSLDDVKVHYNSSKPAQLNAHAYAQGKNIHLASGQEKHLPHEAWHIVQQKQGRVQPTKTVNGTKINDNASLEKEADVMGAKALQRKEIIQNRNLSNKTHFGVAQRVKKLTPATRLTRLQGLGLVTHSSRIRRGRKSVPKNLTGYSTRNIGGRNYYSRKDHLGRVTKFAGILKYHKGKRKSTPKVPYKRVNDQAGHLIAHSFGGPAKFTDNFVAMDKKVNSKGGAWGKMESYIRQRLQQKYMSVWMSVKPQYDGIKKRPSSILVSLTFTKSPYKVRFNIPTP	345	0	0	1	0	5	-43.5	1090.3	4	9	0	1	0.947522	DUF4157,Endonuclea_NS_2,	hypothetical protein				0	FALSE	hypothetical protein,hypothetical protein,	FALSE	Kordia	Bacteroidetes	Kordia algicida	Kordia algicida OT-1	0.248
2775507248	2778096812	MHERPHASRTAHPASPAKKAGRPHAAPDGPAASPGLWHGAGPALSLGVQRQAVIGAPDDAYEREAEAAAGRVVAGQPVPEVSRLPAGGLPTQRQAEAEEEEEAIQAWPVRRQPTEEEEETIQAQDAGGGPSRGGITPGMTQAATRAVRTRGPGTPMPPGTRHTLEARFGTDLSAVRLHTDPTAARHAEALHARAFTHGRHIWLGPGESPDDLALMAHETTHVLQQDGLVRRQPQEDEEAPAQSPARRPPGETAGAPTVALPAPEPAGARAAPGTPPTAEPATAQEATAQEAAAREGEPARTAAEPPADGAPPAPMVVAPVPGGDGAAPRADVELLMPEPPASLTEDEQARIAEVQQRAAEAAARAQALPTAEAATAEARAAVDEPERETRARAEAALVD…	526	0	0	1	0	0	-38.5	1090.2	5	13	0	1	0.947363	DUF4157,	uncharacterized protein DUF4157				AAA,	FALSE	hypothetical protein,ATPase family protein associated with various cellular activities (AAA),	FALSE	unclassified	Bacteroidetes	Rhodothermaceae bacterium RA	Halothermobacillus malaysiensis RA	0.3444
2505679032	2505801468	MYRKQIAQKASPSLQSTPKSQDILPSRSYGSLSAVVQRVQQDPNSVSEDERQQLESAIGTRSTREILAGKQTPWVPEFQGISQQLWGNSEPVVAPIQAKLIIGGVGDKYEQEADRVAKDVVQQIHAPQTNALQRKDSAQIQSDTLQRQQTEDEELQRKPLLEIVQRQEAAEGLDTAINSARGSGQPLEPSLQQSMEQAMRADFSGVRVHTNTQADQLNRSIQAKAFTIGRDIFFRQGAYEPGSRGGQELIAHELTHVQQQGGGEVRDHIKPQIIQRYFQLPAFDATQPTVPGYTAAVGAEFPSQEYVEGQARRTNKVVSSTGLDVYKEVADVNNQFQPQLGPHPQISLNAFSLNVSESGAMAIENTTAQARAFYADATTLTQSNQKLKDLASPVKLVAS…	921	0	2	1	0	19	-21.2	1163.5	2	11	1	1	0.947297	DUF4157,	protein of unknown function (DUF4157)				DUF4157,	FALSE	hypothetical protein,protein of unknown function (DUF4157),	FALSE	Calothrix	Cyanobacteria	Calothrix sp. PCC 7507	Calothrix sp. PCC 7507	0.2397
2505679032	2505801470	MYRKQIAQKASPSLQSTSKSQDIAPSPSYGSLSSVVQRVQQDPNSVSEDERQQLESAIGTRSTREILAGKQTPWVPEFQGISAQLGAPIQAKSMDDVGISQAQPENKTGLPDNLKAGIENLSGMAMDDVSVHYNSSKPSELQALAYTQGTEIHVAPGQEKHLPHEAWHVVQQKQGRVKPMIQVKGVGINDDEGLEREADVMGSNAIQKDITKLQEHKSVGVQKPSYTIRHSSILQKVTSDSEVIQCAKVYKKWVLGLPHWEVVFQSKDIESGNPCLWQVGFANPTAIKDTSGSVGTKSGSPIGYGGEGEVHWTKLNPGKEVKGGYQFILEDSSQGACDSQLESALPKDGTREKYRLTSNNCQHFIVNAWKDAELSPDLESYLTMSKNTGDYVNSGLLGG…	441	0	2	1	0	17	-22.1	1163.5	2	11	1	1	0.947149	DUF4157,	protein of unknown function (DUF4157)				DUF4157,DUF4255,	FALSE	protein of unknown function (DUF4157),Protein of unknown function (DUF4255),	FALSE	Calothrix	Cyanobacteria	Calothrix sp. PCC 7507	Calothrix sp. PCC 7507	0.2504
2751185675	2752845450	MSSFESKYRHLDQSDPQSVRSPERPRPEAPAGLPLYLQAGPVQRQVTAEEEEIIQPRLTVGPVDDPYEREADQVADHVMGQTRAARDLSAATAEQVQRQARQEEEDEVLQAEGSAAGDGRVSASFQSDLQTQRGGGAGLPQSAREFMESRMGSDFSHVRVHQGPQASRLNQQVSARAFTVGSDIFFGAGQYRPDSEAGRHLLAHELTHVMQQTGTRPKGPGGATARVSRALQRLQRKSLQDELEQELAEWAEKHGKTTDPKHKDYAFDLQEYAWSLITDPDPSVIGPMPKPKGKKARKAWEKKFKKAELLAKKILAGGPKVVQKEDRAAMILNYMAQAGFGQEAVALTASMADEGQIEYVYGAVLDRIESADPQVLTRITEWLIKHKGKSDNPLLEKFS…	728	0	1	1	0	1	-41.8	1104.2	2	7	2	1	0.947147	DUF4157,	uncharacterized protein DUF4157	2752845398	virus	51	DUF4157,OmpA,	FALSE	uncharacterized protein DUF4157,outer membrane protein OmpA-like peptidoglycan-associated protein,	FALSE	Candidatus Tenderia	Proteobacteria	Candidatus Tenderia electrophaga	Candidatus Tenderia electrophaga NRL1	0.5943
2503982036	2504093411	MQFVSATEAKQTFAAVIEKAQREPITIRKQNRDVAVIMSMEDYQRITRINIQEFQQFRENIGREAQERGLTEDKLNELLSNE	82	0	2	0	1	1	-16.8	1038.1	0	8	1	1	0.947032	PhdYeFM_antitox,	prevent-host-death family protein				DUF4157,DUF4157,PIN_3,	FALSE	protein of unknown function (DUF4157),putative toxin-antitoxin system toxin component, PIN family,	TRUE	Calothrix	Cyanobacteria	Calothrix parietina	Calothrix parietina PCC 6303	0.1162
2515154171	2515930533	LSQREHRTDRTAETRSAPSRGPAPAERAELLEVQRTLGNAAALHLLRRAGEAREEAAVQRSAVHDVLNGSGRPLEASLRAEMESRLGADFSDVRVHDDAAARASAAGVGARAYTSGHHVVIGEGGGDKHTLAHELTHVIQQRQGPVSGSDNGSGLRVSDPSDRFERAAEANAHRVMRGAAPAAHEGHAHAHAHTAGDGVVQRAPEQTMGRNIAAGLGQYGAQLGELAARIGTTSENVINALLDPAYDPMGAHDIAPEILDSNLKDPIEYAACFPTAHDLFPVLTDPAVNPPRQGPNPERAADIQEFQAAVHTLTDSIREAWSEGLQSVFRIEYAGHGFTLVIRIAEDGQPHIELIESLAHAAGITTSLSNAPGMTVEHVLDALTAMSSGDVAERVRGAG…	462	0	0	1	0	12	-47.8	1152.3	3	11	0	1	0.947023	DUF4157,	protein of unknown function (DUF4157)				GerE,PD40,PD40,PD40,PD40,DUF11,	FALSE	DNA-binding response regulator, NarL/FixJ family, contains REC and HTH domains,Periplasmic component of the Tol biopolymer transport system,	FALSE	Streptomyces	Actinobacteria	Streptomyces sp. LaPpAH-95	Streptomyces sp. LaPpAH-95	0.3921
2698536748	2700333793	MQKTSYQKELLIKATQQKKGVNNNKKDVEKIQSWLNLFAIQNPESGTATGIDGDFGPATEKAVLNFQRVNNLSQNGIVDQKVFDKLVSPLKNAFENSVSGNNLRELVLNTAKNHLKNHPFELVINNQSNTGPWVRSYMDGHEGSEWFWCMGFVQAIIDQAASVQGKNFKTLMPLTYSCDTVGVTGIQKKIVTRFQTARTNPALIKPADIFLIQKTTNDWFHTGIVTAVNGDLIETIEGNTNSDGSHNGNAVMNRIRNYKQSKIDFFSIESLVA	273	0	1	0	1	4	-42.8	1139.4	3	5	1	1	0.946588	PG_binding_1,CHAP,	CHAP domain-containing protein				AAA,	FALSE	AAA+-type ATPase, SpoVK/Ycf46/Vps4 family,hypothetical protein,	FALSE	Flavobacterium	Bacteroidetes	Flavobacterium pectinovorum	Flavobacterium pectinovorum DSM 6368	0.2799
2675903132	2676766605	MHKHEHEHEDRACHRAQPPQIPKGAERGTDEVLRLQRLVGNTTTAHLVQSVLDEAGAEQAEVQRASVRDALSGSGKPVPDHVRSEAEARLGVDLSGVRLHTGPAAERSTEEIGARAYTTGRHVVLGRDGNDWKTLLHEFDHVRQQAEGRVEGTDQGNGMRMSDPSDRHEQEAEANATRALRSEPPRHGGGSVSGHHHHGGGMPVQQARIADVQPGLDSAAVTQIMTRLLSMPLVVPVALPGGSGPSTRRQALNVSRATDPRLVDRGDGTGLATITWDQLLRGDVVRMAYSQYDVFLLPHGGDALAAATDDLRETIDSGHFLGDAVLQPFSTALMEWLVRRRSNSSGDVEVVTNRVTTDEGTGAEITVGGRPGWDARANQIVTGYDEDRRHIIAWHTMRG…	690	0	0	1	0	10	-53.5	1210.4	2	8	0	1	0.946443	DUF4157,	protein of unknown function (DUF4157)				Phage_sheath_1,AAA,	FALSE	hypothetical protein,ATPase family associated with various cellular activities (AAA),	FALSE	Lentzea	Actinobacteria	Lentzea jiangxiensis	Lentzea jiangxiensis CGMCC 4.6609	0.3402
2636415654	2637446072	MGSQRSADRSAETGRTVTPAAPAPRTASGGRGLPALQRLAGNRAVGEMLAARSHDTGCGDGCGHGGATENATNLVDTALRGTGRPLDTPFQREMESAFQSDLSGVREFRGAAAERAAAAVDAKAFTIGDSIVYGAGGQSRETRIHELTHVVKPITTVGSAIGGVDVTDPDGSGEREAEANARRIAAGGSSMVTGGEK	197	0	0	1	0	3	-24.9	977.1	0	10	0	1	0.946329	DUF4157,	protein of unknown function (DUF4157)				NPP1,Trans_reg_C,BTAD,	FALSE	Necrosis inducing protein (NPP1),DNA-binding transcriptional activator of the SARP family,	FALSE	Actinoplanes	Actinobacteria	Actinoplanes utahensis	Actinoplanes utahensis NRRL 12052	0.1081
2506520011	2506598149	MSTELKVSQADLYNTDFVRWIETTVEQLRQQNYAHVDWENLLEELEDMAKRERKSLKSNLIIVFLHLLKWQYQPLGRTGSWRGSLREHRRQIKEDLKDSPSLVPYLEKVWKDCYENARAQAADETGLPLKTFPVRCSYSVEQVLSSDYLPD	151	0	0	0	1	1	-25.7	1020.1	0	-1	0	1	0.946044	DUF29,	protein of unknown function DUF29				DNA_methylase,CHASE2,HisKA,HATPase_c,	FALSE	DNA (cytosine-5)-methyltransferase 1,sensor domain CHASE2-containing protein,	FALSE	Spirulina	Cyanobacteria	Spirulina subsalsa	Spirulina subsalsa PCC 9445	0.0144
2608642109	2608672451	MRAFSINSAQNGKPNSLQPTKGNTPFFAAQAKLSVGKADDAYEKEADSVADKVVQRMENGAFRASETFFPPATIQKKTEEENTEIQQQPLSDSITPLVQLKSVEDEQIQEKCEECEKETGISKASENGIPKIQKKCEACEQKEESIQKKSSKSSSASASNIQSTLKSTKGSGTPLPKNSKAKLEKSFGADFGNVRIHNNSTSVQMSRALGAQAFTNGNDIYFNSGKFNPSTKSGKHLLAHELTHVIQQNKGIHNNIQRACENSPTTIPSTGMNGCSTETSRPTHQNTEINYVVGNWAIDAQSKAALSAIAAKWHADARNDTVRIDGFASCDGAASTNWRLSCDRANAVENELKNPSDGSPGIPSTATFNKFAHGETEEFSAIDSTQNRKSLVTLQPTAG…	915	0	0	1	1	0	-15.3	1051.2	2	8	1	1	0.946009	DUF4157,OmpA,	OmpA family protein				0	FALSE	hypothetical protein,hypothetical protein,	FALSE	Aequorivita	Bacteroidetes	Vitellibacter aquimaris	Aequorivita aquimaris D-24	0.1067
2627853707	2628627013	MRAFSINSAQNGKPNSLQPTKGNTPFFAAQAKLSVGKADDAYEKEAGSVADKVVQRMENGAFRASETFFPPATIQKKTEEENTEIQQKPLSDSITPLVQLKSVEDEQIQEKCEECEKEVAISKASEEDGISKIQKKCVDCEQKEENIQKKSSKNSNASASNIESTLKSTKGNGTPLPKNSKAQLEKSFGADFGNVRIHSNSTSVQMSRALGAQAFTNGNDIYFNSGKFNPSTKSGKHLLAHELTHVIQQNKGIHNNIQRACENSPATIPSTGMNGCSTETSRPTHQNTEINYVVGNWAIDAQSKAALSAIAAKWHADARNDTVRIDGFASCDGAASTNWRLSCDRANAVENELKNPSDGSPGIPSTATFNKFAHGETGEFSAIDSTQNRKSLVTLQPTA…	916	0	0	1	1	0	-15.3	1051.2	2	8	1	1	0.946009	DUF4157,OmpA,	OmpA family protein				0	FALSE	hypothetical protein,hypothetical protein,	FALSE	Aequorivita	Bacteroidetes	Aequorivita vladivostokensis	Aequorivita vladivostokensis KMM 3516	0.1067
2582581305	2585262537	MGEHELRQRQPARPSPRQPAMLAPGPHGDRLAQLASAINARPGGPVQSAGQALTQRPANRTGLPDQLKQGIEGLSGMSMDHVRVHFNSSAPAQLNAYAYAQGSDIHVAPGEESHLPHEAWHVVQQAQGRVRATAQLKDAVPINDDSALEQEADRMGAAALHTVSVQPALSPATRPEGPVQRRPACVGDDASHLEALGEVRRDG	203	0	0	1	0	14	-37	1125.3	4	12	0	1	0.945917	DUF4157,	protein of unknown function (DUF4157)				0	FALSE	,hypothetical protein,	FALSE	Sphingomonas	Proteobacteria	Sphingomonas wittichii	Sphingomonas wittichii YR128	0.2814
2775506988	2776616997	MQQQIQKKAIATTPAVQSSHSGFAGHGFTVQKKPNNTSADLKTQLSRATRFGHSMSQMSTMQAKAATETIQRQQEEQEEPEQMKSEQSAQPSMQPEVASSNSSNSIPGGVLAKMEKSFGTSFSDINVHTNSVQAKSIGALAYTQGNNVHFAPGQYNPDSPSGQALLGHELTHVMQQRAGRVPAPTQSKGTPINADPSLEKEADDMGAKAAQGELVQVPGGNGSLSPIQNSTEPVQCFLPLLMGAASMLGGPGGLLGGALGGAASGLAGGLAGSGGPGGLMGGVLGGAASGLAGGLAGGGGPGGLLGGVLGGAASGLAGGLLGEQQ	325	0	0	1	0	15	-23.3	1157.6	3	9	0	1	0.944827	DUF4157,	uncharacterized protein DUF4157				Glyco_hydro_18,CBM_2,	FALSE	cellulose binding domain-containing protein,hypothetical protein,	FALSE	Nostoc	Cyanobacteria	Nostoc sp. NIES-4103	Nostoc sp. NIES-4103	0.0824
2630968405	2631674262	MIDSLFQQRKKSKPTPWFYTTEEARIKSPVLYCFAHAGGSAEDYLRWQSELSDVIQMKAVCIPGTGRRYKEEYIKNIDLLVTQIASEIDDNSPEQYYLFGHSMGGIIAFEVANRVSSPASGLIVSACAPPRDVPSKRVVEMSLLKNEEFIKKVLFFGGLPDNLSDFPENSELIALRLKRDFQLISKYCYRECAPIKTPILSIVGSEDPHISSQSMKEWKFFTEKYIGNHIVTGDHFYFNKDPSLIVNIIKNTLGLLSNAINERYSSVII	269	0	0	0	1	2	-17.7	1107.4	4	6	1	1	0.944627	Thioesterase,	Surfactin synthase thioesterase subunit	2631674268	no clear winner	3453	PEP_mutase,	FALSE	2-Methylisocitrate lyase, PEP mutase family,hypothetical protein,	FALSE	Photorhabdus	Proteobacteria	Photorhabdus luminescens	Photorhabdus luminescens LN2	0.0859
2767802132	2768792816	VRERLYLRSPRTVAAARQFTRDTLRAWGVRERPEEMLLCVSELATNALRYGVPPGRGYLLRLFGFEDATVRVEVHDSGPGFSRITGRPHGHGLTLVAALADDWGVLARTPGKVVWCEFRRAAVRAAAQAAARQSGV	136	0	0	0	1	23	-36.2	1230.4	4	6	1	1	0.94446	HATPase_c_2,	histidine kinase-like protein				HTH_3,DUF3995,	FALSE	transcriptional regulator with XRE-family HTH domain,uncharacterized protein DUF3995,	FALSE	Streptomyces	Actinobacteria	Streptomyces sp. 3211	Streptomyces sp. 3211	0.2363
2574180450	2576848033	MTLHPRTLPGRAERERATPPARPAPQAPTGIGNQTSQRAALDPAIAAAARAGSAPSSLWVPPGTGTDRPVPIHDTPAAHRAAARMGAAGFSHRGEVFLGRDLDAPGAPGRARVLDHEVTHALQARQPGPPASRDALESQAQAPRGQAELFAADPEAVHGWLWIPAIIAFTYITTRSNTANAPGPGDKTYPSLTTGDYAKMVAEAAFLASGGLVAGSIRKAGYSMVTAWGGSGAIGSIGFRAIDDIQRGEFSGINAYVVDGLTGAVVGIVVGGTFHAAGKLPGLSRVRDWWRTGAEGDAEWAKLSARDKWLYEIGQKTLPSGQWEPLAGLSPVERGRAIVAQQGWLRALLPRSGGFMVPGEGGTLSTGPTPMFRAWMPRLFGGAAGATGRHAFLPDWEDI…	471	0	1	1	0	0	-36.1	1094.3	2	12	0	1	0.9444	DUF4157,	protein of unknown function (DUF4157)				AAA,DUF4157,	FALSE	ATPase family associated with various cellular activities (AAA),protein of unknown function (DUF4157),	FALSE	Roseomonas	Proteobacteria	Roseomonas lacus	Roseomonas lacus DSM 19439	0.2699
2643221667	2644371281	MIQRQEKTSENKTQVTAANINRGNTAVQLKDNREHSVVQQKLSEKTVNQKTSITPIQRKQNDTGLPNNLKSGIENLSGHSMDDVKVHYNSSQPAQLNAHAYAQGSDIHIASGQEKHLPHEAWHVVQQKQGRVKPTLQMKGKVNINDDKGLENEADVMGAKAIQFSNHNDVIQNSTTANKSPLIETPVVNKVIQNMIGPDGDGKLVIDPTLKVYRAKKNKKGSYDLYNPYTKEFKQHRIAPTAKGYYIYEGELDDSEDTEKSSDSGESSSSDESSSSSLSLSPDESLRSGLSLGSGLSLSSSLSSSSGESSSSDESLGSGLSLSSSLSLSSNDKKGKPKKRRKTVLNQKTEAHARLKRIIKQGIFNAIGEGLNPRYIRSDNNMLIKLVVKKFTANDNKLG…	1360	0	2	1	0	7	-49.4	1159.4	0	6	0	1	0.94427	DUF4157,	protein of unknown function (DUF4157)				DUF4157,DUF4157,	FALSE	protein of unknown function (DUF4157),protein of unknown function (DUF4157),	FALSE	Flavobacterium	Bacteroidetes	Flavobacterium sp. Root420	Flavobacterium sp. Root420	0.2108
2663762755	2664245443	VQRSRQRTEWSEDRQPARDRAAARREESGGAAVPPPLTADALRAAQRGAGNAAVTGMIARRARTAPAPEQPDVEVREVLRSAGKPLAAPVRQEMEARLGTDFSDVRLHTGAAAARSARAIGARAYTSGSHVVIGDGGGDKHTLAHELTHVVQQRQGPVSGTDNGAGLRISDPSDRFEREAETNATRALAGPVPSAEHASEDPVGPYHAAGGSVLQRRVVELKKGPPDAAETRLFEEFSAAVDRAVQWAYNYVTTAPQLGPLADYDGHTKHWVDVWQDFHANGRSGGISKEFGYAIESVAHAHLKGAGRPSLPAETHFGTQVTFGSTRPDYVLYMRGNPIGAVDITAEASIGHVRDKTGWDALFPQFGESLYTSLDATVIAAMKLAHGNAAPLTQQQADQ…	517	0	0	1	0	10	-57.9	1156.3	0	12	0	1	0.94424	DUF4157,	protein of unknown function (DUF4157)				AAA,Phage_sheath_1,	FALSE	ATPase family associated with various cellular activities (AAA),hypothetical protein,	FALSE	Streptomyces	Actinobacteria	Streptomyces radiopugnans	Streptomyces radiopugnans CGMCC 4.3519	0.6007
2593339293	2595649980	MSKTNDTKHHSQQSQQQKKASGDQVFQPEKQNGFFDRQATPSTFFVQRKVKIGEPNDHYEKQADKVADKVVQKMSQPQTVQAKPNAPAIKAPTINAAPKQNLVQEKPALEDEKMQDEPVLQRKPIFDSMGDPPDDHIRRKPTTEGPSPKSQPDLSQRLQKTKGGGAPLPKDTKNAMESAMGADFSNVRVHTDKEANQLSNDIQAQAFTHGNDIYFNEGKFDAASSTGRHLLAHELTHTVQQGAAVQRKEMPTASLSPMIQRDPAPAAAAPGEVVDISSGQFNPSEALKTAIREAKRGLDVNVTGGKVAGAGTIKVREKDGVFESLKDGYLPMQIQLLEQANPNLAVRIAAGQVSGFATIGKNSDLQALAKWIKSNAKTLGWLSGLDIESLSGGVTNTFE…	1386	0	1	1	0	0	-62.1	1050.1	4	12	0	1	0.944152	DUF4157,	protein of unknown function (DUF4157)	2595649976	phage	1790	DUF4157,	FALSE	hypothetical protein,protein of unknown function (DUF4157),	FALSE	Chitinophaga	Bacteroidetes	Chitinophaga skermanii	Chitinophaga skermanii DSM 23857	0.6635
2524023135	2524206689	MSTASKMEKKPPLAQRANKGTTNLTTTASLKAKPSTSRVIEDNRPQSLQLMQLKSSLEEEEKLGQRKALSTHAPQPVQRAANPNPNTNTTGLPDGLKSGMESLSGMSLDHVNVHYNSSKPAAVQAHAYAQGSDIHLASGQEKHLPHELGHVVQQAQGRVKPTTSVSGMAVNDNPSLESEADSLGAKALQMSR	192	0	0	1	0	4	-30.3	1010.1	4	10	0	1	0.943878	DUF4157,	protein of unknown function (DUF4157)	2524206696	NO HITS AT ALL	6	DUF3584,Phage_T4_gp19,	FALSE	Protein of unknown function (DUF3584),conserved hypothetical phage tail region protein,	FALSE	Shewanella	Proteobacteria	Shewanella denitrificans	Shewanella denitrificans OS217	0.1465
2708743152	2710209882	MEKRRPYPSDVTDEEWSFAAAYLTLMEPDAPQRRYELRELFNALRWLARAGAAWRMLPTNFPPWEAVYQQTQRWLRAGRFEAMVQDLRSVLRVAQGRQGQPSAVVLDGRTLQSSCESGPRAGYDGYKRKRGSKVHMAVDTLGHLLAVHVTPANEQERAQVQVLAQEVQLVTGQSVKLAFADQGYTGEEPAQAAQDEDIELQVIKLPEAKKGFILLPRRWVVERSFGWLNRFRRLARDDERLPETLVGLHFVVFAMLMLVHAAPIFQSA	268	0	0	0	1	1	-38.5	1202.3	-4	6	1	1	0.943814	DUF4096,DDE_Tnp_1,	transposase, IS4 family	2710209887	NO HITS AT ALL	2325	Glyco_hydro_108,PG_binding_3,DUF2778,	FALSE	Predicted Peptidoglycan domain-containing protein,Protein of unknown function (DUF2778),	FALSE	Mycetohabitans	Proteobacteria	Mycetohabitans endofungorum	Paraburkholderia endofungorum HKI456	0.2641
2639762564	2640018490	MSALAERKPMPSSFHHGQASLSIQPSLKIGRPGDKYEQEAEAVANHVTMAPALSEPAFAMSPASSDTFQMQPEEEEETLQMTPLSTNGPFLQLSAMEEEEETVQLFPENNNFLQRLEEEEESIQLSPDGGMTASPSISAQISSFKGGGQNLPAPVQSEMGSKIGADFSGVRVHSDANAAQMSSAIGAQAFTHGNDVYFNEGKYQPETAEGKHLLAHELTHTVQQGAAEVQRMPITEISSAEPQVQRLPWAVREGLAEFASYIPGYSLLTVIIGYDPLAGRSVERNGPNLLRGLLGLIPVFGMLLYNKLDELGIINNAFTWVEGEMSSLNLTSNRLDDTLEEAWDRMGITEGWDGNIQILDETFGQLYRDIETFAGRVKDQVFALIKDALMAGLKALADA…	1314	0	0	1	0	1	-21.1	1031.2	3	8	0	1	0.943785	DUF4157,Endonuclea_NS_2,HHH_3,	DNA/RNA non-specific endonuclease				Mrr_N,Mrr_cat,	FALSE	restriction system protein,hypothetical protein,	FALSE	Algoriphagus	Bacteroidetes	Algoriphagus locisalis	Algoriphagus locisalis DSM 23445	0.0602
2506520046	2506735848	MHTKYGFTKMTIAEFSSWLQHQRIGRTILKIQQHHTWNPNYALFNGINHFERQRAMKNHHVAHNGWQDIGQHFTIFPDGTILTGRSLEKTPACIFGQNAGSICIENFGNFDHDGDIMRPEQRDSIVQVTALLCKKFNLPINEFSIIYHHWFDLATGERNYSSINKKSCPGSNFFGGNKVSDCINYFLPLVSQALGVYNPGDSTNHVNKYVVVTASRLNIRQGPSTSFPSASDRAPIERGSIIRVYEENGEWLKISNSKSHWIFGRFTKEVIRATINAQVLRVRNGPGTNFAILGTLPKGEEVFVLEEMNDWCKIDFDEKWLAKSFLNFS	329	0	1	0	1	5	-21.6	1110.3	1	2	2	1	0.943719	Amidase_2,SH3_3,	N-acetylmuramoyl-L-alanine amidase	2506739649	NO HITS AT ALL	3800	DUF4157,LacAB_rpiB,	FALSE	protein of unknown function (DUF4157),ribose 5-phosphate isomerase B,	FALSE	Aquiflexum	Bacteroidetes	Aquiflexum balticum	Aquiflexum balticum BA160, DSM 16537	0.1297
2521172642	2521764943	MRLYWLRDDQWERIKDLLPGKASDRGVTARNNRLFVEAVLWVARTGSPWRDLPDSYGHWHRVYVRYDRWSRKGVWLALM	79	0	0	0	1	2	-33.8	1278.5	0	4	2	1	0.943649	DUF4096,	Transposase and inactivated derivatives	2521764949	no clear winner	6155	APH,	FALSE	,Phosphotransferase enzyme family protein,	FALSE	Pseudomonas	Proteobacteria	Pseudomonas sp. LAMO17WK12:I10	Pseudomonas sp. LAMO17WK12:I10	0.3265
2521172646	2521791763	MRLYWLRDDQWERIKDLLPGKASDRGVTARNNRLFVEAVLWVARTGSPWRDLPDSYGHWHRVYVRYDR	68	0	0	0	1	2	-33.8	1278.5	0	4	2	1	0.943649	DUF4096,	Transposase and inactivated derivatives	2521791757	no clear winner	5	APH,	FALSE	Phosphotransferase enzyme family protein,,	FALSE	Pseudomonas	Proteobacteria	Pseudomonas sp. LAMO17WK12:I9	Pseudomonas sp. LAMO17WK12:I9	0.3265
2772190669	2772461735	VRAHEPQRRADHGHAPTATRPVRPGPGAGTAHALQRTIGNAAVTRRIERARQGSAGQDELPLQRSLVHEVLRTAGRPLDGTTRREMESRLGADFSDVRLHTGSTARASAAEVGARAYTSGNHVVLGEGGGDRHTLAHELTHVIQQRQGPVPGTDRGDGLRVSDPADRQEREAEANAVRALSAPLDRVGREEAPAGAGPGPGTRAGEAVQRMPPKRDAETAGVRGNSPPAGRRRTRGAARAENLDLNRPVLEFESEYEGPASQKLHSSQSIGFRQVARLKNPPGAPQRVSSNYHFWQEVSDSSVQVIESDKGLKEHASNRTWVQDGPYKPRYTSEVINDTQDRIEFNDNPGFSTTVAMTSGYWLKAYTVSFRWNVARNTGTWNRGMPCWTSPEVSHTLVS…	436	0	0	1	0	15	-36.2	1118.2	4	11	0	1	0.943428	DUF4157,	uncharacterized protein DUF4157				Methyltransf_11,	FALSE	methyltransferase family protein,hypothetical protein,	FALSE	Streptomyces	Actinobacteria	Streptomyces pyridomyceticus	Streptomyces pyridomyceticus NRRL ISP-5024	0.234
2695420958	2698220528	MPAFNQKLKPNVSTQSAFTSRRSEDFFGVQAKLNIGKSNDKYEVEADKTADKIVSNSSKKTAEPFFSSSTIQKKENKENEIQEKPLAETITPVVQLSPIQKCDCQDENVQKKEDETEPETTVNSGFENQLNSSKGSGTPLSKETKTEMESGFGVDFSNVRIHNDSNAVQMSQEIGAQAFANGNDIYFNEGKYNPNSQSGKHLLAHELTHTVQQGNKPKLQRQVVPEESSPPPRVEHRISTLLSSLIEWDAAGLLSAPYLPYDVPTIPQIPVTQEEAASMASAAPALIAGLTAPSAAAATGTGSTGAAATGTSALETAAARWGSASVIEGGAALAEGGATAAAGAEATSVLTRIAMFSAEAAPPVAFFTILLWPSSTAPRWMDELNPITGGPYASPREYD…	578	0	2	1	0	1	-17.9	1074.3	3	7	1	1	0.94317	DUF4157,	protein of unknown function (DUF4157)				DUF4157,PG_binding_1,	FALSE	Putative peptidoglycan binding domain-containing protein,hypothetical protein,	FALSE	Flavobacterium	Bacteroidetes	Flavobacterium defluvii	Flavobacterium defluvii DSM 17963	0.1039
2667528181	2671155753	MGSITCKTRRCESARSGTGRPAFFQAKPAINQENDVYEQEADHMADNVMRRGDNSINQKSFFKPSAIQRKCNAGNAGQGSNAVDSYVGSLNSSGQAMPESSRKFFEPKFGRDFSEVKLHTDSTAAKSAQAINALAYTSGNNIVFNTGQYSPDSEKGKKLLAHELTHVMQQSSSTTTPGVQRMLACPTHLNDNDPVPPGFKPYFGSTSVFHCGFRTILEDRAPTPSDPMNECVYDHSGVLVTDSHKYSGCQGTPDQYDSKADPIKHTVLDSGGIVRAGGPALLSSVGHAAGEAVDAVTQPIRDVGSWLERGVRGIYGM	317	0	3	1	0	2	-30.5	966.2	4	10	0	1	0.943079	DUF4157,	protein of unknown function (DUF4157)	2671154151	phage	1601	DUF4157,	FALSE	protein of unknown function (DUF4157),hypothetical protein,	FALSE	Mucilaginibacter	Bacteroidetes	Mucilaginibacter mallensis	Mucilaginibacter mallensis MP1X4	0.1481
2609459642	2609591107	MRENTSTTNESQNSPAALVGKATPAQQLHKKESEFNNRLPIQLKPSAGTANNPLEHQADAMADKVMRMPETSFIQRKSGCSCGDYDDEHVRLKPLSSQVTPFIQAKGDGAGTVSNSVSNRIQSSMGGGNALQGDTRSFMENRFGADFSDVKIHTGNEPAELNQALNAKAFTVSNNIFFNSGQYQPETDTGKHLLAHELTHVVQQNNNIRTKLIQRKGKKPVKKKPALTNCCYTGAVSTKKEIHLNIGIPGVRIYSGTPASHTFVEFKNIIVGPKTKKEVRCQMYAIQDKQKLSGKGLINFVNYDGDFGFHSDFWRHKSDKKLDKDPTPIPGEHSHGCARLRDGNAASVHKADSESFFDAVDKGDCVRVYSSAKWADPTFQACSNGKPCAADPVQGPHLE…	425	0	1	1	0	7	-40.3	1065	0	8	0	1	0.942724	DUF4157,	protein of unknown function (DUF4157)				PD40,PD40,PD40,PD40,DUF4157,	FALSE	WD40-like Beta Propeller Repeat,protein of unknown function (DUF4157),	FALSE	Mucilaginibacter	Bacteroidetes	Mucilaginibacter sp. OK098	Mucilaginibacter sp. OK098	0.1806
2684622506	2684651603	MAEKAVVHAKSQESKQKCSSFCNQKSGYNSSGSPADRMLQLQRTAGNQAVQRLIKSRVLQAKLKVGQPDDIYEQEADRVANEVMRMPLKTGDSDQSSVDSTSTKPVIQLKSGCLFAKGPPCGEEELLERTIMLQMMHHSDLDSGQGPDVPPSAESAIRSLTGRGQHLSRSERSFFEPRFGHDFGGVRIHSGHDAGELADALRAKAFTVGRDVVFGKGEHIMGTSEGQRLLAHELTHVVQQSRSQLPITTATRPGLVQRQKGDAKQAARARVDEAMKKLKAKFGLAKVTEENGATWSESELAKVDAAFSKVSKEDQPLLKDLHLVRTDKFEPFVRQGKTFKIAGTTFGIGMIKLAREAFQGDASTILHEVGHLIQNKVASAMLEKSKAKFDLEATRLILA…	497	0	0	1	0	8	-32	1010.1	3	7	0	1	0.942567	DUF4157,	protein of unknown function (DUF4157)				0	FALSE	hypothetical protein,hypothetical protein,	FALSE	Methanosarcina	Euryarchaeota	Methanosarcina horonobensis	Methanosarcina horonobensis JCM 15518	0.0959
2639762749	2640578388	MKALVYHGAGKKRWEEKAPPQLVEPTDAIVRIVKTTICGTDLHILKGDVPTVGQGRTLGHEGIGIVESIGESVRNIKVGDKVIISCITVCGSCSYCKRQLYAHCKDGGWILGHKIDGTQAEKVRIPHADNSLHRLPGGVDEEAALMLSDILPTGLEIGVINGRVQPGQTIALIGAGPVGLSALLASQFYSPAHIIMIDTDDNRLSVARQFGANTVINPTKQNVVEIINKLTDGIGVDVAIECVGIPATFKICQDIIAAGGFIANVGVHGKSVDLHLESLWIKNITITTGLVNTSSTPMLLKSVQSGKIAPEKLVTHHYPLSEIEAAYEVFGNAAQEKALKIVLSA	345	0	0	0	1	5	-15.9	1044.3	3	12	1	1	0.942477	ADH_N,ADH_zinc_N,	alcohol dehydrogenase	2640578397	virus	2721	MarR,adh_short,	TRUE	homoprotocatechuate degradation operon regulator, HpaR,NADP-dependent 3-hydroxy acid dehydrogenase YdfG,	FALSE	Xenorhabdus	Proteobacteria	Xenorhabdus khoisanae	Xenorhabdus khoisanae MCB	0.2143
2648501732	2651041800	MRSLENRKQDKHSPSPFFEPKIQKKLKTGTAGDQFEVEADRVADQVTNNRSSGGGLLQSKEEIQQKPISETISSVQAKDMKEEKEPVQKKSDKKEDEKPVQKKGKDEEKPVQKKSDKKEDEKPVQKKGKDEEKPVQKKSDKKEDEKPVQKKGKDEEKPVQAKCDNCEKEDKVQKKDQKEEEKPVQKKTENAESDIQNNELEGKLESSKGSGNLLDQKTKREMESGFGSDFSNVKIHTDSNAVQMSQELGAQAFTNGNDVYFNEGKYNPDSKEGKHLLAHELTHTVQQGNRSKNVQKQSNVVQLATIPWNINQWTTHKRVSNNFSVGSGGSIQVSSNLGWVGPPRCSDIANAIEVKIYRSADYWFDSNVHSETISLSGGSTSVSDLSSGTYYVEIYLGGY…	417	0	1	1	0	1	-48.8	1159.3	3	9	0	1	0.942388	DUF4157,	protein of unknown function (DUF4157)				DUF4157,	FALSE	protein of unknown function (DUF4157),hypothetical protein,	FALSE	Flavobacterium	Bacteroidetes	Flavobacterium sp. MEB061	Flavobacterium sp. MEB061	0.3169
2698536748	2700333796	MRSLENRKQDKHSPSPFFEPKIQKKLKTGTAGDQFEVEADRVADQVTNNRSSGDGLLQSKEEIQQKPISETISSVQAKDMKEEKEPVQKKSDKKEDEKPVQKKGKDEEKPVQKKSDKKEDEKPVQKKGKDEEKPVQKKSEKKEDEKPVQKKGKEEEKPVQAKCDNCEKEDKVQKKDKKEEEKPVQKKTENAESDIQNNELEGKLESSKGSGNLLDQKTKREMESGFGSDFSNVKIHTDSNAVQMSQELGAQAFTNGNDVYFNEGKYNPDSKEGKHLLAHELTHTVQQGNRSKNVQKQSNVVQLTTIPWNINQWTTHKRVSNNFSVGSGGSIQVSSNLGWVGPPRCSDIANAIEVKIYRSADYWFDSNVHSETISLSGGSTSVSDLSSGTYYVEIYLGGY…	417	0	1	1	0	1	-48.8	1159.3	3	9	0	1	0.942388	DUF4157,	protein of unknown function (DUF4157)				DUF4157,	FALSE	protein of unknown function (DUF4157),hypothetical protein,	FALSE	Flavobacterium	Bacteroidetes	Flavobacterium pectinovorum	Flavobacterium pectinovorum DSM 6368	0.3169
2593339285	2595622294	MSAVAERKPLPMPSRNGSSRLVVQPSLKIGRPGDKYEQEADSVANHVVMSPSNAAPALAMSPASSSESAFQMQTEEEEETLQMMPFPESSSILQLSSMEEEEETVQLSPDLSQTIQRQEEEEEAIQLSADGAPTASPQISTQISQSKGSGQSLPAPVLAEMGQKIGADFSGVNIHTGSQAAGMSNALGAQAFTHGKDIYFNEGKYQPETSNGKHLLAHELTHTVQQGAAVRRMPISTISKAEPQVQRLPWAAREGLARFASYIPGYSLLTVIIGYDPIAGRSVERNGPNLLGGLLGLIPVFGMLLFNKLTELGIINDAFTWVQDEMRSLNLTSSRLGDTLEEAWDRMGLTEGWDGNIRILDETFGQLYRDIETFAGRVKDQIFTLIKDALMAGLKALAD…	1343	0	0	1	0	1	-21	1017.1	3	9	0	1	0.942368	DUF4157,	protein of unknown function (DUF4157)				Exo_endo_phos,	FALSE	Exonuclease III,hypothetical protein,	FALSE	Algoriphagus	Bacteroidetes	Algoriphagus chordae	Algoriphagus chordae DSM 19830	0.0719
2585427993	2587485688	MGFRSARDAETTADRRSQQSETVRSSPDHESDAGGWSQRMPLAEAEEQYGMSIPNEETLFELQRLEASNPIRVHEWIEEGMTVEDMRDPNAAEAFRERQAARPEAIPDDIERQNKRSVLRSEKAAAATEPAGDAGVPDPVRDVIQSTGQPLDDGIQQAMEERMGDSFGDVRIHADATAANACEEINARAFTVGNHIAFNHGEYDPESPAGQHILAHELAHVRQQTGADISMMPQDDSGLEIDPDPQLEREAEDAAQQALADGPVTINRKGIETHIQRAGKDWNHGPSVAEELYGDDEVDLEELGIDPDDLDIDEDSLMQRVTDGLKEGSLRSVLAGAIAASATIATSGGAPAIAGGAAAASALVTTTAANTVFGGEGGVPEQIVEQMTGAVAKSEAFAK…	441	0	0	1	0	9	-50.8	1065.2	-1	12	1	1	0.941951	DUF4157,	protein of unknown function (DUF4157)				AAA,	FALSE	hypothetical protein,ATPase family associated with various cellular activities (AAA),	FALSE	Natrinema	Euryarchaeota	Natrinema altunense	Natrinema altunense AJ2	0.7208
2595698225	2596314988	MHEHLTSTQKTQPASSAIGVKAITMPGKAIDMVANNFVQRKRLYYEDKNAQPKPLTSFIQKKEMSGGTDVIPDSVSNRITSTRGTGNPLDIPTKSFMESRFGADFSKVHIHAGKEASQLSEALNAQAFTVGNDIYFNSGKYTPESLAGKRLLAHELTHTLQQKTHHTSVQRIITEHTDRQYSTHAEALPRSGPAPIHLGDSAGNRSIDAFQFTGTTSNQALVLGGVHGSELSGIEVVETLLNQLRTGPRPYYTVTIVPRLFPDNAAIRESDPAAIRADTNVGRYTGARGVDPNRQMPEFGRSFDPATSLDSRARPIERENIMLLNLINSIRPSRIVSVHAMHSDSAAGIFADPRTDQNQIALGYTSDRALALEMARLAQSRGAAVSGNRLGTSRENTTY…	506	0	2	1	0	2	-4.4	1081.2	2	9	0	1	0.941695	DUF4157,Peptidase_M14,	Zinc carboxypeptidase				0	FALSE	hypothetical protein,hypothetical protein,	FALSE	Ohtaekwangia	Bacteroidetes	Ohtaekwangia koreensis	Ohtaekwangia koreensis DSM 25262	0.0259
2731639260	2731946609	MSSHVQKSSERKNQRPHSDTSKMQNLQGSPLQFVDNRSEAIFQRNFNGLVNTNSTSKKVNNTGLPDELKSGVESLSGYSLDDVKVHYNSNTPSQLHAHAYAQGTDIHLAPGQEKHLPHEAWHVVQQKQGRVKPTMQLKGKVNINDDVGLEKEADVMGREALK	162	0	0	1	0	15	-49.4	1029.2	3	12	0	1	0.941414	DUF4157,	protein of unknown function (DUF4157)	2731946595	NO HITS AT ALL	13	AAA,	FALSE	ATPase family associated with various cellular activities (AAA),hypothetical protein,	FALSE	Mongoliibacter	Bacteroidetes	Mongoliibacter ruber	Mongoliibacter ruber DSM 27929	0.4654
2718217661	2718391324	MFETTTGRKIATAAPEGMMPAASAGRPDYSAGGALPVQCKLAIGAVNDPMELEAEAMADRVMRMPDTPVHSRADSAGKNTAPQAAFVQRKCAQCEEEKVQRQPLTPFVQRQAQGNAHAGGALSASIHAAQGNGFTMDTTTLGFMESRFATDFSSVKIHTGGEAEGFSRQLNAQAFTVGNDIYFNSGKYNPASAEGKHLLAHELTHTLQQSGTSGTMVQRMLVCPLRLNDSDPVPAGFKPYFGNAHVFHCGFRGILEDRRPTPGDPMNECFYDHSGTLVTESHPFAGCRGTPDYYDSQTDSYNHFANDPGGVVQAGGPALLESIKYPILSPLMDLGGYLERNIRRLYGVP	349	0	4	1	0	3	-4.7	1068.1	1	8	1	1	0.941172	DUF4157,	protein of unknown function (DUF4157)				DUF4157,DUF4157,	FALSE	protein of unknown function (DUF4157),protein of unknown function (DUF4157),	FALSE	Taibaiella	Bacteroidetes	Taibaiella chishuiensis	Taibaiella chishuiensis CGMCC 1.12700	0.0569
2639763086	2641935789	MPYFNKSKKNEIRPEKSKAEVGGVLFDDSAIHENIDHNMEPQTGDSVATFPDNSDEVVGGDLAALRARLQATIGDYLPEFYEFQQTGRNILYPKPVDIKALQARLNSMPITAWIQPLQQQLEQAGNAFLDRFRLFRKEKDWHNNALEFVKFRLAVKETGWDEQQTRDYNEALKHANRLSGYLSGTLDLIQHLNDNPERQTSWEAVRKTSYDMLLNELLPVDAENNGNQYTAKIRGNLTKNHPDNIKFNTIVNSVTRDERMASEALSAETKGLSARLLSGIALTRNSAEKIDKKSETSGITRDIVALCQVLQGVIKTIKRRGEYIQPLTDWQPSEHKLPGQKEELTKAETVKRELVKSRKVMMQKVQGAKTILGVLSDKTNKNRHRITQTLPYSSNPDTN…	2123	0	0	0	1	0	-29.6	1140.3	3	11	2	1	0.940932	TcdA_TcdB,	TcdA/TcdB catalytic glycosyltransferase domain-containing protein	2641935793	no clear winner	3	Transposase_mut,DUF4255,	FALSE	Transposase, Mutator family,Protein of unknown function (DUF4255),	FALSE	Yersinia	Proteobacteria	Yersinia ruckeri	Yersinia ruckeri Big Creek 74	0.5947
2681813561	2684563290	MTNLEFKEIRKKLKMKQAEIAEAIGVGTRAVQYWEKGERKIPETTAYFVKNLLQEQQQKPNNSASPVAYSDLKIMYVPLANQYAQAGYLSRFADEEYIESLPTIPFSDDVEHRGEYMCFEVRGDSMDDGSYESYLEGDIILCRNIRQDYWMSKLHYDKWDFVIVHKEKGILVKRIINHDVERGIITLHSLNEYYEDFEIHLEDVAKLFNIISTRRKNNRR	220	0	0	0	1	2	-17.6	1137.2	4	6	1	1	0.940862	HTH_3,Peptidase_S24,	Peptidase S24-like				0	FALSE	hypothetical protein,hypothetical protein,	FALSE	Chryseobacterium	Bacteroidetes	Chryseobacterium gambrini	Chryseobacterium gambrini DSM 18014	0.0854
2724679456	2726879483	VTYQREYATDIDSSGTRVSRQPEMREEDKDKEKAMAATPVVAHRCALCNQVARSPSKVWRDPAQTLLQMQRTVGNRHVQGMIQAKLDVSHPADASEQEAEHFADRVMTMPEATPQRAVDPSITAQSVPDDEHRRSIDRSSQDASDAGLHPDAEHAVHAASKSAGQPLPVTLQRKFGDALNADLTGVRIHTGSQSVEAAKAISARAYTTGGDIHFNQGQYDPHSPQGQHLLAHEVAHTVQQGSSPVLRTKRAEHTHADE	258	0	0	1	0	2	-57	1155.2	-1	6	2	1	0.94085	DUF4157,	protein of unknown function (DUF4157)				TPR_12,TPR_12,TPR_10,TPR_12,CHAT,	FALSE	hypothetical protein,CHAT domain-containing protein,	FALSE	Caballeronia	Proteobacteria	Caballeronia humi	Caballeronia humi LMG 22934	0.762
2643221900	2645451245	MPATRDTLAREPGTAARGRARPPTLARGGVPTSNAGTARLARDGGVARADLVGTAGNRIARSTLAVSHPHDPAEREAEALASRVAHGAAPPAALARTPGPAVARAGDDAPAPAADVAAGGTVEVSTAVSSLLASPGAGAPMDPAVQAKVEPHLGADLGAVRVHQGPEVGAAAAELHARAFTVGADIFLGEGESAADLELMAHEATHVVQQQAVAVYRDLEVTDLIPDWIIDGVTSAAQEIPGYTLLTVITGKDPLTDEPATVSRTEFVEKLLTFGPFGAAVGPLLQTIDVLGDIVTLLMDALAAHNLTLSRIGSDISSAWDEMGVLEGIDGNVAIVERYVDAIVADIRAFVSDVIDAVVAKVREVAADVAEPFLQRPEIAPYWNLATKVFHHDPLRDED…	1267	0	0	1	0	0	-25.1	1030.1	2	11	0	1	0.940516	DUF4157,	protein of unknown function (DUF4157)				DUF4255,AAA,	FALSE	Protein of unknown function (DUF4255),ATPase family associated with various cellular activities (AAA),	FALSE	Cellulomonas	Actinobacteria	Cellulomonas sp. Leaf334	Cellulomonas sp. Leaf334	0.1301
2724679777	2728031024	VKLSTRQAPPQAAREPHRPAPAASAVPACRHTGPTVGNAAIHRMVRDGAVRGDLSPFSAGGGRALQRLCGPGRPVATRLTVSQPHDPAERQAEAVAARVTSGAPVPAFTGRAAAVSRAPAADDPGGDLPAALSGALRDPGPGAPLPAAVRAQVEPHLGVDLSAVRVHSEEPAAAAAAQLSARAFTTGTHIYLGAGESADDVALIAHEATHVAQQAGGTAAVGPLYREGDGILPDIVLGAVTAGVRALPGYTVLTVVAGYDPIANRTVDRNSENVVRGVLGLVPFGTAVADKVIELDVVQRAGALVDDGLTAHRLTRARIQGDLDGVWADLSIVKGIDGNVAVIAGRVAKLYQDALGLARAIIDAVVQLVRDAAVGLAEKYLVGKPAWDLAKKVLHHDPL…	1251	0	0	1	0	9	-25	1028.2	3	15	0	1	0.940423	DUF4157,	Phage-related protein				DUF4255,Phage_sheath_1,	FALSE	Protein of unknown function (DUF4255),hypothetical protein,	FALSE	Actinoplanes	Actinobacteria	Actinoplanes regularis	Actinoplanes regularis DSM 43151	0.2461
2501533201	2501539022	MVTFQFKRSRKAPTQENHESFFKKEGSNESHFFSSTQGNSIQAKLTIGKLNDSFEREADTVADAVVNHSSSDRNSQNISSQAMVQRQQDTLNSRIQRQEEPKKEEVQTKPELQLAEEPKKEEMQTKPELQLAEEPKKEEVQTKLELQLAEEPKKEEMQTKVETGTQKANPSFSDRLQNSKGRGNLLPKKTQAEMSSAFGTDFSDVYIHTDEESVQMNRELKAQAFTRGKDIYFNQGKFDPDTVTGKHLLVHELTHVVQQNPDKRKIQ	267	0	0	1	0	5	-42.5	1182.4	3	9	2	1	0.94038	DUF4157,	protein of unknown function (DUF4157)				0	FALSE	hypothetical protein,hypothetical protein,	FALSE	Tolypothrix	Cyanobacteria	Tolypothrix sp. PCC 7601	Tolypothrix sp. PCC 7601	0.6943
2775506875	2776144166	MVTFQFKRSRKAPAQENHESFFKKEGSNESHFFSSTQGNSIQAKLTIGKPNDSFEREADTVADAVVNHSSSDRNSQNISSQAIVQRQEDTLNSRIQRQEEPKKEEVQTKPQLQLAEEPKKEEVQTKPQLQLAEEPKKEEVQTKPELQLAEEPKKEEVQTKPELQLVEEPKKEEVQTKVEAGTQKANPSFSERLQNSKGRGNLLPRKIQAEMASAFGTDFSDVYIHTDEESVQMTRELKAQAFTYGKHIYFNQGKFDPDTVTGKHLLVHELTHVVQQNPDKHKIQ	284	0	0	1	0	4	-40	1182.4	3	10	2	1	0.94038	DUF4157,	uncharacterized protein DUF4157				0	FALSE	hypothetical protein,hypothetical protein,	FALSE	Tolypothrix	Cyanobacteria	Tolypothrix tenuis	Tolypothrix tenuis PCC 7101 NIES-37	0.7019
2744054667	2745210491	MSDRTFEAKKQQSRHFELRPQQKRGDRTPKPQETPPLDILARTGSRTQTAATVKTHAKTIRRLQTARSPLARQALLQLQRQYGNRYVRRVVELARQSNDNTEVAPEIEAAIERQRGSGQALDNGVRHQMESAFGVDFRRVHIHTDTESDLLNRSLEARAFTVGSDIFFSQGEYAPGSSSGKELLAHELTHVVQQSSGVRRKLTVSQPGDPEEREADRIATAIARSPQVSLATETDEEEGIEHREVALARSTSNWLQPLSVGVSSGEIMRVTDTDRSGSDWLSLTVPDGPYVVEATNVEADVNSAFEYTRGFQYFNDAYHHSPMFAGIEAIPFRGRSDENRRSRNFQIRARTGSDRGEPDNLWTSGRAWVLVYVKRPGYISDYPQLTATVWLDTVPYIGG…	572	0	1	1	0	12	-73.7	1082.1	3	9	1	1	0.94033	DUF4157,	uncharacterized protein DUF4157				DUF4255,DUF4157,	FALSE	uncharacterized protein DUF4255,uncharacterized protein DUF4157,	FALSE	Leptolyngbya	Cyanobacteria	Leptolyngbya valderiana	Leptolyngbya valderiana BDU 20041	0.8621
2767802091	2768488780	MRYLVMVQGSQADYDAQSGKGSADSPVWDEKAIQAMFAHMGAINDDLAESGELITGYGLKEPAAGRAVSLDGEGRPVVSDGPYSETKELLAGFWVLDCESLERVTEIAARVARCPQPAGAPEYPVLIRPVDGGIDD	136	0	0	0	1	3	-19.6	1165.4	-1	8	1	1	0.939836	YCII,	hypothetical protein				TP_methylase,Sigma70_r2,Sigma70_r4_2,	FALSE	precorrin-6Y C5,15-methyltransferase (decarboxylating) ,RNA polymerase sigma factor (sigma-70 family),	FALSE	Streptomyces	Actinobacteria	Streptomyces californicus	Streptomyces californicus NRRL B-2098	0.1361
2773857988	2775122018	MRYLVMVQGSQADYDAQSGKGSADSPVWDEKAIQAMFAHMGGINDDLAESGELITGYGLKAPAAGRAVSLDGEGRPVVSDGPYSETKELLAGFWVLDCESMERVTEIAARVARCPQPAGAPEYPVLIRPVDGGIDD	136	0	0	0	1	3	-19.6	1165.4	-1	8	1	1	0.939836	YCII,	hypothetical protein				TP_methylase,Sigma70_r2,Sigma70_r4_2,	FALSE	precorrin-6Y C5,15-methyltransferase (decarboxylating) ,RNA polymerase ECF family sigma subunit ,	FALSE	Streptomyces	Actinobacteria	Streptomyces vinaceus	Streptomyces vinaceus NRRL ISP-5257	0.1361
2541047558	2543455430	MESRHGFTKMTLAEFGTWLGQQRVGRTILHIQQHHTWNPSYAHFDGRNHFERQQAMRNHHIGANGWADIGQHFTTFPDGTILTGRPLERVPACIYGQNSNAICLEHFGNFDRGGDNMTPQQRDTIVKMTAMLCKRFNLPVNVYSIVYHHWFDLSSGVRNNGGRNTKSCPGTNFFGGNSVYDATKHFLPLVQRELDGYQPATSSPNLKGYAVVTASRLNIRDAPTTTALVVADREPLLTGSILRVYDEQNGWSRISNSQSHWVATRFTQPVKYAIVKADVLRVRSGPQNTYAMVGTVGKGEELFVVEDNNGWSKISLEDRWVNSGFLNFP	329	0	1	0	1	3	-21.5	1090.2	0	2	1	1	0.939553	Amidase_2,SH3_3,	SH3 domain-containing protein				PepSY_TM,DUF4157,	FALSE	Uncharacterized iron-regulated membrane protein,protein of unknown function (DUF4157),	FALSE	Mariniradius	Bacteroidetes	Mariniradius saccharolyticus	Mariniradius saccharolyticus AK6	0.0518
2585428058	2587734254	MKVQLHSNDRDHGSPEAPVHQRAADPFHDSPRMVAQRAQIEAAFGEAAQRAPDLGELEEEEPLQAKADTSRGGLPGDLQAGIESLSGMDVSDVQVHRNSDKPAQLNALAYAQGNDIHLAPGQDQHLPHEAWHVVQQRQGRVEPTMQMAGVGVNDDASLEEEADVMGARALQAAGLEKGPR	180	0	0	1	0	1	-37.2	1082.3	1	8	0	1	0.939233	DUF4157,	protein of unknown function (DUF4157)	2587734249	phage	4	0	FALSE	hypothetical protein,hypothetical protein,	FALSE	Methylibium	Proteobacteria	Methylibium sp. CF468	Methylibium sp. CF468	0.1529
2516653058	2516962013	MKTSAEKSSNTSSKKASQSANQPFFAKAGGGFFAPAVQMKMAVNKPGDTFEQEADLMADKVMRMPSPAPMPGKEEKLQRQPDEKLLKKEEGNIQKAAMPEEKVQKNEEGKIQKAAMPDEKIQKKDDDKLQKAPANEDKLQRKGGDGTPAVHSNIQSAIQNKTTGGQPLSSDVRSFMEPRFNADFSNVRVHSDPESAGLSNQLSARAFTYQNHVFFSHDQFQPGSSEGKKLLAHELTHTVQQGHTIQRSPQISTTTTPPKIQRSAKDEIRDWIAGKANNIMGFRMFTIILGVNPITMQGVDTGAANMLRALIEFIPGGALITKALDSHGIIDKVANWLGGQIKSLGMVGSQFKNALSDFIATLGVADLAPWNWGGVFNRAVTIFTAPIDRLISFGKGLAT…	1137	0	0	1	0	0	-24.5	1007.1	2	13	0	1	0.939023	DUF4157,	protein of unknown function (DUF4157)				0	FALSE	hypothetical protein,hypothetical protein,	FALSE	Methylovulum	Proteobacteria	Methylovulum miyakonense	Methylovulum miyakonense HT12	0.1758
640612202	640615315	MKSFNSKTSDNNGASAQKQPDDFFQAKLNVGQPGDKYELEADQMAEQVVGEMNGGSPVSKADHQVQSQQEEDVQTKETSETEGKQKPLAETITPVVQAKVEEEQVQEKEEEEELQKKEDEEVQMNSVAGSDEEDENNTGSLQAKSDQESSVSPQLESQIKLGTGGTEMDKSIRSSMESGFGADFSDVKVHTDSSAVQMSQELGAQAFTHGNDIYFNEGKYDPGSSAGQNLLAHELTHTIQQGSSGAIQGKMVQKEGEEDEIAQSGDNFDFTTNPPKIYVDNLPIPSFKQTFMSGDNNFRAREFSGGGREEENDPNQAGEWDSIASTGAAEKLLNGGLQNDQLYRITTSVRSGGRTKKFERNGDPNLLAENLKVPFWDDPSGEKEIYQIDHKQELQLKGW…	1228	0	1	1	0	1	-42.2	1068.2	0	11	1	1	0.938915	DUF4157,	response regulator receiver domain protein (CheY-like)				TPR_11,FAT,DUF4157,	FALSE	O-linked N-acetylglucosamine transferase,hypothetical protein,	FALSE	Algoriphagus	Bacteroidetes	Algoriphagus machipongonensis	Algoriphagus machipongonensis PR1	0.5493
644736356	644928536	MKTAEKSSAHSLVQRSQHPFFSKRGEDSFFAPSGTPLQPKVEIGQPDDPYEREADAMAEQIVQKKEAEPGQKDKQKLQAKPVAESITPIVRRKRTEEEEHTAPQGFENQLNNSKGGGSPMPESVKSEMESGFGHDFSDVRLHTGSNAVQMSRNMQAQAFTHGNDIYFNENKYNPGSRDGKRLLAHELTHTVQQGGGVQKKIIQKAGNQSGGSDKSSDPDIYDGNEGLINARDFKVKIPQLQIPRFKSRYTPAPLIIPKTLTARVNQRDIWIKAVDKSNFATKVNEKLQAEQAPNDIVKNGANIYYLKATRTKSFVAGTKEQIADQLTIPAWTQSGEGAQFDVDHRLELQLGGDNSIDNLWLMDASANRSSGAKINNELNAKIGSILTAAKTKLGAKAPD…	1126	0	1	1	0	0	-29.1	1007.1	4	6	0	1	0.938887	DUF4157,	hypothetical protein				TPR_11,TPR_2,TPR_11,TPR_19,TPR_2,	FALSE	Tetratricopeptide TPR_2 repeat protein,hypothetical protein,	FALSE	Dyadobacter	Bacteroidetes	Dyadobacter fermentans	Dyadobacter fermentans NS114, DSM 18053	0.0674
2588253916	2589237329	MEKSSPQPKPKGSHYFRKSSSAPDFFLPQAKMEVNEPDDAFEQEADAAAEQVVARKPVDSAFFGSTSLMREVDEGEESIQSKADGAESLGKEEEVPVQRDVEEPQETPVEPTVQRDSSEEEAAIQTKGEGFMEAEEQVQQEEEEEPVQASASSGGPVSPSVEQGIQSTKGSGSPLGSSEKHQMEQSFGADFGGVTIHTDSRAVQMSRELGAEAFTHGNDIYFNEGNYNPGSKDGQRLLAHELTHTLQQGASVRRLVQKDDADTPNNTITNHYVSEDGELDLRGTSKLLKIKDLPLPDFKKNAGYHKSVPFRLPPKSERNTDQRNKWDTHIRQNETGITEKLDEILSAQIPAETGTTTEPRYYLKLKSVPYNLIGTKSELKNRILRPFWDSAGAFQGFHV…	1184	0	0	1	0	0	-38.9	1029.1	5	11	0	1	0.938806	DUF4157,	protein of unknown function (DUF4157)				TPR_11,TPR_7,TPR_2,TPR_9,	FALSE	hypothetical protein,Tetratricopeptide repeat-containing protein,	FALSE	Lunatimonas	Bacteroidetes	Lunatimonas lonarensis	Lunatimonas lonarensis AK24	0.2666
2582581870	2585415379	MKESSEKSSTTASKTATQTANRPFFAKAGGGDFFAPASPSFAPSVQTKMTVNKPGDKFEQEADKMADKVMRMPDPAPASIKEEKLQRQPEEKLQKQEEEKIQKAALPEEKIQKAAAPEEKLQKKEEEKLQKAALPEEKIQKAELPEEKLQKKEEEKIQKAPADEEKLQRKGDAGAPAVSSNIQSAIRNKTSGGQPLSSDVRGYMEPRFNADFSNVRIHSDPESTSLNQQLSARAFTYQNHVFFSQDQYQPGTSEGKQLLAHELTHTIQQGHAVQRSPQVNATTSPPAVQRFLGIDIPSWQDVLDWLAEKAYNIPGYRMFTIVIGVNPINGESVDRSAANILRAIVEFLPGGKIITDALEKYNVFEKAGSWVEGQLKRFANLLGTVKSAVDQFMDDIDFL…	1167	0	0	1	0	0	-24	1051.1	1	10	0	1	0.938679	DUF4157,	protein of unknown function (DUF4157)				AAA,	FALSE	hypothetical protein,ATPase family associated with various cellular activities (AAA),	FALSE	Methylobacter	Proteobacteria	Methylobacter whittenburyi	Methylobacter whittenburyi ACM 3310	0.1026
2784132062	2784257446	MYKIFTDEPWQDYLYWQQNDKRLVKRINELLKDIESTPFRGFGKPEPLKHNLTGYWSRRITDEHRLIYKVEDERTIILSCRYHY	84	0	0	0	1	6	-37	1172.3	-3	3	2	1	0.938482	YoeB_toxin,	toxin YoeB	2784257453	no clear winner	6	PhdYeFM_antitox,	FALSE	antitoxin YefM,hypothetical protein,	TRUE	Photorhabdus	Proteobacteria	Photorhabdus temperata	Photorhabdus temperata DSM 22387	0.3285
637000207	637464180	MEHEYSEKEKPQKCPIQLRDSIEHDKEDINTTTPLELNSQYTNRKRAGLRERFSTTLQRNLPGHSMLDRELTTDGMKNQESRFSPAMIMDRMMHFGVRTRLGKVRNSASKHGGQVTFKFAQTKGTFLDQIMKHKDTSGGVCESISAHWISAHAKGESIFDQLYVGGQKGKFHIDSLVSIKQLQMDSYLDDEQSTMTEYWLGTQGIQPIMQKNDVDEHSSKVVGQTGNKGTTDLLRAILDTGDKGSGYKKISFLGKMAGHTVAAYVDDQKGVIFFDPNFGEFSFPSITSFSRWFTDDFWPKSWYNLEIGLGQQFEVFNYELKKS	323	0	0	0	1	1	-52.8	1178.2	1	9	1	1	0.938435	Peptidase_C58,	YopT -like peptidase. Cysteine peptidase. MEROPS family C58	637464290	virus	108	PMT_C,NDK,	FALSE	hypothetical protein,nucleoside diphosphate kinase (EC 2.7.4.6),	FALSE	Photorhabdus	Proteobacteria	Photorhabdus laumondii	Photorhabdus laumondii TTO1	0.6193
2565956522	2566039099	MEHEYNEKEKQRNSAIKLNDAIRNNEENMDMTSPLELNFQNTNRKSRGLRERFSATLQRNLPGHSMLDRELTTDGQKNQESRFSPSMIMDRLMHFGVRTRLGKVRNSASKYGGQVTFKFAQTKGTFLDQIMKHKDTSGGVCESISAHWISAHAKGDSIFNQLYVGGKKGKFHIDTLFSIKQLQMDGYLDDEQSTMTEYWLGTQGMQPNIQRNDDTDEHSSKVVGETGNRGTKDLLHAILDTGDKGSGYKKISFLGKMAGHTVAAYVDDQKGVTFFDPNFGEFSFPDKTSFSHWFTDDFWPKSWYSLEIGLGQEFEVFNYAPEAP	324	0	0	0	1	1	-55.7	1205.2	1	8	1	1	0.938435	Peptidase_C58,	YopT -like peptidase. Cysteine peptidase. MEROPS family C58	2566039182	no clear winner	3650	Peptidase_M91,	FALSE	hypothetical protein,Effector protein,	FALSE	Photorhabdus	Proteobacteria	Photorhabdus australis	Photorhabdus australis DSM 17609	0.6169
2639762767	2640647739	MEHEYSEKEKPQKCPMQLRDSIGHDKEDINTTAPLELNSQYTNRKRPGLQERFSATLQRNLPGHSMLDRELTTDGKKNQESRFSPSMIMDRFMHFGVRTRLGKVRNSASKHGGQVTFKFAQTKGTFLDQIMKHKDTSGGVCESISAHWISAHAKGESIFDQLYVGGQKGKFHIDSLVSIKQLQMDGYLDDEQSTMTEYWLGTQGIQPSMQKNDVDEHSSKVVGQTGNKGTTDLLRAILDTGDKGSGYKKISFLGKMAGHTVAAYVDDQKGVIFFDPNFGEFSFPNITSFSHWFTDDFWPKSWYNLEIGLGKQFEVFNYEPKEP	323	0	0	0	1	2	-49.8	1178.2	1	9	1	1	0.938435	Peptidase_C58,	YopT peptidase	2640647922	no clear winner	1000000000	PMT_C,	FALSE	hypothetical protein,C-terminal region of Pasteurella multocida toxin residues 569-1285,	FALSE	Photorhabdus	Proteobacteria	Photorhabdus luminescens	Photorhabdus luminescens NBAII H75HRPL105	0.5728
2524023148	2524241371	VSDTERIHEHEKPRAPEHKPEPAEDPAGPLKDFVSNVGNQAFGGAIARSQGAGIMANGEVHSSVQSKIDSTRGGGAGLDTGVQQKLSPSLGDLSDVRVHTDSTAHDLNHAVSARAFATGTDVYFAQNEYKPNTSDGDKLIAHELAHVVQQRGAPTSGPLTVSNPGDAMENEADAVAEKIT	180	0	0	1	0	0	-49.2	1082.1	3	11	0	1	0.93835	DUF4157,	protein of unknown function (DUF4157)				AAA,	FALSE	hypothetical protein,ATPases of the AAA+ class,	FALSE	Solirubrobacter	Actinobacteria	Solirubrobacter soli	Solirubrobacter soli DSM 22325	0.4137
2630968263	2631124205	MRLNRRKKPINQTQNKGSFIQPKLKVGKPGDKYEVEADKMADQVVSKSSSNSDGAIQKKGGSEEEVQQKPLASSITPLVQTSMFKDRKEGGVQKMEEEEPVQAMEEEESVQAMEEEEPVQAMEEEEPVQAMEEEEPVQAKCAACENEGEVQAMEEEGIQTKSENPNTAGSIESKLNTSSKGNKLSGDTKNEMESGFGADFSHVNIHTDSNAVQMSQELGAQAFTHGTDIYFNKGKYNPSSKDGKHLLAHELTHTIQQRGMVQQKRINKKRNPAIQLQKKPKCVRPIKWKHKNARKHGANAIRIDINWKSSTGALADLSNCTVREVVKYGKIPNPPFTWTPPNPTILSVAGTSGAAMDTHSYPPGIASLSKKYGKMIATQVYQWKCTGPNCDSKWHTFPG…	438	0	0	1	0	1	-47.9	1227.5	4	7	0	1	0.93828	DUF4157,	protein of unknown function (DUF4157)				0	FALSE	hypothetical protein,hypothetical protein,	FALSE	Aquimarina	Bacteroidetes	Aquimarina sp. MAR_2010_214	Aquimarina sp. Mar_2010_214	0.228
2622736580	2623396929	MKTQTDKTQEQQNSITPRVASQSSNGGTAQLKDNRTSSMSQRKLRSGMDSTDNSNNPIQRKTSPERSVLSGVQGSRRNNTGLPDNLKSGIENLSGYSMDDVKVHYNSSKPAQLQAHAYAQGTDIHLASGQEKHLPHETWHVVQQKQGRVQPTRQLKSKVNINDDVSLEKEADVMGEKALKFDEKKEHNASLALSPNANKPIIQKRCYKRKSISYFLEDVRRQHEYFQYFDNKIEFKNALILIFDDVFENDEAKMSLLQQSFLAEELWKNYGDSDERNIDLVLIKQICRDFKKAHKNIINTRHFKKDYHINLFKFINEGLDVQHYKKRSKNNNIGKNVQDYIEKVGFYEGHQNDSVQNPDSDTLVLGKYITENNVPTDECYLKIAQDNNSMYFDMGNTWG…	479	0	0	1	0	0	-53.8	1078.2	0	8	0	1	0.93825	DUF4157,	protein of unknown function (DUF4157)	2623396925	no clear winner	3	AAA,	FALSE	ATPase family associated with various cellular activities (AAA),Domain of unknown function (DUF4157),	FALSE	Aquimarina	Bacteroidetes	Aquimarina amphilecti	Aquimarina amphilecti DSM 25232	0.3446
2710264670	2710484968	MEVIKKSKPSSTHSNKSEGSKPFLGIQAKLNVNKPGDKYEVEADHAAEQVVSKQSTPTPAFVPSTSPVQLKQEDEQPVVQEKPIAAGITPFVQAKEDEPAQAQEEEVQAKEEDLQAKEEEPAQMMEEEPAQAQEEDLQAKEDESAQMMEEEPAQAKEDDLQAKEDEPAQLVEEEAQAKEDEEVQTKLQPSAPSTPSKPSINDQLSSSKGSGSPLSGGVKQEMESGFGADFGGVKIHTDDRAASMSKEIGAQAFTNKGDIYFNQGKFNPATQQGKTLLAHELTHTIQQGAAGEKKEQSAADTDKAVTPGDKNAAGDKAQPTGQGETSTDKTTDQPQLGTETPRATAGAATTSGAPSLTPTIPGKVAPIEGTPLTADALTAEGEVPVEGEAVEEKKQPSPE…	1417	0	0	1	0	2	-31.1	1088.3	4	13	0	1	0.937972	DUF4157,	protein of unknown function (DUF4157)	2710484429	phage	538	LRR_4,	FALSE	Leucine Rich repeat-containing protein,hypothetical protein,	FALSE	Fluviicola	Bacteroidetes	Candidatus Fluviicola riflensis	Candidatus Fluviicola riflensis RIFCSPHIGHO2_02_FULL_43_260	0.2459
2728369470	2730478802	MSEHNTIAPATPAISSAAEPVVLNTTNTQPPALYTNGLQRLPIQYQLSVGAVDDPMEQEADAVADKIMRMPENNFIQRKCAHCEEEEKDKVRLKPLAAFIQRKSGDSNKAVSNTVSEGIAATRGNGSALPARTQSFMENRFGTDFSNVNIHTDTPAVRLSAELGAKAFTIGNDIYFNEGKFSPESDSGKHLLAHELTHVIQQQGGAGNGMVQRAEVDDRSCAGLTDIETDINTLVNAEIAAARTAAGPAPLSPAAIVGLLRDVETRLGDGAVSPIEHFIEALPATKRNLPNSSLTGNKYEGAGSANNFYRLQTLGLAHVVGSSAKMHGLCIGADKLGHFFEEGFLYFRVAHRSGGSVADAQSTGRAAEIGIQGLSSTGVYSNADQAANLAGMQFYNDLL…	564	0	1	1	0	3	-2.4	1028.1	-1	8	0	1	0.937955	DUF4157,	protein of unknown function (DUF4157)	2730478235	NO HITS AT ALL	1000000000	DUF4157,	FALSE	protein of unknown function (DUF4157),hypothetical protein,	FALSE	Chitinophaga	Bacteroidetes	Chitinophaga niastensis	Chitinophaga niastensis DSM 24859	0.0188
2597489926	2598005703	MKQTTTRASPHASQKQSMRPGRGVALSPPLAVPPAALLQARLEIGPVDDPLEHEAETMSRRAVDGPPPASDTVPASLGAISSPALGLQRQAGPGGAGAMSAAVAPPIVHDVLGSPGAPLDAATRAEMEPRFGHSFEAVRIHTDSRAAASARAVGAQAYTVGRNVVFGSGHYAPRSSSGRRLLAHELTHVTQQSRQGPVLQRQPDPPLEARLQVIEEGGPAAQARLDQILRTGGPVPTTTKVIGAAIIDVEGYTGPKEMRAISGADSDALGQGAAVYHATSPTSRTLSGTRSIAGSGPRRDFPFQHVNDAEMKIFEDIIARLPKGARGTIRFSTIRVRQLNGQTVFEPYPACSGCIRASFETSGTLSKVDLVSHAPVHPTGNADLAETPGSGGSGGGGTR…	692	0	1	1	0	1	-21.9	1062.2	4	12	0	1	0.937938	DUF4157,	protein of unknown function (DUF4157)	2598005697	no clear winner	5	AAA,DUF4157,	FALSE	AAA+-type ATPase, SpoVK/Ycf46/Vps4 family,protein of unknown function (DUF4157),	FALSE	Bradyrhizobium	Proteobacteria	Bradyrhizobium oligotrophicum	Bradyrhizobium oligotrophicum S58	0.129
2687453548	2689233443	MQRGCTATQRALTEEVTLEAPVKYQQLRRATFRLLSHIKNIGGHLFYTGEHKTTDPVAHDSTTTFKRQLLQSVRKIDRFCAQSESTFILVLDEQKAGNEWREKNVEACTLAMFEDASEKCRTMIEPPLQGESYLFQTLQCADWICGLIGRLTALAVAPEEFQDWEPFDKYFSSRIALVGEPQ	182	0	0	0	1	3	-15.9	993.2	-2	6	0	1	0.937819	DUF3800,	Protein of unknown function (DUF3800)	2689233464	no clear winner	20	0	FALSE	hypothetical protein,hypothetical protein,	FALSE	Pseudomonas	Proteobacteria	Pseudomonas chlororaphis	Pseudomonas chlororaphis 189	0.03
2775506931	2776393649	MSLSLMARSTGMPGRPERSSAAPAARKGMPRFLGGGMTLSKPGDAAERRADALADAVMEPAACPACTPLAPCVKCASDAAKAAPAGRRAGGLGSGAPLDAATRAYFEPRFGRDLGSVRVHAGPHEGRLARSLAAKAFTVGDDIVFGDGRYAPATGEGRHLLAHELAHVVSPGPGDRVAREADAGVEPDAGAAPAPDAGGVTDAGVPLPAGVPAAPAPPVFDSVYGACLTEDEGRRRDAFALRRFHLDRNIPSTTFGMFDADYFPLFGLMSVTVKMKFKFVSADNAPGFWERMRRTLGGEDLSRFYWSDTERDTFRSDYISRVATRWSAQHSMVSTKPCWNFRALPLVSPVEVADDASAHYVVTVHKSPGPGIDYKSSTSDPDVAHPERPATAELWSSDV…	630	0	1	1	1	2	-12.2	1034.3	2	11	0	1	0.937814	DUF4157,OmpA,	outer membrane protein OmpA-like peptidoglycan-associated protein				0	FALSE	hypothetical protein,hypothetical protein,	FALSE	Thauera	Proteobacteria	Thauera sp. K11	Thauera sp. K11	0.0612
2571042011	2571097459	MNTHADKTQENKSQSVSVTGLQLQSSGESIFQSVDNRHETVVQRKLQEIANNSPRTMQLKAIQEMPNNSPQVNQAVQLQAMADNYAAQQQQSIQKKENNTGLPDDLKTNIENVSGYSMDDVTVHLNSAKPTQLHAYAYAQGTNIHIASGQEKHLPHEAWHVVQQKQGRVKPTMQMEGGVNVNDDKCLEKEADVMGDKALEMKTEAGNNKKIDSDLMDRRSKGGAQRKKREQPIGYSDFSPIQMLMGNVESGYFRLRHPRHPIIADWVVNVGADWIHAESIYNLAVLLNAPTQAYTNSLAPLVTDLIGKGTIPDLAAMIPAAVAQGATIAEADALLVASPNGAGTTN	346	0	0	1	0	0	-26.8	1043.1	0	6	0	1	0.936908	DUF4157,	protein of unknown function (DUF4157)				AAA,	FALSE	hypothetical protein,ATPase family associated with various cellular activities (AAA),	FALSE	Desulfobacter	Proteobacteria	Desulfobacter vibrioformis	Desulfobacter vibrioformis DSM 8776	0.0587
2630968405	2631673887	MFEFENLAALKNSSSRKQKQVRDEGELKIAGREYHIDVDLQKVLRTDPKKNHFARFFEGVNKLFLHGSSASRAKEATKTLFSTEEAQQQRLQSTDSVSHARMLFKDNSLQTPEQVLERLRTVDIHKTTEVASGEHSLLLQRAMSESLQNTETGKKLQDLMGCHATAQLTNKLVAPEQSFVNFEQLRKQPSAANAIANLEPVLMMEEKNLLAAQRHQEAIKGKDLSQGIYAETLPETFYNPSKLTDNVDRAAAWILKASTSGGNEWSNFTALLKEYTHNGKDLTDSQVLKELHHRLVPNIERDYRGPAISGGSLPSSIGGAAMLERHLETLNKEDPQIGKQLFAAIVGFHGFTDGNGRMGRLLYALTELRANRFSPLSVKTENALHGIH	388	0	0	0	1	0	-38.8	1126.2	4	8	2	1	0.936809	Fic,	Fic/DOC family protein	2631674327	virus	1000000000	DUF4255,	FALSE	hypothetical protein,Protein of unknown function (DUF4255),	FALSE	Photorhabdus	Proteobacteria	Photorhabdus luminescens	Photorhabdus luminescens LN2	0.5952
2667528181	2671155755	MKESKQSSQQENNPLKSSSLFFKDHTVQAKLTINQPNDVYEQQADHMADQVMRMPDASVKQPGFFKPAINPLQRKCHECEEDDKKLHRKENSTGEVHADSQLNNYVSSLGATGQSMSSTARKFFEPRFGYNFSNVKLHTDSVAAKSAQSINALAYTSGNNIVFNTNQYSPESDSGKKLIAHELTHVVQQGLTNQSIQRQLDPLDGGLPPGGLPQQPQAQPTDGGQQGAVQQGSSSSGSSGGGGGGGPVVSGDCRVDVRATKIPALHGIPIYHLFVILHNKGTGEESYYRGGPAGSGPFGNIVTMYGRYLPGTIDWEPSAPSVTAQDPVDCTTTDACLVRELARIDGTATPYAPTGPNSNTVARTILHNCGIPEVKPVWVAPGWGDPVL	388	0	1	1	0	0	-39.6	1050.2	0	8	0	1	0.936623	DUF4157,	protein of unknown function (DUF4157)	2671154151	phage	1603	0	FALSE	hypothetical protein,hypothetical protein,	FALSE	Mucilaginibacter	Bacteroidetes	Mucilaginibacter mallensis	Mucilaginibacter mallensis MP1X4	0.174
2654587638	2655178413	MKYLVMVQGSQADYDAQSGKGSPDSPVWDEKAMQEMFAYMGSINDDLAETGELVTGYGLREPAQGRAVSIDAEGRPVVSDGPYSETKELLAGFWILECESLERVTEIAARVARCPQPAGAPEYPVLIRTVDGGIDD	136	0	0	0	1	3	-30.3	1137.4	-1	8	1	1	0.936615	YCII,	Uncharacterized conserved protein				TP_methylase,PCMT,Sigma70_r2,Sigma70_r4_2,	FALSE	precorrin-6Y C5,15-methyltransferase (decarboxylating), RNA polymerase, sigma subunit, ECF family,	FALSE	Streptomyces	Actinobacteria	Streptomyces sp. CFMR 7	Streptomyces sp. CFMR 7	0.2388
2693429788	2694665748	MTQTYHSEREQSATRANAANLSSQGIQRKAVEARLKSEPVQQQSLPEEEMPAQLAGIEEELPAQMASMEDELPAQLAAIDEEELPVQAKSAVQLKANETGMPDQLKSGVESLSGIDMSDVKVHYNSSQPAQLNAHAYAQGKDIHVAPGQEQHLPHEAWHVVQQKQGRVQATTQLKESVPVNDDPGLETEADVMGQKSLQQG	201	0	0	1	0	15	-34.6	1122.2	1	10	1	1	0.936585	DUF4157,	protein of unknown function (DUF4157)	2694665735	NO HITS AT ALL	12	Glyco_hydro_18,	FALSE	Glycosyl hydrolases family 18,hypothetical protein,	FALSE	Chitinophaga	Bacteroidetes	Chitinophaga sp. YR627	Chitinophaga sp. YR627	0.3802
2767802120	2768704680	MRIPTRDKAAADAKDSSAPSRQVRTAEERAPAAPASATLPALQRSVGNAAVTRMLAAGHGAGPGHEDTPVQRATAHDVLRSPGQPLEGPLREEMESRLGADFSDVRVHSGPLAQRSAAEMGARAYTSGRDVVIGAGGGDKHTLAHELTHVIQQRQGPVSGTDTGHGLRVSDPGDRFEREAEANASRVMAGPAPVQRAACEEHGPHGAHATHAPGSGGRVAVQRKGPEELGPTLPADPPRPGKLLGRLLARNPAPADPLVAQVRAGIAAYDSDPVRDPMHCMIELSRLTQEIAPAEDDAPAAVKPWLAAALEIVKAELVLVNDQLVRDAELPVEAGAPFSAMTTNGMLWQEAQWADSAAAFQMHGPSYFRELSELNRAGMAKEIAGGQGDRNWVADVRTK…	688	0	0	1	0	15	-32.9	1142.3	1	13	0	1	0.936341	DUF4157,	uncharacterized protein DUF4157				0	FALSE	hypothetical protein,hypothetical protein,	FALSE	Streptomyces	Actinobacteria	Streptomyces sp. NRRL S-237	Streptomyces sp. NRRL S-237	0.2681
2627854269	2630862240	MAEKARIYAKIKESKQKCSNFYNQKPRYNSSGSPADRTLQLQRTAGNQAVQRLIKSGALQTKLKIGQPNDIYEQEADRVAEQVMRMPDPVPERRSTERNENKERFLQTKKSPEQAPVTQGQESVPPVINKVLQSPGQPLDPATRTFMEPRFGYDLSLVRVHSGTAAEQSAQEVNAQAYTIGQNIVFGTGQFAPGTQKGRQLLAHELTHIVQQNALLANQSTSNGVIQRKPAPDAKTVSENKARLDRLARNPREAHRAWKRLNIQDRFIVLDSMARRYGAAFADQFREVAQRGKPDFSVTYWQPRSGPTPEQLRAGGWRFLEMEFTGNAAFDVEVWVNPSGKTIRRDVSTYRPDQPEKREETPEKLPPTEKKEDKPPIEDCKELKEITLAILRDTISTEN…	506	0	1	1	0	6	-45	1107.3	4	5	1	1	0.936259	DUF4157,	protein of unknown function (DUF4157)				DUF4157,DUF4440,	FALSE	protein of unknown function (DUF4157),Ketosteroid isomerase homolog,	FALSE	Methanosarcina	Euryarchaeota	Methanosarcina horonobensis	Methanosarcina horonobensis HB-1	0.3094
2630968265	2631133793	MGYQRTSQTKNNQTTPKGKTVQAKPTPLATHSPVHPLLQLQRKLGNQAVNRLIQTKMQVGEANDVYEKEADTVAAQVMRMAAPPVQNSMEDEEIQTKPIALQLQSDEEEIQTKPIALQLQSDEEEIQTKPIALQLQSDEEEIQTKPIALQLQSDEEEIQTKPIALQLQSDEEEIQTKPIALQLQSDEEEIQTKPIALQLQSEEEEIQTKPIALQLQSDEEEIQTKPIALQLQSQEEEIQTKPIALQLQSQEEEIQTKPIALQLQSQEEEIQTKPIALQLQSQEEEIQTKPIALQLQSQEEEIQTKPIALQLQSQEEEIQTKPIALQLQSQEEEIQTKANPGQTPQVSSNLETKIQSRRGTGQPLPDSTRAFMEPRFGANFSGVRVHTDSSAVQMNKELG…	1700	0	0	1	0	4	-44.8	1096.3	3	7	1	1	0.936089	DUF4157,	protein of unknown function (DUF4157)	2631133790	phage	2	0	FALSE	hypothetical protein,hypothetical protein,	FALSE	unclassified	Acidobacteria	Acidobacteria bacterium Mor1	Acidobacteria bacterium Mor1	0.396
2513020052	2513233744	MQKTFYQKELLIKAPQQRKGVNNNKKDIEKIQSWLNLFAMQNPNSGTATGIDGDFGPATEKAVLNFQKVNNLSQTGIVDQKVFDILVSPLKKSFEGSISGNSLRELILNTAQNHLKNHPFELVINNQSNSGPWVRSYMDGHEGTDWFWCMGFVEAIIDQAASIQGKNFKTLMPLTYSCDTVGTIGIQKKILTRYQTARTNPALIKPGDIFLIQKTTNDWFHTGIVAKVQGDIIETFEGNTNSDGSHNGNAVMNRIRNYKQSKIDFFSIESLVA	273	0	1	0	1	6	-40.4	1199.5	3	6	2	1	0.935454	PG_binding_1,CHAP,	Putative peptidoglycan-binding domain-containing protein				AAA,	FALSE	hypothetical protein,ATPases of the AAA+ class,	FALSE	Flavobacterium	Bacteroidetes	Flavobacterium sp. CF136	Flavobacterium sp. CF136	0.5236
2634166464	2635783562	MRPGPARTPQQRVAPVRASRRSIGPAAGTLPRGSAPKASVQALQQTSGNAAVSRILSGGRPLEPDVRADMEQRFRENFSAVRVHTGPAAGRAADALDAEAFTHGRNVAFGPQRYAPRTRTGRELLAHELAHVIQQSRGGTRQAESSLLETGADRAATAVAAFGTAPVAVAGASAVGIARKSKTVPKKPEVGTVAEANKMWGDLGKEMKSVNPAKAPQRRNAPKASRIGRGGNSANPLAMPKEGVDMPWVGELRSVPQKPGGKARSKSSELGYRRDHKAFWREYAKKWGGHLSKANQALIAKGKAPKVDAHWIKSHPGHSRYRNQILIHHHVGQGSRAVALPVTVHRIHTLLHGKSAEIKPGEKIPPHSPADLRRTSEARRQKAVREKAIPKGTRRPAGD…	1030	0	0	1	1	12	-24.1	1011.1	5	11	0	1	0.935194	DUF4157,Tox-HNH-HHH,	HNH/Endo VII superfamily nuclease toxin with a HHH motif-containing protein				DUF4255,CarboxypepD_reg,AAA,	FALSE	Carboxypeptidase regulatory-like domain-containing protein,ATPase family associated with various cellular activities (AAA),	FALSE	Microvirga	Proteobacteria	Microvirga massiliensis	Microvirga massiliensis JC119	0.1229
2585428140	2588052066	MMHKYNQEDKLIPENYNLNSAKLVDDIIKLHNNSKGNKLLWHDNWEDKIIDRDLDIILKMIDENVSQFGGLEAYKDIVGVNPYDPTEPVCGLSAQNIFKLMTEGEQAVNPVEQLKKEKINGNEFSVKLNQLNSSSSYVALVNDHRFGHMFLIDIPSTNQEIVGYIYQSDLGNGVLPALNIADWLNSRAKEPINTHKLNQLLSNEFNELSKSEQKELIAELLEIDKNISCVKLDKVKKDKNVDIYLKEYDKNNFFENIEMLKDKLDI	266	0	0	0	1	1	-35.2	1206.4	-2	3	1	1	0.935078	CIF,	Cycle inhibiting factor (CIF)	2588052068	no clear winner	1	Tox-HDC,	FALSE	Toxin with a H, D/N and C signature,hypothetical protein,	FALSE	Photorhabdus	Proteobacteria	Photorhabdus temperata	Photorhabdus temperata Meg1	0.1385
2639762814	2640816159	MMHKYNQEDKLIPENYNLNSAKLMDDIIKLHNNSKGNKLLWHDNWEDKIIDRDLDIILKMIDENVSQFGGLEAYKDIVGVNPYDPTEPVCGLSAQNIFKLMTEGEQAVNPVEQLKKEKINGDEFSEKLDQLNSSSSYVALVNDHRFGHMFLIDIPSTDQDIVGYIYQSDLGNGVLPALKIADWLNSRTKEPINTDKLSQLLSNEFNRLSESEQKELIAELLEINKNISCVKLNKVKKDKNVDIYLKEYDTNNFFENIEILKDKLDI	266	0	0	0	1	1	-37.5	1206.4	-2	3	1	1	0.935078	CIF,	Cycle inhibiting factor (CIF)	2640816157	no clear winner	1	YwqJ-deaminase,Tox-HDC,	FALSE	YwqJ-like deaminase,Toxin with a H, D/N and C signature,	FALSE	Photorhabdus	Proteobacteria	Photorhabdus thracensis	Photorhabdus thracensis:DSM 15199	0.1571
2775506992	2776653143	MKQQNLRPTKNAIASSSRESAIARNSPHPLEELQGAIGNHAVNQLLANQPPLTAKPIFRGLSPEFRSDLTQINQPIQAKEADSPSVEQAHTENKTGLPGNLKVGIENLSGIAMDDVRVHYNSFKPYQLQALAYTQGTDIHVAPAQEQHLPHEAWHVVQQKQGRVKPTIQTKGVRINNDQGLEKEADVMGSKALQMKNDKSTFEVLDNSPEAVAQTKISDMQARQVTVPQGKDIPINADFQLEYEADVLGTKVAQAETVSAMGKNTTVRLGIGNNPVQCVSTESDLEDKETLANKKEEEKKRKLSQDLSFLTDEDLEDYVFQKARFLDLFENLLARIKEKGDRGNKWREPIIAGLEEAIKNDFRAWNVGSELLQKRRELRKARQFR	385	0	0	1	0	1	-36.4	1140.4	2	10	0	1	0.934668	DUF4157,	uncharacterized protein DUF4157				XisH,HTH_33,DDE_3,	FALSE	XisH protein,putative transposase,	FALSE	Nostoc	Cyanobacteria	Nostoc carneum	Nostoc carneum NIES-2107	0.2027
644736393	645041017	MASIARHRPEPQGAARQRPDPAEPPSATRPEPAGARFAPVAVPGLTVGSAHDPAEAEADRVSQEVLQRLGAAPATAAAPVRRRVEPEVGIEGGSLSPGTRSSIEQLRGGGSPLPEPMRTRMEGAFGADFSDVRVHTGDRAARTNQALGALAFTTGNDIVLGEGSSIGDQRLLAHELTHVVQNRG	184	0	0	1	0	21	-41.8	1067.3	3	14	0	1	0.934639	DUF4157,	hypothetical protein				rve,Acylphosphatase,	FALSE	Integrase catalytic region,acylphosphatase,	FALSE	Nakamurella	Actinobacteria	Nakamurella multipartita	Nakamurella multipartita Y-104, DSM 44233	0.4417
2643221667	2644371280	VIQQEKKSENKTQAAATNINEGNTAVQLKDNRKPSVVQQKLAEKTTNQEVSFAPIQRKNNTTGLPDNLKSGIENLSGHSMDDVKVHYNSSQPAQLNAHAYAQGTNIHIASRQEKHLPHEAWHVVQQKQGRVKPTLQMKSKVNINDDKNLENEADIMGAKANTLTYQRNSIKDKADSHLHPKKLIQKPLIPNTAQTKKVIQLGKKEKRKKENERKRETHGRRQRFKIQFTNSLTPIALKLELEEKYQGDSLALANIENAWEDTIKNLHSIKKFIDSNNPKGLKLELYKKYQEDSLAVANIESAWNKALEFFYPIVGQTVIIEDAILIESFEEALNSIKFQQCVQKVLLEQKKIYIMLDEKRTKWLTNRKTIVIARESEPTKESYLRSLVFEMSNAYHTDE…	565	0	2	1	0	6	-46.8	1085.3	1	9	0	1	0.934606	DUF4157,	protein of unknown function (DUF4157)				DUF4157,	FALSE	hypothetical protein,protein of unknown function (DUF4157),	FALSE	Flavobacterium	Bacteroidetes	Flavobacterium sp. Root420	Flavobacterium sp. Root420	0.2897
2523533620	2523977433	MFRSASPNTASAKSGNSSLFQKDKNEDAFVQPKLTVGKPNDKYEVEADRVADTIVAKGNEQGNSFFSPVPRVQKQNEEEFQQKPKVERISQLVQRQTEDQSIQQKEEQEEVQKKPEEEVQQQEIIPETTIQEKKDSSKITSDIQKKEEEVQEKEEEEEQISTLQTVQRKSNEIPNTNTSIESRLNSSKGGGSPLPKETKVQMESGFGTDFSNVRVHTDSNAKQMSQDMGAQAFTHGNDIYFNEGKFDTSSNSGKHLLAHELTHTVQQGASTIRKKPVEVISAPKMIQRSILDYIPDWILDNARNIPGYLLFTVIIQYDPLRGQRVEPTPTNLIRGLIGLVPFGVAIFDKLQEYGILQRVFDWVTGRLSELNLTTQGLLDLVQETWENNAATSFISGLRE…	1354	0	1	1	0	4	-28.6	1035.1	1	9	1	1	0.934004	DUF4157,	protein of unknown function (DUF4157)	2523973453	no clear winner	1000000000	0	FALSE	hypothetical protein,hypothetical protein,	FALSE	Aquimarina	Bacteroidetes	Aquimarina latercula	Aquimarina latercula DSM 2041	0.2551
2606217184	2606526749	MAITSTSHDSSTTSAANQHHRSVKESRGVATVEAADHSKSESQTKAESTTFFQPKLQVNKINDPFEVEADRVADEVTQSIYTGGEGFSPPAAPPASGDAGTNIQRLAFFQRKPAFESPTELDLNTASNPEAEVQRSATAESITTTPPPPTTHHQEEDIAETETGEIQRKVNLSEMAEGQHTNSDFESKLHASKGGGTSMSRKTRTQMESAFGADFSNVRIHTDSDAEGMSNQVQAHAFTHGRDIYFNKGTYQPEQKEGTRLLAHELTHVVQQGAATKNSVQRSANVQVNQSAPAMVQRGVISRARNWAADKANNIPGYSMLTVILGFNPINGQDVPRNAANIFRGIMGFLPGGNMIWEALNNHGIFDKVGNWIVQQLDTLGDIGASIVSAFREFVGSLG…	1129	0	1	1	0	1	-19.7	973.1	3	8	0	1	0.933888	DUF4157,	protein of unknown function (DUF4157)				VWA_2,	FALSE	hypothetical protein,von Willebrand factor type A domain-containing protein,	FALSE	Aquimarina	Bacteroidetes	unclassified	Aquimarina sp. AU119	0.0553
2596583644	2597213897	METATLKHSNDNKQKSNPVNGGSFFKPVIQTKLTINEPGDHYEREADHMADKVMRMTDNSVSITTFFKPADKNLQRKCQACEEEDKHVRRKENSAGETGNSGGLDSYVSSLSSSGQQMSESSRKFFEPRFGYDFSNVKLHTDTVAAKSAQSINALAYTTGNNIVFNSGQYSPESESGKKLMAHELTHVVQQGSNIQRLIRTPYPWQGVVTPASGARIRSSTDSSNPSNILASVAKGATLKVIANSGDWLQVDTTVSGLAIKGYILNTLVDDATAANMEKTVGTTMVWDQSFPGSGTDFESWASAPKEAPFPAIWPGTVMNCWEAVLMSAFKSGSINWTWIHNLYVNIPMNQWADKMSRGAKKTYSLMGPNLPVQRGDIVFFNGTSHVALATGSGSDVYT…	446	0	1	1	0	0	-25.6	1056.2	3	6	0	1	0.933389	DUF4157,	Cell wall-associated hydrolase, NlpC family				0	FALSE	hypothetical protein,hypothetical protein,	FALSE	Mucilaginibacter	Bacteroidetes	Mucilaginibacter frigoritolerans	Mucilaginibacter frigoritolerans ATCC BAA-1854	0.0545
2509601008	2509663255	ICSNSCKQRSSFNSSGFPADRILQLQKTAGNQAVQRLIRSGALQAKMKVSQPNDIYEQEADRMAKQVMSILEPTVQHKCTGCNKDEKDISQTKKVIETDMPVTQYQDVPPIIREVLRLPGKPLDQVTRAFMEPRFGYDFSNVRVRSEAQAAASAEAINAHAYTVGQEIVFANGKYAPKTDAGKELIAHELMHLVQQTQNVQRNIIQRRSGCSSSQDTIITEDHRRAREMLSNAIDVVSSYNGTNPAKVRNALSAHFHSATSNAFATWINLNLRILWALTWMAGYKCYTGGIVERTWACRSDNELATTFWCVPGIDIRLCPSYFSQSAIERSTTLIHEWIHKYGCNFDLGYEHEKKYSKNRTVTQLLNADSFANFIRDVQ	379	0	2	1	0	6	-19.4	1008.3	2	8	0	1	0.933159	DUF4157,	protein of unknown function (DUF4157)				DUF4440,DUF4157,	FALSE	Ketosteroid isomerase homolog,protein of unknown function (DUF4157),	FALSE	Methanomethylovorans	Euryarchaeota	Methanomethylovorans hollandica	Methanomethylovorans hollandica DSM 15978	0.0543
2515154096	2515533407	MKYLVMVQGTQADYDAQSGKGSPGSPVWDEKAMREMFAHMGGINDDLAETGELVTGYGLREPAQGRAVSVDAEGRPVVSDGPYGETKELLAGFWILDCESLERVTEIAARVARCPQPAGAPEYPVLIRTVDGGIDD	136	0	0	0	1	3	-28.1	1137.4	-1	7	1	1	0.932676	YCII,	Uncharacterized conserved protein				TP_methylase,Methyltransf_18,Sigma70_r2,Sigma70_r4_2,	FALSE	precorrin-6Y C5,15-methyltransferase (decarboxylating),RNA polymerase sigma factor, sigma-70 family,	FALSE	Streptomyces	Actinobacteria	Streptomyces sp. CcalMP-8W	Streptomyces sp. CcalMP-8W	0.1828
2518285535	2518396188	MKYLVMVQGSQADYDAQTGKGTADSPAWDEKAMQEMFAYMGSINDDLAESGELVTGYGLREPASGRAVSVDAEGRPVVSDGPYSETKELLAGFWVLDCESLERVTEIAARVARCPQPAGAPDYPVLIRPVDGGIDD	136	0	0	0	1	3	-29.1	1137.4	-1	7	1	1	0.932676	YCII,	Uncharacterized conserved protein				Sigma70_r2,Sigma70_r4_2,TP_methylase,Methyltransf_18,	FALSE	RNA polymerase, sigma subunit, ECF family,precorrin-6Y C5,15-methyltransferase (decarboxylating),	FALSE	Streptomyces	Actinobacteria	Streptomyces sp. CNB091	Streptomyces sp. CNB091	0.1926
2619619295	2621280131	MKTEKAYQEKTARTIQQKLDGSGSLQFVDNRSMNLPLQRIGEDEDDTLQGKFDKAIQLEEDEDESLQMKPNNTGLPDNLKAGVENLSGYSLDDVKVHYNSSQPATVQALAYTQGTDIHVAPGQEQHLPHEAWHVAQQMAGRVEPTTEVGGMPVNDNAGLEHEADVMGSKANSL	173	0	0	1	0	0	-35.9	1124.3	1	7	1	1	0.932627	DUF4157,	protein of unknown function (DUF4157)	2621280128	no clear winner	2	AAA,	FALSE	hypothetical protein,ATPase family associated with various cellular activities (AAA),	FALSE	Parabacteroides	Bacteroidetes	Parabacteroides sp. HGS0025	Parabacteroides sp. HGS0025	0.2698
2718218246	2720677148	MKDSTNDSGAFEHAPAASPLQRREQEGGELSAMLDGSPRQLAQRRRMDAAFGPVAQRETGLDEEELGTAQAKVAQRATDELDEDELGTAQAKAAPVQRQENRTGMPDGLKSGLESLSGADLSDVRVHRNSSQPAQLNALAYAQGNDIHLGPGQEQHLPHEAWHVVQQREGRVQPTMQMQGVDINDDVGLESEADRMGDQALSIGRDG	207	0	0	1	0	1	-32.4	1023	-1	9	0	1	0.932382	DUF4157,	protein of unknown function (DUF4157)	2720677143	NO HITS AT ALL	4	He_PIG,EVE,	FALSE	Putative Ig domain-containing protein,EVE domain-containing protein,	FALSE	Mitsuaria	Proteobacteria	Mitsuaria sp. 7	Mitsuaria sp. 7	0.1389
2515154096	2515533429	MDAYDSEREQQDHGHQDHAGHQDHPDHQDRGERAALGRDTHGEQGQGHGHDHSARAHHLFRAAATGRADVVGAAGMGLLQRTVGNSALGPLVQRARSASPSASGPEREEVPAQDGAPVRDGAAGEQRSPVHDVISSGGSPLDTDTRADMERRMGADFSDVRIHHDGAADASAKGVGAHAYTVGHNVVFQRDAYDPASPQGRTTLAHELTHVIQQRNGPVEGTEAPGGIRVSDPSDRFEREAVANAERVLADPAPEAAAPAAEVAPAAAPPVAGTPAPASAPAVQRTATEDEDEQPADVQGAFVQRAEEKKPEEEEEEAPAE	321	0	0	1	0	17	-81	1112.1	1	10	1	1	0.932232	DUF4157,	protein of unknown function (DUF4157)				HhH-GPD,	FALSE	hypothetical protein,uncharacterized HhH-GPD family protein,	FALSE	Streptomyces	Actinobacteria	Streptomyces sp. CcalMP-8W	Streptomyces sp. CcalMP-8W	0.9241
2521172697	2521988232	METAQPKTVNRAATTSPAPAAHPVAQSPLRVSSPKDSAEVEAESTAKKVMRMGAPEPTVMASGGEASVQRKSALDEKLGDGPRRGMKSPHVARFAEAVGMMQRKAEGQPNVASNVAADIANSSSSGAPLPLSVRRFMEPRFKADFSGVRIHTGSKAAQLSRQLNAQAFTVGNQIYFGKDRYRPDSADGQELIAHELTHTIQQGAAPQQATVHRSEDVTVTQQSAPQVQRLGISDALDYFADKAYNIPGFRMFTIILGVNPINMSRVDRSAANILRAIVEFIPGGNLITQALDNHGVFEKVGAWVEQQISSLGMTGRLIKDGIDRFLDSLSWSDIFDLGGVWERAKRIFTEPIDRIISFGKGLITGIIKFIKDAILRPLGRLAEGTRGYDLLKAILGEDP…	1387	0	0	1	0	0	-18.7	1031.1	2	10	0	1	0.932171	DUF4157,	protein of unknown function (DUF4157)				AAA,	FALSE	hypothetical protein,ATPase family associated with various cellular activities (AAA),	FALSE	Myxococcus	Proteobacteria	Myxococcus stipitatus	Myxococcus stipitatus DSM 14675	0.0752
2576861499	2578564372	MKRHHPSKTKRNRKEEQNNFFSQKEHKGKENTGSDSFFQAKLEVGDPSSPFEKEADAMADHVLDNNKDKSTGDAFGKQSVQRQAEEEEPAAKRIQRQAEEEEPAAKRIQRQAEEEEPAAKRIQRQAEEEEPAAKRIQRQAEEEEPAAKRIQRQAEEEEPAAKRIQRQAEEEEPAAKRIQRQAEEEEPAAKRIQRQAEEEEPAAKRIQRQAEEEEPAAKRIQRQAEEEEPAAKRIQRQAEEEEPATKQVQRKAEESSTISKFHHVENESVQAKGGSSKNNKNKMDAQPSMESIESMIQETKGQGMPLPEEIKVELEAEMKADFSNVRIHTDEKAIELSAMLHAQAFTHGYDIYFNTGKYNPYSREGKHLLVHELTHVVQQKG	381	0	1	1	0	1	-87.6	1146.4	3	8	0	1	0.931669	DUF4157,	protein of unknown function (DUF4157)				AAA,DUF4157,	FALSE	ATPase family associated with various cellular activities (AAA),protein of unknown function (DUF4157),	FALSE	Aquimarina	Bacteroidetes	Aquimarina atlantica	Aquimarina atlantica 22II-S11-z7	0.8225
650716014	650723721	MYRVKRMHALLMQRRPQPPRAQRRHDGKVAVERSNQRWCLDGFELRCDNGEALRVTFALDCCDREAMSWVATTAGYSGDVVRNVMLAAVENRFDNALQAPSEIEWLSDNGCGYTADETRRFATEIGLKPLTTPVCSAQNNGMAESFVKTMKRDYVAFCQNRMRRRPCSLSPLRSSITTRSTPIAR	185	0	0	0	0	3	-47.2	1246.5	5	7	1	1	0.931611	rve,	transposase	650723730	NO HITS AT ALL	8	0	FALSE	transposase,transposase,	FALSE	Mycetohabitans	Proteobacteria	Paraburkholderia rhizoxinica	Paraburkholderia rhizoxinica HKI 454	0.4335
2671180707	2673877040	MRERIHQGKKTTSSVSIATLKQPIRGFGLESVNASPLAVTEVQSFNKPAGHDISRIALHSPQAKLTISQPGDFYEQQADSVAQQVLQRMAQSANRQSIQRQQVPEEEKQLQMKPLEINTLQRQEMPQEEEELQMKPLEINTLQRREMPQEEEELQMKPIAQRQGRGAIAATPDLETSINQAKGGGQPMADNIRKPMEQAFGADFSGVKVHTDTQSDQLNRSIQARAFTTGQDVFFRQGEYNPGSRGGQELLAHELAHVVQQNGGMVKRSPALV	273	0	1	1	0	17	-17	1152.4	4	6	0	1	0.93144	DUF4157,	hypothetical protein				DUF4157,Endonuclea_NS_2,	FALSE	hypothetical protein,hypothetical protein,	FALSE	Nostoc	Cyanobacteria	Nostoc sp. NIES-3756	Nostoc sp. NIES-3756	0.0321
2523533531	2523671508	MKRRTRRLQSQIVKKETPFFKPSIQAKLKMGSSGDKHEVEADKMADKVVSKKNEGGLLQRKKGEDEVQQKPLASEITPFIQKKENSEEEQPVQKKEEEEKAVQAKEEEAIQEKEEEEIQTKSKTTTKSQPSFEGKLRKGSGGQKMDAQTLKEMESSFGVDFNNVKIHNDLGATQMSQEIGAQAFTNGNDIYFNKGKYNPNSNKGKHLLAHELTHIIQQKKMKKV	224	0	0	1	0	0	-35.5	1242.5	4	5	0	1	0.931192	DUF4157,	protein of unknown function (DUF4157)				0	FALSE	hypothetical protein,hypothetical protein,	FALSE	Tenacibaculum	Bacteroidetes	Tenacibaculum ovolyticum	Tenacibaculum ovolyticum DSM 18103	0.0823
2558309032	2558421241	MKKSIRSKGGDSFLNRPAGSRGAIFKDNRNNAFTPVQRKKNGEPCKQLASGEYEAIQKVEMEEEELVQGKFSKPFETKAAQQKKNETGLPDNLKGGIEALSGMNMDAVRVHQNSTKPSDVGAHAFAQGTDIHLAPGQMKHLPHEAWHVVQQAQGRVPVTTEVGGMPVNDNPALEAEADAMGEKAQKYTKD	190	0	0	1	0	3	-34.8	1103.4	3	10	0	1	0.931097	DUF4157,	protein of unknown function (DUF4157)	2558421247	virus	5	0	FALSE	hypothetical protein,hypothetical protein,	FALSE	unclassified	Proteobacteria	Alteromonadaceae bacterium 1120W.S.0a.04	Alteromonadaceae bacterium 1120W.S.0a.04	0.1865
2654588047	2656763819	MDAHDIEQEHHEPHGPGGHHGHGGRDQAHERDEQRGETAAEAPGERDHHVFRAAAAGRADVVGAAGMGLLQRTAGNGALGAMVQRARSAAAAPAAEQAEQAEQTGHAGQAEEQRSPVHDVVSSGGSPLDTDTRTDMESRMGADFSDVRVHHDSAAHESAKGVGAHAYTVGNNVVFQRDAYDPGSPQGRTTLAHELTHVIQQRNGPVEGTEAPGGIRISDPSDRFEREAVANADRVLSDPAPEAAPVPAAPVSAPAPTAASAVQRAATEDEDEQPADVQGSFVQRVAEKKPGEEEEEETPPA	301	0	0	1	0	17	-76.7	1084.2	2	9	0	1	0.930884	DUF4157,	protein of unknown function (DUF4157)				HhH-GPD,	FALSE	hypothetical protein,uncharacterized HhH-GPD family protein,	FALSE	Streptomyces	Actinobacteria	Streptomyces anulatus	Streptomyces anulatus ATCC 11523	0.7366
2767802022	2767962918	MDAHDIEQPHDGHEHHGHGERQGPGEREPAHERDEHGGEQRADHAADAPGERAHHVFRAAAAGRADVVGTAGMGLLQRTVGNSALGAMVQRSRSRSEAEETAAETAGTEHGARPTEERRSPVHDVISSGGSPLDTDTRADLESRMGADFSDVRVHHDTAAHESAKGVGAHAYTVGNNVVFQRDAYDPSSPQGRTTLAHELTHVIQQRNGPVEGTEAPGGIRVSDPSDRFEQEAVANADRVLAEPAPETASSAPAPVAVPAPAPVSTPVSAVQRTAAEDEDEQPADVQGSFVQRAVGKKPEEEEEEAPPA	309	0	0	1	0	17	-78.2	1084.2	2	8	0	1	0.930884	DUF4157,	uncharacterized protein DUF4157				HhH-GPD,	FALSE	hypothetical protein,uncharacterized HhH-GPD family protein,	FALSE	Streptomyces	Actinobacteria	Streptomyces brasiliensis	Streptomyces brasiliensis NRRL B-1626	0.7167
2731957685	2732713999	MSQAGKPPGRAAATRRNQRPGDARHVAAPGKPHDAAAPADPARLDNQTHQDQASLGLLRRGRDVGGEVGSYVGSDVGSHVPAPQASTACSCTPGQPPCPACLAGGNAILRRKPRSHDLLRDSPGLALGHARPLGDSERGFFERRYHADLSAVRVHDNSSAAASATRLNARAFSTGADIAFGAGEFRPHTREGRHLLAHELAHVVQGHGGIRRAPAADAPATDAPATDRAAASADVRLSPTKPWLAMAPAQAGADAVATALYGANPQAMPKKMPEWASLYLGKLVGIQEFEVQPELLVEPFKTQFYERMSARLEADVAAVESILLQARIDAADERRLIDYVDWWSRRKDLRAGNGRTYFDMFLGRLRQDTWHTDYLVADSASKPFLDKLYTEVEERVGEL…	1109	0	1	1	0	2	-44.8	941.1	5	14	0	1	0.930805	DUF4157,	protein of unknown function (DUF4157)				Sigma54_activat,HTH_8,DUF4157,	FALSE	regulatory protein, Fis family,intein C-terminal splicing region/intein N-terminal splicing region,	FALSE	Cupriavidus	Proteobacteria	Cupriavidus oxalaticus	Cupriavidus oxalaticus NBRC 13593	0.4897
2634166319	2635178094	MFDQPIKKAETKSSTDTKKSNFPESTLSGKPYQIDHRPEAVFQKKIIEIAQFRKVENLQNISSSPSEVQDPIQKKKNDTGLPDGLKSGIENLSGYGLDDVNVHRNSTKPAQLNAHAFAQGTDIHLAPGQEQHLPHEAWHVVQQKQGRVKPTMQTKNGHSVNDDLGLESEATLMGGKALQTKSKGDTKIKTGVSSQVSQLVKDESLRPYLDQRTIELKQKTREILQVMGTLGQDWEKNYGKQGKDKASEKVKGLLEGETTDYSAEIKKAALRELWSRLTPEEKLQMASEAAKMSGSALSSLLSNGWTAIQELVQSSNSEPSAKKEKQPREKSSQEEPKRKEKQVESSKSESGSNFPKLGSAGFLNDLEPEDIYRLYKARKKVLDEIAKAKSKVTDTAGEL…	636	0	0	1	0	15	-42.6	1132.4	3	9	1	1	0.930802	DUF4157,	protein of unknown function (DUF4157)	2635178108	NO HITS AT ALL	13	BBE,AAA,	FALSE	Berberine and berberine like,ATPase family associated with various cellular activities (AAA),	FALSE	Algoriphagus	Bacteroidetes	Algoriphagus aquimarinus	Algoriphagus aquimarinus DSM 23399	0.4576
2534682202	2536937020	METEKVHQEKTARTLQPKREGNSTLQFVDNRPMNPTLQRMDADEEDTLQGKFGQAIQREEEEDDEALQGKFETPVQKKNETGMPDNLKAGVEDLSGFAMDDVRVHYNSDKPATVQALAYTQGTDIHVAPGQERHLPHEAWHVAQQMTGRVEPTTEVGGLPVNDNFDLKHEADVMGDRANSY	181	0	0	1	0	0	-51.3	1127.2	3	9	0	1	0.93074	DUF4157,	protein of unknown function (DUF4157)	2536937024	NO HITS AT ALL	778	0	FALSE	hypothetical protein,hypothetical protein,	FALSE	Parabacteroides	Bacteroidetes	Parabacteroides johnsonii	Parabacteroides johnsonii CL02T12C29	0.3527
2599185360	2600231467	MPEHSLISPQPQPAPAAAEREIVSLDSVSQKPYLTGFQRLPIQRKLTVGAVDDPLEAEADAMADRVMRMAEPSFIQRKCAHCQEEEQLQRKPTASFIQRKTDAGGTTVSESVSRQIQTRQGGGSPLPTPTKTFMESRFGANFSNVRIHSDAEAAGLSTRLNAQAFTVGSDIFFNAGKFSPDTSTGKALLAHELTHTVQQNGSLNRLIQRTVDQVEVNCADSQIRFSHDGTSTDYALDHCQVTDGTYDAAVSLGLNRVEFDLGIVPQGTQFDFGYSVAPGQPTPNTFFQNQRRVPVICTNTSRSAAGFGNIQFNARQLTPQEFYDLTGNPVDTIQEGVMVPLSNLLNRSLPSVVGPAGAGASYYSPTPWSFIPRDTTGVLWTQGHTSIFANPQGAFSPTI…	716	0	1	1	0	3	-13.8	1039.2	-1	12	0	1	0.930658	DUF4157,	protein of unknown function (DUF4157)				adh_short,DUF469,	FALSE	uncharacterized oxidoreductase,hypothetical protein,	FALSE	Spirosoma	Bacteroidetes	Spirosoma radiotolerans	Spirosoma radiotolerans DG5A	0.0808
2775506855	2776066440	MREQVSQGKKATTSVSIPTLKQPTRGFGLESSNIAPQATPEVETVETVNEPLTHDISKISLLPQAKLSISQPGDFYEQQADSIAQQVMRRMAQPVNRHSIQRQEISEEKEDTEKEDTNLQMKPLVNFVTPLVQRQQMPEEEELQMKSVYNYHLSWLQRQQMPEEEEAQEEEPVQMKSMVQRLPGTGGIAATSDLETSIKQSRGGGQPLADDIKQPMEQAFGADFGSVRVHTDGNSDKLNKSIQARAFTTGQDIFFRQGEYSPGSSTGKELLAHELTHVIQQNGNSVQRKSVNLELKSNKLYRKSTDNGQTLPLGESPQPSTQLEGDNQNQTDEVENSESSEQQNQATTENQQTASTPPAAGENGIAEPPPKNEDDKKVESAKNTALNQEKQPDLKDNNA…	1810	0	1	1	0	2	-19.6	1060.2	3	7	0	1	0.930654	DUF4157,Endonuclea_NS_2,	DNA/RNA non-specific endonuclease				DUF1963,DUF4157,	FALSE	uncharacterized protein DUF1963,uncharacterized protein DUF4157,	FALSE	Sphaerospermopsis	Cyanobacteria	Sphaerospermopsis kisseleviana	Sphaerospermopsis kisseleviana NIES-73	0.0456
2506520011	2506598155	MRDRQQSEPKVRVQSATPTAQTYHTPPSLLQEDFPTPWGNQALGLLQAQRQSGQPKGGGESPFRGLSQELNPPKENRVQAKLTITPAGVSVAFQRNRHEQEADRMAAQVMQKIHHKTIPTPNPSQTIQAKPILPQITPTSSPLGTTVTPQVETAIRQQRGQGQPLPSDIREPLEEAFQTDFRRVRIHTDEESHQLNHSIHALAFTTGQDIFFQRGKYQPHSLQGQELLAHELTHVVQQNSRARTIQRKGDGSLHTLEQVPAILSSLVEEVSQEISSFSATWLESTPTEIELFPWLKVTQPKLKLDQQGKNYGLDIQGRVELNLGSDLATIKPEGTFKINYQSQTKKWDYKTENIGVEVQISDILQFNATNLQYDPTQKSIIIGQAGLKIPDLNNVEATV…	866	0	0	1	0	3	-42.3	1175.3	1	10	0	1	0.929959	DUF4157,	protein of unknown function (DUF4157)				0	FALSE	hypothetical protein,hypothetical protein,	FALSE	Spirulina	Cyanobacteria	Spirulina subsalsa	Spirulina subsalsa PCC 9445	0.271
642555119	642705012	MSHTHQTRSQETSRSHNTGSKVISPKFADQRSSTLAQLKQQAMMGSTTAQRADIPELEEETPAQGKFVAQRAEADGLEEEPEPAQLKPTHSPPPIQRAEKPNNTGLPNQLKAGIESLSGMSMDHVKVHYNSDKPAQLNAHAYAQGSDIHVAPGQEQHLPHEAWHVVQQAQGRVKPTMQMKTGVPVNDDVGLEHEADVMGAKAMNITSNSTPGTTQLYVIPTASNNVLQGAFTGVPLVVPHNPVNVAYHGHQFNNGGTRANTGCGTNNTIITAGEKKNSGSSLPGSPSGMQHYQYSYSRTGGLVRDPALNQASTRIHLINHRLENSANTQATAGNILLGSKRANNPTHLHNVENYVIKALSASSQENATYQATIANATTLTDADIGGNVTYWDRSNTPST…	549	0	2	1	0	4	-44.8	1123.3	3	11	0	1	0.929363	DUF4157,	hypothetical protein	642705004	NO HITS AT ALL	7	DUF4157,WHH,	FALSE	hypothetical protein,hypothetical protein,	FALSE	Cellvibrio	Proteobacteria	Cellvibrio japonicus	Cellvibrio japonicus Ueda107	0.3471
2519899754	2520879085	MQKTFYQKELLIKATQQRNGANNNKKDVEKIQSWLNLFAMQHPGSGTATGIDGDFGPATEKAVLNYQKFNGLPQNGNVDQSLFDKLASPLKKAFESPISGSNLRELILNTAKNHLKNQPFELVINNQSNTGPWVRSYMDGHEGTDWFWCMGFVQAIVDQAASIQGKNFKTLMPLTYSCDTVGTTGLQKKILTRFQTARTNPAFIKPGDIFLLQKTPNDWIHTGIVTAVHADTIETIEGNTNSGGSHNGNAVMDKIRNYKQSKLDFFSIESLV	272	0	1	0	1	6	-41.8	1199.5	2	6	2	1	0.929054	PG_binding_1,CHAP,	CHAP domain-containing protein				AAA,	FALSE	AAA+-type ATPase, SpoVK/Ycf46/Vps4 family,hypothetical protein,	FALSE	Flavobacterium	Bacteroidetes	Flavobacterium sp. F52	Flavobacterium sp. F52	0.5461
2596583647	2597229610	MQKTFYQKELLIKATQQRNGANNNKKDVEKIQSWLNLFAMQHPGSGTSTGIDGDFGPATEKAVLNYQKFNGLPQNGNVDQNLFDKLASPLKKAFESPISGSNLRELILNTAKNHLKNQPFELVINNQSNTGPWVRSYMDGHEGTDWFWCMGFVQAIVDQAASIQGKNFKTLMPLTYSCDTVGTTGLQKKILTRFQTARTNPAFIKPGDIFLLQKTPNDWIHTGIVTAVHADTIETIEGNTNSGGSHNGNAVMDKIRNYKQSKLDFFSIESLV	272	0	1	0	1	6	-41.8	1199.5	2	6	2	1	0.929054	PG_binding_1,CHAP,	CHAP domain-containing protein				AAA,	FALSE	hypothetical protein,AAA+-type ATPase, SpoVK/Ycf46/Vps4 family,	FALSE	Flavobacterium	Bacteroidetes	Flavobacterium anhuiense	Flavobacterium anhuiense CGMCC 1.6859	0.5461
2693429788	2694665727	MNGQPTLKQQGYFFPAEFHPHVATWLSWPHKEASWPGKIHTIYPYYSQFIKYLAESEIVRINVNDEAMKAFATGHLQKAGVNLDKVEFYFNPTNDAWCRDHGPAFLINPATQKKVIVDWNYNAWGGKYPPFDKDDVVPTRIAEHFNLPVYHPGIIMEGGSVEFNGKGTVLTSGCCLLNENRNPHLNREQIEGYLQDFYGVDQVLWVDEGIIGDDTDGHIDDTVRFVNEDTVLTVIEDNKQDENYDLLQQNLQQLKQMRLLNGKQLNVVELPMPDAVVYEDQRLPASYANFYISNKHVIVPVFNCKNDDKALRIISECFKDREVVGIDSTEIIWGLGSFHCLSQQEPAV	348	0	0	0	1	4	-25.1	1014.2	2	3	0	1	0.928831	PAD_porph,	agmatine deiminase	2694665735	NO HITS AT ALL	7	CN_hydrolase,AAA_30,UvrD_C_2,	FALSE	N-carbamoylputrescine amidase,UvrD-like helicase C-terminal domain-containing protein,	FALSE	Chitinophaga	Bacteroidetes	Chitinophaga sp. YR627	Chitinophaga sp. YR627	0.03
2716884911	2717952664	MITYIPKQVIVQKADTTTASTVLDSSSQNEALQRKADMTSNAAQRAAPPRPNNTGMPDNLKSGIESLSGFSMDDVRVHYNSSKPATVQALAYTQGTDIHVAPCQEKHLPHEAWHVAQQMAGRVSPTTNINGMPVNDNAALEHEADVMGEKAVQCKGTLSNSSAYVACSSRTIQREILKLKPTKVTIAPAIENTGEGSNTINQQKPANGTYGAGQDTTFHHIFPKSKLKEHARNIEIAYQKVQDLPIKNTFRKQMTQLRDLCINNNSANKFYWRCGTGFFGYPSTFRNDDPDDSEETKCPSGMNADLFYTAQVIRNYDLINFSNDVTSNQLDTVNIEKCIKNEKKLENHETVYATIPFGLPNPDWKRDAQGKFGIKGSDLTLIKNNYSKYLQSSTPGKKK	399	0	1	1	0	3	-12.8	1119.4	1	5	1	1	0.928575	DUF4157,	protein of unknown function (DUF4157)	2717952657	NO HITS AT ALL	6	DUF4157,NERD,	FALSE	protein of unknown function (DUF4157),Nuclease-related domain-containing protein,	FALSE	Fibrobacter	Fibrobacteres	Fibrobacter sp. UWB10	Fibrobacter sp. UWB10	0.0533
2654587880	2656123406	VQRPRQRNERSEDRQPASGRPAARRETSGDAAVPPPLTADALRAAQRGAGNDAVNTMIARRTRATPVPEEQPDTGVHEVLGSAGKPLAAPVRRDMEARFGTDFSDVRLHTGATAARSARAIGARAYTSGSHVVIGDGGGDQHTLAHELTHVVQQRQGPVSGTDHGDGLRVSDPSDRFEREAEATAARVLRGPAPLQQRSSTPAASTPGTARTGSVQRTEASAPAPAAQQKPSMAIHQPAYASGDQFAVAATLMNDSKAQVYITCAAGEEKAADAIKGFYVQSGIGEDRIHRIPVGESESRTTAAKKAAGMKVVGVGDATTYVGENFHGDMRKKIRAGWGLDAGEPTGDPDPVEVWLRKEGVDAKGKKIAVLWSRFSGKKGEVHIEHDSGYIGMAQIIAG…	746	0	0	1	0	10	-62	1179.3	1	14	0	1	0.928312	DUF4157,	protein of unknown function (DUF4157)				AAA,Phage_sheath_1,	FALSE	ATPase family associated with various cellular activities (AAA),hypothetical protein,	FALSE	Streptomyces	Actinobacteria	Streptomyces pini	Streptomyces pini PL19	0.7439
2651870114	2653807919	MKRQVYRKSSVGIVNPIFQKRSENSFFSSAPSGTEERISSKEEEQTPEVQLQKQGEEPEDSLQMTQAEEEEQVRSQPEEEMQLQEEEEALQTKEDQPQEKPVKERRADQVEPVLKQEKGRGNPLDSATRQSMEQAFGADFGKVRIHTDHSAQWMNQVMHAKAFAYGNDIFFNDNNYQPGSRDGKKLLAHELTHTLQQKGQKAKQVQGHWSKSEVYQGMDKKRIRAKIQLQFKGAVWNKSSNTSLNTAGLAAAAKNQIEASFQGSIVKNIMGIDVHYEVSTTASLRVIPTLSDLQFGKEHLFVVLDNSHPKVKGTYGRAPFYGSIVYLNERHVPNMISGADANTIPHEVGHTAGLKHLIEKSEEKSTLGAMIKDLHAKVNKDNIMWRGGGHPSYSGAEAD…	438	0	1	1	0	0	-24.1	1234.5	4	3	1	1	0.928142	DUF4157,	protein of unknown function (DUF4157)				DUF4157,	FALSE	hypothetical protein,protein of unknown function (DUF4157),	FALSE	Cyclobacterium	Bacteroidetes	Cyclobacterium halophilum	Cyclobacterium halophilum IBRC-M 10761	0.0729
2687453677	2689672167	MKATDTKSTARTAPQQKQPAGNSFFNKEGSDSFFGESEVAPKPFFVQRKLTIGKPDDHYEKQADQVADKVVQRMSQSPSIQAKAATPTPTVTPVEPQAIQMKEEISEEPAGEEKLQRKPIFDSMGDPPDDSIQRKPIFDSMGDSAESSIQRKPEGSDAKTETSPNVESRLNSTKGSGSPLPSDTRSAMESSIGADFSSVRIHTGTEAASLSNDLQAQAFTHGNDIYFNEGKYDSESSSGRHLLAHELTHTVQQGAAVQKKPDVQLAAAKPATSFNPATTSTAIPGEVVNVSSGTFNPSFNLREAIKATKHRGLEIKIKAGKIAGEGIIKVREEKGELESMRNAYLPLNIPIFSAANPVLAVQIIKGGIQGYATIAGGKADGIPNWLRAHSRELSWLTGI…	1284	0	1	1	0	0	-38.2	1007.1	3	13	0	1	0.928085	DUF4157,	protein of unknown function (DUF4157)	2689672163	no clear winner	3880	SMI1_KNR4,	FALSE	hypothetical protein,Cell wall assembly regulator SMI1,	FALSE	Chitinophaga	Bacteroidetes	Chitinophaga sp. CF118	Chitinophaga sp. CF118	0.34
2623620403	2624311305	MPGVKRSADSQAASRAHDEPAAKRVKVAQSKSAGEVPRLVAQREQVRSAFGPVAQLEGGLEDELPAQGKGIAQLAGVEEELPVQGKGIAQMVSPEEEFPAQGKGIAQRVSAEEELPAQGKGIAQLAGVEEELPMQGKGIAQLASEEEEPMQGKGISQLAGVEEELPIQGKGTGQENRTGMPDDLKAGVEGLSGMSMNDVKVHYNSAQPSQLNALAYAQGNDIHVAPGQEQHLPHEAWHVVQQAQGRVKPTMQMQGRSVNDDASLESEADVMGARALQAKAEPGALAAGATVQLAREVLQAKKDKYIPDAGEPHIHVHDGGITFTDVGHGHKYLVRGDRTLANNVAAVVQDLNAAGDARSLQIVQWINANI	370	0	0	1	0	2	-32.4	971.1	0	13	0	1	0.927935	DUF4157,	protein of unknown function (DUF4157)	2624311300	NO HITS AT ALL	4	CHAT,	FALSE	hypothetical protein,CHAT domain-containing protein,	FALSE	unclassified	Proteobacteria	unclassified	Betaproteobacteria sp. genome_bin_9	0.2618
2778261562	2780565743	MKRFRKKKTPSEVSTEQPFFPKVQPKLRVGEPDDAFEKEADHMAEVVTKATEKRSATPSETGSNTLQTKPEEETEAAVQTKKKEEKLQPMEEEEVAQMKAEEEDVQRKNEEEEEPLQRVASEEELQRSEEQEEEMLQTKADTHTPVSTTMEAALAKKSGSGKPMDAKTKADMEQGFGASFDQVQVHTDQEAETMNEAIGAQAFTHGQDIYFLKDNYQPQSSEGKKLLAHELTHTLQQRGSLQPYRDKKATNFGSADSGALKEDTFHIDTDKKKKPYIKKITIALEGTTKKDKNGVDYYTGTLQAVYAANGHEWADISIKVSAGSTHHKTSEANHKVHRIEGQGYMSSDYSAPYTPDPKNKRYNKDKTSANMHYAIFFKGAQAIHIGALDEASHGCVHVA…	423	0	1	1	1	2	-44.3	1247.6	1	8	1	1	0.927526	DUF4157,YkuD,	L,D-transpeptidase-like protein				DUF4157,	FALSE	hypothetical protein,uncharacterized protein DUF4157,	FALSE	unclassified	Bacteroidetes	Flavobacteriaceae bacterium	Flavobacteriaceae bacterium NAT104	0.436
2511231200	2511976656	MRAQQPARRTPDSDTPARADRPARGRAPAPLAGAARSGRPPGSLRALQRTMGNKAVARLVEDELRPRADVGDGGPAVQRSSVHQVLRSSGRPLDASTRAEMESRLGADFSDVRLHTGSAARESAARIGARAYTSGNHVVLGEGGGDHHTLAHELTHVIQQRKGPVAGTDNGDGLRLSDPSDRYEREAEANATRAMAAPLDTGAAPSGPGTTAQRATDGAAVQRMPKRTKDDAGIKGDSPPPRRATRSSTKEYDLDKPVLEFESSYDGPASQRLHTEQSIGFQQVARLRNPAGAPLAVATNYHFWQEVTDSNVQIVEEDGLDNDQASSRGWAQDGPYHPPYNNPVITNSQNSIEFNDNPGFSTSERLSSGYWLKRYSISFRWKVARNNGAWNRNVPCWTS…	441	0	0	1	0	15	-37.9	1083.3	1	11	0	1	0.926979	DUF4157,	protein of unknown function (DUF4157)				GATase_4,	FALSE	hypothetical protein,glutamine amidotransferase,	FALSE	Streptomyces	Actinobacteria	Streptomyces cattleya	Streptomyces cattleya DSM 46488	0.2542
2574180450	2576848034	MQARTQATAGKGDKQAAARPGHAAADIAASEPAGLGNQALQEALAAGRLHRRAAFGASGDPVEAEADRAAAAVLAGRTACSCGGRKDEPCPECRRRAGLTLRRRAVDGGGTPAGPVPAPLSGGMPLSRRERSLFEPGFGADFSDLRLHTGPEAAAAAHGVKARAFALGRDIVFGQDQYRPDTAEGRRLLAHELAHVALGHTGLRRDNGDGGSDVDVEETGAEPVAEFDPCAVNVAEIDNARLLALFVTVEGYLNGLIREQRRGEERYFDYANLHRRLLSARSQRARQGHGWLNADITAVPATVYKLEPNPIGDLILIYRVAGSVVAANPPPGRAIYVTPGQLTQRLADDSIPQLDLEGFFDEQARDAPQRPWPLQVPERPVEQLLPEFDPDDPFGFRFL…	955	0	1	1	0	1	-16.2	1032.2	2	14	0	1	0.926463	DUF4157,	protein of unknown function (DUF4157)				DUF4157,Sigma54_activat,	FALSE	protein of unknown function (DUF4157),Sigma-54 interaction domain-containing protein,	FALSE	Roseomonas	Proteobacteria	Roseomonas lacus	Roseomonas lacus DSM 19439	0.132
2775506991	2776644734	MREQVGQGKKTTTTVSIPTLKQPTRGFGLELPEASPAAVTETELLDKPPGHDISKISLRPQAKLSISQPGDFYEQQADSIAQQVMRKIAQPARQYVQPQQMPEQEEKLQMKPLANFITPLLQRQQAPQEEEELQMKPVDNFPTSLLQRQQAPQEEEELQMKPVDNSPTSLLQRQQAPQEEEELQMKPVDSSPASLLQRQQAPQEEEELQMKPVVQRRLGVGGMTTSSDLENSIQQSRGSGQPLADDIKQPMEQAFGADFGAARIHTDAQSDKLNKSIQARAFTTGQDVFFRQGEYSPGSSSGKELLAHELTHVIQQNGGAVQPKSLHLAPKENKFPTKYTADSGQAIQRRESPEKPTQEGTEKKTDAVEVKTDTKNQEQQNKATTQKQQAVSTPPADGG…	1716	0	1	1	0	2	-23.1	1030.2	3	5	0	1	0.926412	DUF4157,Endonuclea_NS_2,	DNA/RNA non-specific endonuclease				DUF4157,	FALSE	hypothetical protein,uncharacterized protein DUF4157,	FALSE	Nostoc	Cyanobacteria	Nostoc sp. NIES-2111	Nostoc sp. NIES-2111	0.0388
2698536714	2700209190	MSKQALFSKDKPRTANISPQKSPAGLKSQVDNRPESQTQRKVKDMANAHSLPPSFNPTDHASMDTGGNHVIQQKKNNTGLPDHLKSGIESLSGISMDDVQVHRNSDKPKQLQAHAYAQGTDIHLAPGQEQHLPHEAWHVVQQKQGRVKPTMQLKDSVPINDDAGLEKEADKMGAQALEAKFENTSSIQLKAVSHVTQLVNDAGLRPQTDERIDQLKDETVEILKVLSALGNDWEQKYGKIAKEKASGKAESLLKGEETDYPAEIRKAALKELWSRMSTEEKLEMAQEAARLGSNALGSVLSSGWELAKELAFNSEGEPSQEEEVVSSKSRSRQKEKAKARPKPKPSKEEAEKSQGSSGFLLNLTTDDINTLYELYKIRKEALSEIAKAKQQIVDTSGDI…	635	0	0	1	0	15	-41.6	1037.3	3	7	1	1	0.926141	DUF4157,	protein of unknown function (DUF4157)	2700209176	NO HITS AT ALL	13	AAA,PAS_3,	FALSE	ATPase family associated with various cellular activities (AAA),PAS domain S-box-containing protein,	FALSE	Algoriphagus	Bacteroidetes	Algoriphagus halophilus	Algoriphagus halophilus DSM 15292	0.3479
2622736599	2623479048	MFTYSSSDQSYSSSRSAADEQTAVPSTGAPLQRNAANMDELVQGKFPAQLQPEEEEKKLPMQGKFVLQRAPLPEEEKPVQGKFTTQLQANNTGMPDSLKSGVENLSGMDMSDVKVHYNSSKPAQLSALAYAQGNDIHVGPGQEKHLPHEAWHVVQQRQGRVQPTMQMKESVPVNDDPGLEHEADVMGAKAVNG	193	0	0	1	0	13	-27.3	1063.1	-2	12	2	1	0.925958	DUF4157,	protein of unknown function (DUF4157)	2623479064	NO HITS AT ALL	15	0	FALSE	hypothetical protein,hypothetical protein,	FALSE	Chitinophaga	Bacteroidetes	Chitinophaga rupis	Chitinophaga rupis DSM 21039	0.6064
2513237281	2514342446	MNAIEANKTSTAQQQVQKKQQPFFNKDGQVGFFSKSGKSFQAFFNNTGIQTKLTIGKPNDKYEKEADATADKVIRKLNDPAATNIVFPAVSENTVQTKCSQCEHEEKLQKKEEQFSEIDTEIQQKPIFESNGEQPENQVQAKFETTPIVQKAAISEATDKEIQEKEEEVSEEAPQLQKKEKEKSPEEEPPIQLKEEEQTLPEVQAKSEESPTSSNLESQLNSSKGGGSPLPSAIQESMGSAMEADFSGVRVHTDSNAVQMNQDLGAQAFTHGSDIYFNEGKYNTNTTSGNHLFAHELTHTVQQGASKPKVQSKEELPKATDLSKPGDKLDITHRFQLTDAWASYLDGQYTKGKRKLEVDVKIGNRYVGTLEVSKTTRNIDGKLAKYELVSGSLKRYLDI…	1664	0	0	1	0	3	-35.5	1016.1	3	11	0	1	0.92595	DUF4157,	protein of unknown function (DUF4157)				0	FALSE	hypothetical protein,hypothetical protein,	FALSE	Aquimarina	Bacteroidetes	Aquimarina agarivorans	Flavobacteriaceae bacterium HQM9	0.226
2585428183	2588215162	MSRHKKTFAPRAGRSDKQKNNNKEDKEKSEQITDQDSKISLAKTEVTQITYDPFKNRAFSKVEKNGSVIQLFDKGQHVSTLHNALNKLGHKTPENKNLFWNETQAGIISFQRKNNINTSGTLNRETLLKMNEALQFLNSKKEVGLPVSERARMLYEAFEHRTLGIFGGTDEDKVFKALEKLSYEDRYELIQYYDATYKPKRKVGLVQDLYEELGSKDLFKAIRLLYANYEEPQPALEPEPAHPEGELLQEVVVTGKGSWIKPKTKYAIEGQPIEFDCIYQYETPVISAKGSNPKMPEVVRKVLIQNDGRVYNLFEYPFRKDTKTFGQDGTAISQFSINTHKSGNYTFVFIIENTITKEFRALTKEYQVKTLEEAAAGDLKKNKIQNYSDFRQQVAFIEF…	1172	0	0	0	0	0	-79	1160.4	4	10	1	1	0.925802	PG_binding_1,	Putative peptidoglycan binding domain-containing protein				AAA,	FALSE	hypothetical protein,ATPase family associated with various cellular activities (AAA),	FALSE	Chryseobacterium	Bacteroidetes	Chryseobacterium sp. YR485	Chryseobacterium sp. YR485	0.9146
2585428184	2588218331	MSRHKKTFAPRSGRSDKQKNNNKEDKEQQEQITDQDSKISLAKTEVTQITYDPFKNRAFSKVEKNGSVIQLFDKGQHVSTLHNALNKLGHQTPENKNLFWNETKTGIINFQRKNNINASGTFNRETLLKMNKALQFLNSEKEVGLSVSERAKMLYEAFEHRTLGIFAGTDEDKVFTALEKLSYEDRYELIQYYDTTYKPKRKVGLIEDLYEELGNKDLFKAIRLLYANYEKPKLEPEPVQTQPEGQLLQEVTITGKGSWIKPKTKYAIEGQPIEFECTYQYETPVIYAEGSKPKVPEVVRKVLIQNDGKVYNLFEYPFRKDTKTFRQDGTVISQFSINTHQPGNYTFVFIIENTLTKEFRAYTREYQVKTLEEAAAGDLKQNKIQNYSDFRQQVAFIEF…	1181	0	0	0	0	0	-83.9	1160.4	4	10	1	1	0.925802	PG_binding_1,	Putative peptidoglycan binding domain-containing protein				AAA,	FALSE	hypothetical protein,ATPase family associated with various cellular activities (AAA),	FALSE	Chryseobacterium	Bacteroidetes	Chryseobacterium sp. YR480	Chryseobacterium sp. YR480	0.9362
2713896997	2715175725	VTYQREYTSDNGSSGTRLSRQPEMTEEDKDKENAAAMAPAVAQRSALCDAVARSPSKPMRDPASTLLQMQRTVGNRRVQDVIQTRLEVSQPGDVHEREAEHFADRVMAAPEPAMASPSVAGDEHQRRIDRASSGEPEANLHPDAEHAVHAASNSAGEPLPAKLQRKFGDALNADLGGVRIHTGSQSVEAARAINARAYTTGGNIHFNQGQYDPHSAAGQHLLAHELAHTVQQGGSPVLQTKPGERGNTDE	250	0	0	1	0	1	-60.8	1185.2	0	8	2	1	0.925724	DUF4157,	protein of unknown function (DUF4157)				Alpha-amylase,Glyco_hydro_19,	FALSE	maltose alpha-D-glucosyltransferase/ alpha-amylase,putative chitinase,	FALSE	Caballeronia	Proteobacteria	Caballeronia calidae	Caballeronia calidae LMG 29321	0.8584
2718217854	2719064315	MGNLRQSQTKKTQARDQSLVSGSKKPTIHPMDELQGIIGNRALGNLIKSQPDKSGQVHRSIDPLLRSVSPVSGQPIQRMPMFRGLSHELRGNLVQAKLTIGEAGDKYELEADRVASEVVNRINAPVPIQKALDDSIQTKEEEEEDKDQLRRQPIVQLEPGDGGMVAAPDLEASIQRARGSGVPLSKKIKEPMDRAFGADFSRVRIHTDAQSDQLNRSIQARAFTTGQDIFFRQGEYNPGSQVGQRLIAHELTHIVQQAGGIGKLQAQPESSSSSKVSAAPTGRIQRGKFNSQLYDSSVSPGSKGAQEEALRVFTLSPEERAHQLKVLLKNASNNIDDFNRIGQLLQGGINPQDREEIAAGIRQKFGKNHRSSGQDRSEYLIDILYRGQASPKSQVKMAL…	1431	0	1	1	0	23	-42.9	1059.3	2	9	0	1	0.925682	DUF4157,	protein of unknown function (DUF4157)	2719064342	phage	26	XisH,	FALSE	XisH protein,hypothetical protein,	FALSE	Moorea	Cyanobacteria	Moorea producens	Moorea producens PAL-8-15-08-1	0.2409
2634166428	2635631380	MEHEYSEKEKLQKCPMQLRDSIGHDKEDINTTTPLELNSQYTNRKRPGLQERFSATLQRNLPGHSMLDRELTTDGKKNQESRFSPSMIMDRLMHFGVRTRLGKVRNSASKHGGQVTFKFAQTKGTFLDQIMKHKDTSGGVCESISAHWISAHAKGESIFDQLYVGGQKGKFHIDSLVSIKQLQMDGYLDDEQSTMTEYWLGTQGIQPSMQKNDVDEHSSKIVGQTGNKGTTDLLRAILDTGDKGSGYKKISFLGKMAGHTVAAYVNDQKGVVFFDPNFGEFSFPNITSFSHWFTDDFWPKSWYNLEIGLGKQFEVFNYEPKEP	323	0	0	0	1	2	-46.9	1178.2	1	7	1	1	0.925659	Peptidase_C58,	YopT peptidase	2635633422	no clear winner	1000000000	0	FALSE	hypothetical protein,hypothetical protein,	FALSE	Photorhabdus	Proteobacteria	Photorhabdus luminescens	Photorhabdus luminescens NBAII HiPL101	0.4287
642979357	643168906	MPTQPIQRREEEDVQMQAESKSPLHGRFQTLAQRDNPKNSTPQQPIQAKLTVGAVGDKYEQEADRVADVVVDRIQSPPATTEVQKQEEETLQQKPQLSTPPTISKLQKKEQPETVQRESEEDEEDVQMKPQTAEAGGEVSADFESSLRREKGGGQPLNENLQSQMGRAMGADFGGVRIHQNSPANQLNQSIQAKAFTTGKDIFFKQGEYRPESRGGQKLIAHELTHVVQQGGSQIHSKKDDNSTVATGGLLTLQRKTYTVKDKAHARDENDKSKEKYNPGDLVEISDDETQHKIDPAGNNRWYRIKDSQPPRYIRATRLQLYGTYISDKKRVNSNDKALESQKDNIEKINELTKIEKRDYKNKKGETESKKMNLAEQIDLGKGFLTDDIVKVIQELSQI…	856	0	1	1	0	24	-48.8	1096.3	-2	9	0	1	0.925464	DUF4157,Ntox11,	hypothetical protein				AAR2,AAR2,Cache_1,HAMP,	FALSE	hypothetical protein,putative sensor with HAMP domain,	FALSE	Limnospira	Cyanobacteria	Limnospira maxima	Arthrospira maxima CS-328	0.3169
2671180071	2671436230	MPQPVITKLPKQQRVSSPAPRPARVLSPQPKSPPPILQLQRMLGNRRVAQLIRAKRITPQGKIIGIQRKLTVGASNDQYEQEADHVARQVMSMSDATSSHLIQADFAEEEEKTLRTKPLAANITPLIQGQLHENIEESEEKKMPLQARFSEWGERFTQRQTIPEEEEKKPPIQARTEGSKSDSFESGADIESQLNQSKGSGSPLPDSVRAYMEPRFGMGFGHVHTHTGNEAVQMNRDVGAKAFTHGSDIYYGAGSSPSNLELTAHELTHVVQQTGSVPLQPKRMDEAAPSNKDSSLQRACPACAREKKENEESPLRSLAMQRTIGDGHDFPAGSRFSGNATLEGVFDNERVLQTGSSGAPVTLVQQALINLGYPLPRFGADGDFGDETRRAVDAFQRDV…	655	0	1	1	0	7	-30.5	1039.2	4	9	0	1	0.925146	DUF4157,PG_binding_1,	hypothetical protein				0	FALSE	hypothetical protein,hypothetical protein,	FALSE	Nitrosovibrio	Proteobacteria	Nitrosovibrio tenuis	Nitrosovibrio tenuis Nv1	0.1249
2651869889	2653242305	MNTRVLPQAKQSTASAPPMRSKLLERKCACGGTPKPTGECEECHKKRLQRKVGNPKSEMQSNSWVPPIVDEALRSPGQPLDAVTRSFMEPRFGHDFGNVRVHTHARAAASAKAINAQAYAVGHNVVFGENKYAPTTQAGRELLAHELTHVVQQGDASAGLVQNHRRSGPAISQPGARAEQEADRGAEAVATGGSFAPSVKAAPGATIHRADEEWNKAYGKHKSFLQKPFDEFKAGLGEIKSTTEGGLTENKGRPLSERKKDAPTGTPAAPEISFDVLKEIYSGLKADVTADPAKEKKAKNYLEHLNKAFKIMKIDTVEAQAVYLAHAFIESDQFRQFTETQGSIDKGAQKWMDDPTKVQINTSDLKKRYALGGSVNPTGGFEFIGRGPVQVTHKAEYVE…	530	0	1	1	0	14	-23.2	1084.2	2	11	0	1	0.924984	DUF4157,	protein of unknown function (DUF4157)				DUF4157,	FALSE	protein of unknown function (DUF4157),hypothetical protein,	FALSE	Candidatus Udaeobacter	Verrucomicrobia	Candidatus Udaeobacter copiosus	Candidatus Udaeobacter copiosus	0.1168
2634166306	2635119073	MKAGADAAPKTSAAQKAPKSAPSLKNEEKPFFAPAMPPVQTKLKVGSPNDPSEKEADSMADKVMRMPAATTAAKIPAGKKIQTKKEDGKLQAKHKDPKKVQAKAQEGQKVQAKPEEKVQKKEEQKIQKKGEQVQKKEEQQVQKKEEQQVQKKEDTTVQRKGEGTPITVTNEIGEGIRQQSAGGFTLSDDTRSFMESRFNADFSNVRIHTGPESAQLNNQLGAKAFTYQNHIFFNNNQYQPEAPAGKQLLAHELTHTIQQGQSVQRSAAAQPAGPMATAMAPQIQRFLGIDIPSWQDVLDWLAEKAYHIPGYRMFTIVIGVNPINGESADRSAANILRAIVEFLPGGHLITEALDKYNVFEKAGSWVEQQLKRFSGLMGEVKSAVSQFMDDLDFLDIILH…	1119	0	0	1	0	0	-23.1	860	2	14	0	1	0.92466	DUF4157,	protein of unknown function (DUF4157)				DUF1851,	FALSE	protein of unknown function (DUF1851),hypothetical protein,	FALSE	Chitinophaga	Bacteroidetes	Chitinophaga eiseniae	Chitinophaga eiseniae DSM 22224	0.1918
2775506992	2776652530	MRPRKIKKSTNHLEVRSPKPFFPAATDRVFFATEKSQSTPFFTAEKSATPIVQRMPAFESEVNSNSAALVQRQADMASELQDKQPMPQPAPQQEKLIQTKASGNQFGEVIPSQQPQPNSASLPENLKVSIEKQSGFSMDDVRVHYNSSKPAQLQALAYTQGTDIHIAPGQEKYLPHEAWHIVQQKQGRVKPTLQAKGVQVNDDSGLEREADVMGAKA	217	0	1	1	0	0	-29.6	1182.5	4	5	0	1	0.924198	DUF4157,	uncharacterized protein DUF4157				DUF4157,TMP,TMP,	FALSE	hypothetical protein,TMP repeat-containing protein,	FALSE	Nostoc	Cyanobacteria	Nostoc carneum	Nostoc carneum NIES-2107	0.0578
2751185675	2752845403	MKPEHEREGSTQQPRAAAQGRSPSGAGYAGGSDQDRSTRAQRQQRLSATIDGSPRMTAQRRRLQHSSDAPLQRQPASGNGLPDKLKAGIEAMSGLDMSDVRVHRNSDKPAQLNALAYAQGSEIHLGPGQEHHLPHEAWHTVQQKQGRVRPTVQAKGAAINDEPALEKEADVMGARASAYAVSAAWQEPAQLKPGVGCAAGLPIQRAVAVAGGSFDTKRFEPYFWNQTTAATKHYGAKIILEFTPKSEMGADGDRVSLVQSVKDDMKITKRKSTPRGFVNEETSASEGNKTAGFGMRTTDAGWAIDQQLYDEGGELVNLDPRYAEQRLTEDAPMKARPGGDLSQLEPTGALKQGHVTSAQKSGGSWNTALLSDEPTVPVRSASISGKQEFEVTALHEGSG…	468	0	0	1	0	1	-53.6	1181.2	1	15	0	1	0.923459	DUF4157,	uncharacterized protein DUF4157	2752845398	virus	4	PG_binding_1,dCache_1,	FALSE	putative peptidoglycan binding protein,cache domain-containing protein,	FALSE	Candidatus Tenderia	Proteobacteria	Candidatus Tenderia electrophaga	Candidatus Tenderia electrophaga NRL1	0.6731
2608642109	2608672453	MKKDKYLKELTINETQKRHGDNTKKDVMKIQSWLSLYAIQNPESGTVTGIDGDFGPATEKAVKNFQKATKSSQNGIVTPQLFEKLCEGMKDAFERPLQSITLRNAMVEAAENHLRNAPFELEIKGQSNSGPWVRAYMDGHDGSPWYWCMGFAQTILDQAASALGKDFRSLMPLTYSCDTVGTTGLSKGLLTRYQTVRNNPSVMKPGDFFLLQKSRYDWTHTGIIISVGNDVIETIEGNTNQAGSRNGIAVLKRTRNFRKSKLDVFSIEPLV	271	0	1	0	1	2	-48.3	1179.5	1	3	1	1	0.923013	PG_binding_1,CHAP,	CHAP domain-containing protein				0	FALSE	hypothetical protein,hypothetical protein,	FALSE	Aequorivita	Bacteroidetes	Vitellibacter aquimaris	Aequorivita aquimaris D-24	0.272
2627853707	2628627015	MKKDKYLKELTINETQKRHGDNTKKDVMKIQSWLSLYAIQNPESGTVTGIDGDFGPATEKAVKNFQKATNSSQTGIVTPQLFEKLCEGMKDAFERPLLSNTLRNAMVEAAENHLRNAPFELEIKGQSNSGPWVRAYMDGHDGSPWYWCMGFAQTILDQAASALGKDFRSLMPLTYSCDTVGTTGLSKGLLTRYQTVRNNPSVMKPGDFFLLQKSRYDWTHTGIIISVGNDVIETIEGNTNQAGSRNGIAVLKRTRNFRKTKLDVFSIEPLV	271	0	1	0	1	2	-48.3	1179.5	1	3	1	1	0.923013	PG_binding_1,CHAP,	CHAP domain-containing protein				0	FALSE	hypothetical protein,hypothetical protein,	FALSE	Aequorivita	Bacteroidetes	Aequorivita vladivostokensis	Aequorivita vladivostokensis KMM 3516	0.272
2551306140	2551950025	MKAIFSSSRNKIPHNNEGKEHKGTPFFSKESRQPFFTIPNGGAVQTKLTVGEPGDKYEKEADTMADAVVNKSISKPVIQNKEISSIQRESLATPFEDEKLGTAEQRMEEDKLIQEKPEIQRMERPEEEMLNKMDNEEEEPIQKMGMAGTDKDEELQAKSNSSTPNTASAAVANKISSKSGKGERMANHTKAEMEGSFGVDFSNVNIHTDQESVSLNKKLGAQAFTHGNDVYFNSGKYNPDSSQGKHLLAHELTHTIQQGNIVLKKSLVPKKINS	274	0	0	1	0	7	-45.8	996.2	3	9	1	1	0.92243	DUF4157,	protein of unknown function (DUF4157)				CbiA,	FALSE	hypothetical protein,chromosome partitioning protein,	FALSE	Aquimarina	Bacteroidetes	Aquimarina agarilytica	Aquimarina agarilytica ZC1	0.509
2506381023	2506469634	MKRHGFRKSSVGLINPTFQSKEGNGFFRRQGDRKEALIPNVANEHFFDPILQSATEEKESAEAVQKKGEDENKVNKKENTEEEIKKQEVSEEDSVQKVEEEEAVQSKTKEEEGLQKVAEEEQVSASSEEEEAVQQMSEEEAAVQSKTEEEGALQAKNDEEGIQAKEEESKVINTRQSQADSIESTLYQEKGKGMGMAPDIKQKMENSFDSDFSKVRIHTGKKAQMMCEKIQAKAFTHGFDLFFGQGQYRPDTKAGKHLLAHELTHTIQQKGKVKKAIQSKLNDGHDFHPTSRFSANEMLEDIFDNNAVLKIGSSGTAVMLLQHALIGLDYRLPTFGADGSFGGETSRAVKAFQADMGLTVDGIVGRNTIRYLDRLDRGVEVAVPELPITIDTKINLNNV…	615	0	1	1	0	0	-46.9	1185.5	3	4	1	1	0.921949	DUF4157,PG_binding_1,	Peptidoglycan-binding (PGRP) domain of peptidoglycan hydrolases-containing protein				DUF4157,	FALSE	protein of unknown function (DUF4157),hypothetical protein,	FALSE	Cyclobacterium	Bacteroidetes	Cyclobacterium marinum	Cyclobacterium marinum Raj, DSM 745	0.2937
2636415561	2637067878	MKRQGFRKSSVGLINPLFQSKEGNSFFRHKKEQSDSLTPSLDNDNFFDPMLQKVSDEKDTGIAVQSKEKEDTTDKLQAASEDEEPVQAKADEEEAVQKAGDEEEAVSAKAEEEEKVSAAASEEEPVQTKAEEEEPVQARAEEEETVSTKAEEEEKVSAAGSEEEPVQSKNEEDTVQTAKEEDSIQTKESKSGKDSSRQSQVNSIEHVLFQEKGKGMPMSPDTKRFMEKKFGSDFSKVRIHTDQKAQMMNKKIRSKAFAHGFDIFFNQGQYQPETKAGKHLLAHELTHTIQQKGIIKKAVQSKLNDGHDFHPTSRFSTNELLEDTFDNYATLKIGSNGTAVSLIQYALIGLDYRLPKYGADGSFGEETSRAVKAFQADMGLVVDGVVGRNTIQYLDRLDR…	635	0	1	1	0	0	-41.6	1176.5	3	3	1	1	0.921949	DUF4157,PG_binding_1,	Putative peptidoglycan binding domain-containing protein				DUF4157,	FALSE	protein of unknown function (DUF4157),hypothetical protein,	FALSE	Cyclobacterium	Bacteroidetes	Cyclobacterium amurskyense	Cyclobacterium amurskyense KCTC 12363	0.1953
2675903057	2676467038	MREHDNAERESAPKARPVETDTTGPATAPGSAAHVLHLQRTLGNAAVARMIGAQHSDDAQVQRSTVHDVLRSPGQALDTSVRTDMEARFGADFSNVRLHTDTTAQRSAAELGARAYTSGNHIVVGSGGADNHTLAHELTHVLQQRSGPVAGTDNGDGLKVSDPSDRFEREAEATARRVLENP	182	0	0	1	0	10	-37	1127.1	-1	11	0	1	0.92182	DUF4157,	protein of unknown function (DUF4157)				Phage_sheath_1,	FALSE	hypothetical protein,hypothetical protein,	FALSE	Saccharopolyspora	Actinobacteria	Saccharopolyspora antimicrobica	Saccharopolyspora antimicrobica CPCC 201259	0.2434
2675903641	2678738724	MAHFIDRRLNPKDKSLSNRRRFLKRVRSQIKKAVEDAVRERGIADVDRAKDVTVPTKGVAEPSFRKSADGGLRERVFTGNKSFQAGDRIEKPPRGGGGGGGRQGSADGDGEDDFLFALSREEFLDFFFDDLELPDLIKQSLKEITRTHPHRAGYSTSGAPANINITRTMRNALGRRIGLKRPKDKEAEDLLKQILKLEKAASPTSEQREELAALRARYEEVVRRRKVVAYIDPLDVRYNYFEQQPEPNANAVMFCLMDVSASMGEREKDLAKRFFMLLHLFLSRRYEKTEIVFIRHTHDASEVDEDTFFYSPQTGGTVVSTALVVMKEVIEARYPPSEWNIYAAQASDGENFSGDSQKCVSLLSEDLMRVCQYFAYVEIVGEDEAQLINSEATGMELWE…	440	0	0	0	1	3	-39.3	1171.4	5	8	1	1	0.921784	DUF444,	hypothetical protein				SpoVR,AAA_PrkA,PrkA,	FALSE	Stage V sporulation protein SpoVR/YcgB, involved in spore cortex formation ,serine protein kinase,	FALSE	Labrenzia	Proteobacteria	Labrenzia alba	Labrenzia alba CECT 5095	0.359
2634166428	2635632374	MKKKNTPTPHDAIFKQFLGHIDTARDFLEIHLPATLRAVCDLDTLQLASGSFIEDNLRAHYSDILYSLKTVQGDGYVYCVIEHQSSPDKMMAFRLIRYSISAMQRHLEQGHEKLPLVIPVLFYHGKIQPYPWSTNWLDCFDDPALAKELYSSPFPLVDVTVISDDEILTHKRVALLEMVQKHIWQRDMMGSLQKLSILLAYGYHTEDQLRSVLNYLLQAGDTADPEGFIRRLAEQSPKYEEVLMTIAQRLEHKARQEGRQEGLQEGRQEGRQEGRQEGRQEGRQEGRQEGRQEGRQEGRQEATLKIAHALLNSGIDRETVMKTTGLSQNELEQIRH	336	0	0	0	1	3	-18.1	1073.2	2	1	0	1	0.921506	Transposase_31,	conserved hypothetical protein (putative transposase or invertase)	2635632365	no clear winner	1291	Tox-HDC,	FALSE	Toxin with a H, D/N and C signature,conserved hypothetical protein (putative transposase or invertase),	FALSE	Photorhabdus	Proteobacteria	Photorhabdus luminescens	Photorhabdus luminescens NBAII HiPL101	0.0131
2639762767	2640648463	MKKKNTPTPHDAIFKQFLGHIDTARDFLEIHLPATLRAICDLDTLQLASGSFIEDNLRAHYSDILYSLKTVQGDGYVYCVIEHQSSPDKMMAFRLIRYSISAMQRHLEQGHEKLPLVIPVLFYHGKIQPYPWSTNWLDCFDDPALAKELYSSPFPLVDVTVISDDEILTHKRVALLEMVQKHIWQRDMMGSLQKLSILLAYGYHTEDQLRSVLNYLLQAGDTADPEGFIRRLAEQSPKYEEVLMTIAQRLEHKARQEGRQEGLQEGRQEGRQEGRQEGRQEGRQEGRQEGRQEATLKIAHALLNSGIDRETVMKTTGLSQNELEQIRH	328	0	0	0	1	3	-18.1	1073.2	2	1	0	1	0.921506	Transposase_31,	conserved hypothetical protein (putative transposase or invertase)	2640648456	no clear winner	1266	Tox-HDC,Yae1_N,	FALSE	Toxin with a H, D/N and C signature,conserved hypothetical protein (putative transposase or invertase),	FALSE	Photorhabdus	Proteobacteria	Photorhabdus luminescens	Photorhabdus luminescens NBAII H75HRPL105	0.0131
2667527440	2668177268	MREHDQRDPAGGRSTRTSRPAAPEPHLLRAATAHRPDVLGAEGLLELQRLVGNEATAEALAPERSPVLDVVGSGGGQALEPEVRQDMEARLGADFTDVRVHTGGAASDSARAVGAHAYTVGSDVVFQRYDPSSTTGRTMLAHELTHVVQQRSGPVDGTDTGTGVRVSDPGDRFEREAAATAETAMSAPAQAPAQAPLQRQEDEEELQGAFVQRDAAEEEELGADPG	226	0	0	1	0	9	-49.2	1212.3	3	13	0	1	0.920848	DUF4157,	protein of unknown function (DUF4157)				AAA,Phage_sheath_1,	FALSE	AAA+-type ATPase, SpoVK/Ycf46/Vps4 family,hypothetical protein,	FALSE	Georgenia	Actinobacteria	Georgenia satyanarayanai	Georgenia satyanarayanai CGMCC 1.10826	0.5113
2622736519	2623233990	MYSGATHIVNQKKAVQCKLAIGQPNDRYEQEADAVADQVMKMPATQIPPVQRKCKACEEEEVQMKPLSQTITPVLQKQEEEEEEVRMKPLATSITPIVQKQSGSGSELQMKGISTDTIIQKEDEPTSIEATSPETEAPVTSNNTLPNLTLQVPSPLILRANGVMFTNPTFLVQGPNGSIVDLAPYTGNGLVDFPLAALESLGIPILSYFHFHMGRARQYLGQHFDSAYGLSGGTSFIRNALHYGYISADDVTLFGAPSSYNFEHYNGIPNLNIVANPMDIGTMINVSYFNYPLEEGHNNPAVLFTITAPFDQNPFEAFVNLGGAIGHALSGDLYSLPDVTHNYPRFHDEPNREIGTPTTTTQISPKADSNVSPSKGFESRLNAQKGGGQALPSSTREFM…	1904	0	1	1	0	1	-22.1	1005.2	4	1	1	1	0.92067	DUF4157,	protein of unknown function (DUF4157)				UDG,DUF4157,YkuD,	FALSE	Uracil DNA glycosylase superfamily protein,L,D-transpeptidase catalytic domain,	FALSE	Pseudozobellia	Bacteroidetes	Pseudozobellia thermophila	Pseudozobellia thermophila DSM 19858	0.0446
2502171175	2502307146	MKTTARIQAKTETGRATGRKGPFFAGPVVQTKLNVSRPGDRHEQEADHAADAVIHGRGPFSGAGPVAARMTPLGRRSADTAARSVHERASDPQYDEHEPVLRPDCPTVEDEPAQLAEEEETQTAPVDEVQREEEEARSVADDAQLAEDEETQARAEEDVQSSPEEELQMAAEEEAQKADEQEEVQMRGEAPQPSARAVRMGIVERQLRAARGRGNPLPEPVRRKMEAGIGADLSGVRIHTDTPAALMTKMLNARAFASGRDIFFSPHRFAPGTRRGDHLIAHELAHTLQQGAVELSDNAPAARMPEGDKVASRPESLRAIGYARQHIGKINSKVTDAEGNRFGWQRLLGIFRGAFDGDVVDPTLIKKPIMKDPYGLPHWCGIFAWSNLRKAGLPLPPWK…	887	0	0	1	0	0	-16.5	1074.3	4	11	0	1	0.920621	DUF4157,	protein of unknown function (DUF4157)				0	FALSE	hypothetical protein,hypothetical protein,	FALSE	Labrenzia	Proteobacteria	Labrenzia sp. DG1229	Labrenzia sp. DG1229	0.0791
2523231079	2523500487	MTTITDLPAFSKAHKRQRSYKPCPAETIAKYRGRLPDVLVDSWQASGFQEFSDGFLWTVNPDEYRDVIAGLVHGYQVDALDVILRTGLGDMIVSHKGKLFYFSVVTMVSMPLPDSLEPVLGLHLSQPALVNGIFFLSMYKKALKRLGPPAEDEVYALVPAPAIGGEVTADHLQKAKLRVYLDYLAQLQSQED	192	0	1	0	1	4	-28.5	1017.1	5	8	0	1	0.920584	GAD-like,DUF1851,	hypothetical protein				GerE,DUF4157,Ntox15,	FALSE	DNA-binding response regulator, NarL/FixJ family, contains REC and HTH domains,Novel toxin 15,	FALSE	Janthinobacterium	Proteobacteria	Janthinobacterium sp. HH01	Janthinobacterium sp. HH01	0.0935
2623620542	2624836250	MTTITDLPAFSKAHKRQRSYQPCPAETIAKYRGRLPDVLVDSWQEHGFQEFSDGFLWTVNPDDYRDVIANFVHGYQIDDLDVILRTGLGDMIVSHKGKLFYFSVVTMVSMPLPDSLEPVLGLHLSQPALVNGIFFLSMYKKALKRLGPPAEDEVYALVPAPAIGGEVAADHLQKAKLRVYLDYLAQLQSRED	192	0	1	0	1	4	-28.1	1017.1	4	8	0	1	0.920584	GAD-like,DUF1851,	hypothetical protein				GerE,DUF4157,Ntox15,	FALSE	two component transcriptional regulator, LuxR family,Novel toxin 15,	FALSE	Janthinobacterium	Proteobacteria	unclassified	Janthinobacterium sp. HH101	0.0913
2623620545	2624854496	MTTITDLPAFSKAHKRQRSYQPCPAETIAKYRGRLPDVLVDSWQEHGFQEFSDGFLWTVNPDQYRDLIANFVHGYQIDDLDVMLRTGLGDMIVSHKGKLFYFSVVTMVSMPLPDSLEPVLGLHLSQPALVNGIFFLSMYKKALKRLGPPAEDEVYALVPAPAIGGEVAADHLQKAKLRVYLDYLAQLQSRED	192	0	1	0	1	4	-28.1	1017.1	4	8	0	1	0.920584	GAD-like,DUF1851,	hypothetical protein				DUF4157,Ntox15,GerE,	FALSE	Novel toxin 15,two component transcriptional regulator, LuxR family,	FALSE	Janthinobacterium	Proteobacteria	unclassified	Janthinobacterium sp. HH105	0.0913
2585427830	2586905783	MKNKNYEYDVALSFAGENRAYVEEVANSLRIRGIKVFYDLFEETNLWGKNLYEYLSEIYQNRARYTVLFISGFYNQKLWTNHERASMQARAFQESREYILPARFDDTEIPGILKTVGYINLKDRSPDEFAGLIEKKLKKDQTFLKSKWSKISTLINPKPFIFTIKVVNEKEESIKNAKVVLVANNSTYLEGFSDEKGLAHFIIRTRKLYTVLIAHPEYPAVLFKNINPKEDIEVTIEKLKGSGSVILNKSGETPGIMGRIKPVLKSNNRISLYADNIAIEGGQHQPYDIELNKSIILEDNGGNSIHLTFRFFQGRIALIDYCKHKLS	327	0	1	0	1	4	-21.9	1215.3	-2	2	2	1	0.920372	TIR_2,	hypothetical protein				Asparaginase_2,AAA,	FALSE	beta-aspartyl-peptidase (threonine type),ATPase family associated with various cellular activities (AAA),	FALSE	Aquimarina	Bacteroidetes	Aquimarina megaterium	Aquimarina megaterium XH134	0.1319
2724679197	2725830228	MNSYTDKIQQNKKQTTPNTVTQKKNNSTAALSYKNISSTAVTQMQLQKIANNSLQVKQAMQLQTMANANFSMPIQKKGVKEEELQMKSIPIQKQGIEEEELQMKAIPIQKKGVEEEELQMKAIPVQKKGIEEEEPLQGKFALPIQKKENNTGLPDNLKSGIENLSGYAMDDVKVHYNSDKPAQLQAHAYAQGTDIHIASGQEKHLPHEAWHVVQQKQGRVQPTLQMKGNINVNDDAELENEADVMGTKALGYSGDNTIKTNTSRTEVAGRSVQRMVALALDDKDTEDDLVIMTNLKYALDYAGGPVVDFGVNADFSTMESNEDLMLLEHGAPGKIKNFTASQIVDILTADGKAVPAHIAGITVLACSAGLPETTGDESTSLVAAIAKGLSAKGLDLVVD…	537	0	0	1	0	1	-54.7	1097.2	2	5	1	1	0.920123	DUF4157,	protein of unknown function (DUF4157)	2725830223	NO HITS AT ALL	4	DUF4239,AraC_binding,HTH_18,	FALSE	Protein of unknown function (DUF4239),AraC-type DNA-binding protein,	FALSE	Flavobacterium	Bacteroidetes	Flavobacterium chilense	Flavobacterium chilense LMG 26360	0.4555
2684623163	2687034802	MNANMLFEKKPIGDNVSIATPSEANGDTRQGLNRVLEQAGQIILGKDAEIRMAIACILARGHLLIEDVPGVGKTTLSHVIASLLGLKYQRIQFTSDLLPADIVGVSIFDRESSTFRFHAGPIFSQVILADEINRASPKAQSALLEAMEEHQVTADGKTMSLPEPFFVIATQNPSHQIGTFPLPESQLDRFLMRISLGYPDQSAERALLKGEDRREMVAKITPAMTVGQLERLQREVAAVHVSDALIDYIQALLNHTRDSAHFEMGLSPRAGLALLRAAQAWALLSNRNLVLPEDVQTIAPAVVGHRLRAIFSPGNPSKSVDPAKDLIQSVPIP	333	0	0	0	1	6	-22.2	1095.2	0	3	1	1	0.920081	AAA_3,	MoxR-like ATPase	2687034793	NO HITS AT ALL	8	Hist_deacetyl,DUF58,	FALSE	Acetoin utilization deacetylase AcuC,Uncharacterized conserved protein, DUF58 family, contains vWF domain,	FALSE	unclassified	Proteobacteria	Betaproteobacteria bacterium UKL13-2	Betaproteobacteria bacterium UKL13-2	0.0651
2615840604	2616220906	LSRLYAQNRQQAASRTGPSEKPQQGKPVQMLAMQRAVGNRAILQMMRAGELSPEESAAPAQRKQDRPGALPLDVQSKMEKVMGADFSNVNVHANSSNASSMGALAYAQGNDIHFAPGQYSPDTQNGQKIIGHELAHVVQQRQGRVLPTAQLKSGMRLNDDPALEKEADDLGERAAATPDQAAPTIQRMADRPTPGLPEHVAPFMPIQHS	209	0	0	1	0	16	-40.7	1090.3	2	14	1	1	0.919787	DUF4157,	protein of unknown function (DUF4157)				HATPase_c_2,	FALSE	serine/threonine-protein kinase RsbW,hypothetical protein,	FALSE	Cohnella	Firmicutes	Cohnella sp. OV330	Cohnella sp. OV330	0.6664
2654587977	2656459309	MSEQQRLQKNADRTETATASTSEYLQTRPFAATQANATAPSTTGNKLSYSFGNLSLQTSSTVPIQAKLTIGQPGDKYEQEADRVAADVVQRINQPQTMSPKHKETVQRVEAPEEEELQMKPLVNSIQRVEVPEEEELQMKPLLQRRGAVDGGQTSTDLESAINSARGGGQALDPALQRSMGQAMGADFSGVKVHTDSQSDQLNRSIQAKAFTTGQDVFFRQGAYEPSSRGGQELIAHELTHVVQQGGTSVKTNKPVQRKLTKKSTQSESQQFPITNTQSISLQAAFEPAYVNDTAQLHNIGSSDEDTGTVKGGKKLKAGDEIEADESDSKASGEWVGAKAGGKTGYIRKSKIVFKRVLTNPIDPDFDGNATGNIESVQEPTDKFGGGFDAIAGGLEVNS…	903	0	0	1	0	1	-38.8	1145.4	1	8	0	1	0.919735	DUF4157,	protein of unknown function (DUF4157)				GPW_gp25,	FALSE	hypothetical protein,hypothetical protein,	FALSE	Calothrix	Cyanobacteria	Calothrix sp. 336/3	Calothrix sp. 336/3	0.1667
2523533533	2523686215	MHIRDEDLRRHPATKSQTPTRSDLSQVQRRMLDLQRAAGNAAVAAAFDEQTADGQPLEQQRSPVLDVVGRGGGSPLPQPVRADMESRFGADFSGVRVHTGEQAASSAASLQARAYTVGDEIVLGAGSADHTGQDGRHTLAHELTHVLQQRAGAVDGTATGDGIQVSDPSDRFEQAAEANATSVLAGPPAPAPTGVAQRQVAPDEEEAPVQSMAVQRTDTAEEPPYEAPAD	230	0	0	1	0	10	-47	1154.3	3	9	0	1	0.919651	DUF4157,	protein of unknown function (DUF4157)				Phage_sheath_1,	FALSE	hypothetical protein,hypothetical protein,	FALSE	Hamadaea	Actinobacteria	Hamadaea tsunoensis	Hamadaea tsunoensis DSM 44101	0.2924
2778261562	2780565744	MKKAAPSIQKKGSPNAIHQREVSPFFGVQAKLTIGAPKDRYEKEADAMADQVIASESTVPATSEATPFFPAAQGVRLQAFPQISKKETTSEEEELQEKLLPNSESSPLQMTAAEEEDASETTLQTQLFEEQAIQTKCSECEQEEALQTQATKKVTPAATFETSLQRSKGSGTPMNQSTRQGMEQQFGANFEGVRIHTDAQAVQMNQDLGSQAFTNGSDIYFNQGTYQPQSTSGKHLLAHELTHTLQQGSVAPGSRIQTKPLSTRAFKGSYPLYRGAAPQVQAFGLSDVGDAFSAGADFIADTAGDAVEWAGETVSDIAEMGADALMSVVRSISPGLAELIEEGPMEMISEAMNGGIQEWLAGIFGELGIGEFITQLRENFEGVFAFLQGVATGDEASCA…	1457	0	1	1	0	3	-13.4	971.2	3	10	0	1	0.919204	DUF4157,	uncharacterized protein DUF4157				DUF4157,YkuD,Imm49,	TRUE	L,D-transpeptidase-like protein,immunity protein 49 of polymorphic toxin system,	TRUE	unclassified	Bacteroidetes	Flavobacteriaceae bacterium	Flavobacteriaceae bacterium NAT104	0.0546
2531839228	2532711883	MQAFKSFKSAHTQHQNSRFSVQPKLEIGHANDKYERQADAVADRVMRMPSSENLMIRPDTQKPGIQMKCAKCEEEERLQMKPADQTGSVLQMKPDQIAAPLALGNRLRNSKGTGQALPDRVNAEMSTKMSADFSGVKIHTDSQAVQMSREIDAQAFTYGSDIYFNKSKYNPASAEGKHLLAHELTHVVQQNAAAASIQKKPLSEEEKSKDLQSPRFKNNERLQQAYDNNPILRYGEKNEAVKLLQQALIDDLCPLEVALSPNSQENCAKLIMPNSTNQGKDAPDGIFGDETYITVQKFQMKYGLLDKNGKADGKPGRITIGKLDDIFKAPPPKPKPKPKPKPKPKPKPKPKPKPKPKPKSPPEKPKDNNEIEKGKSMGKCNISAVTGECAAAASLCKGV…	606	0	3	1	0	4	-40.2	1112.4	4	6	2	1	0.919194	DUF4157,	protein of unknown function (DUF4157)	2532712855	NO HITS AT ALL	1000000000	DUF4157,	FALSE	hypothetical protein,protein of unknown function (DUF4157),	FALSE	Fulvivirga	Bacteroidetes	Fulvivirga imtechensis	Fulvivirga imtechensis AK7	0.5204
2643221625	2644141244	MKVQLHANDRDADGPSTAAHRPTADPFHDSPRMIAQRAQIDAAFGEAAQRAEDLGAFEEEEEPMQAKADPGHGGLPAGLQAGIQALSGMDVSDVQVHRNSSQPAQLNALAYAQGNDIHLAPGQEQHLPHEAWHVVQQRQGRVEPTMQMAGVAVNDDAGLEEEADRMGAQALQGAGLETDGL	181	0	0	1	0	1	-31.4	1066.3	1	9	0	1	0.918723	DUF4157,	protein of unknown function (DUF4157)	2644141239	NO HITS AT ALL	4	SBP_bac_3,	FALSE	hypothetical protein,polar amino acid transport system substrate-binding protein,	FALSE	Rhizobacter	Proteobacteria	Rhizobacter sp. Root29	Rhizobacter sp. Root29	0.1314
2563366573	2563622566	MSSKHFAQPQAVNSQAAKSSTHSKSNVAIKGAASAQLKSLPTHSLASSAKAVLSAQPALKVGSANDACEKQADAVADKVVSGQSAGLSNSTVETPQLNPLPKLQENTSEKEEALQAKSEDKEEELQAKGEEEEESLQAKTEDKEEELQAKGKEEEESLQAKTEDKEELQAKGEEEDGLQLKKRGPEPSNQADGLMGAAKNRVGSPLPSSVKDKMERAFNQDFSGVRIHSDQAAVALNESLGARALTSGNDIYFNQNEYSPQSREGEHLLAHELTHTVQQGRGQKALQPKPDESEDYMIRPELLDALKLARGQIGKVNAKQIDEDGNRQGWQQLEAFFNVAFGGQHPLNLKVIQQRVMLTDAQGKTKDALPSWCGIFVWWSLKSAGIPIPDWKLGQSAMK…	1798	0	0	1	0	0	-16.6	1061.3	1	10	1	1	0.918497	DUF4157,	Phage-related protein				AAA,	FALSE	hypothetical protein,ATPase family associated with various cellular activities (AAA),	FALSE	Thalassolituus	Proteobacteria	Thalassolituus oleivorans	Thalassolituus oleivorans R6-15	0.1614
2773857634	2773978909	MRTSGAHTEQTEIRQATRGPAAAARRETSSGGAATPPPLTADALRAAQRGAGNAAVTAMIARRARRAPAQEQPDAGVHEDPHSKHQHGAGHGREAAAQPSAADAVNSVVRSAGSRLPASLQREMEARFSGEDFSDVAVHTGAAARRSAEAVGAEAYTTGTRHIVFRGTIDKKTLAHELEHVRQQRAGAVAGTDNGSGLSISDPSDRFERSAERKAEQVMRGGADVQRSVADHTADAAHRTTGASAEVQRMPPKKKQTKKQAGSNPPAAAATSSKTEFEQIMEYFEGRSEEFKAKKQNEKEYILEQIGIEPGGELFTLDEVKNDESMMDLLLAEIETAKHASGFAGTGGGSSDWAASAVTSAHAGMRADHPIWGDKTTLHHKISRSELDAVLASAERDKA…	523	0	0	1	0	10	-32.2	986.1	1	10	0	1	0.918243	DUF4157,	uncharacterized protein DUF4157				AAA,Phage_sheath_1,	FALSE	ATPase family protein associated with various cellular activities (AAA),phage tail sheath protein FI,	FALSE	Streptomyces	Actinobacteria	Streptomyces sp. Ag82_O1-9	Streptomyces sp. Ag82_O1-9	0.1624
2643221644	2644248090	VQRQEAQEEDLPLQGRFADVTQRAPEDEELLQGRFDPAQAKAEPNQTGMPDALKTGIESLSGMDMSSVRVHTNSDKPAQLNALAYAQGNDIHLAAGQEQHLPHEAWHVVQQREGRVQPTMQMQGVSVNDDPGLENEADVMGARALNDGSTAA	152	0	0	1	0	2	-40.6	1113.2	-3	5	0	1	0.918091	DUF4157,	protein of unknown function (DUF4157)	2644248084	NO HITS AT ALL	5	Na_sulph_symp,	FALSE	hypothetical protein,Di- and tricarboxylate transporter,	FALSE	Rhizobacter	Proteobacteria	Rhizobacter sp. Root1221	Rhizobacter sp. Root1221	0.1107
2634166399	2635522218	MSQITLPAFHMPFQSAGCHPGLTETREAAWEWAESEGLDLSVPARKKMIRTRPELWISLIFPQATQEHLDLFCQWLFWAFLVDDEFDDGPAGRDPLMCETAITRLVDVFDGAAPNGPMERALAGLRDRTCRGRSPQWNRQFRRDTAAWLWTYYAEAVERAAGQVPSRAEFAKHRRDSVAMQPFLCLHEITAGIDLPDSARSLPAYIALRNAVTDHSGLCNDICSFEKEAALGYEHNAVRLIQRDRGCTLQEAVDEAGIQLARIAERVQRAEKELIDEIEAAGIGGPTRVALERCVEDYRGLVRGDFDYHARAERYTRPDLVELDERDSLSRYFAA	335	0	0	0	1	2	-10.8	986.2	2	4	0	1	0.918068	Terpene_synth_C,	(+)-beta-caryophyllene/(+)-caryolan-1-ol synthase				Amidase_2,	FALSE	N-acetylmuramoyl-L-alanine amidase,hypothetical protein,	FALSE	Streptomyces	Actinobacteria	Streptomyces europaeiscabiei	Streptomyces europaeiscabiei NCPPB 4064	0.0148
644736323	644945829	MRGHEHDHEQDGRARPPGERAEREDHALLGRAVAAGRPEVLGAGGVLGLQRAVGNAGVASALEESVEPAESPVHEVVGSGRGAPLDAGVRADMEGRFGTSFADVRVHTDGAAHSSARSVNAQAYTVGSNIVFQSGGYDPGSAAGRHVLAHELTHVVQQRNGPVDGSDVGGGVRLSDPSDRFEREASANADRLMAQPAGQPAVQRVEEEAPAEDVAEEPVAQTYVPGAASVQRSAEEGEGEGEE	243	0	0	1	0	10	-51.6	1144.3	1	12	0	1	0.917559	DUF4157,	hypothetical protein				Phage_sheath_1,AAA,	FALSE	tail sheath protein,AAA ATPase central domain protein,	FALSE	Actinosynnema	Actinobacteria	Actinosynnema mirum	Actinosynnema mirum DSM 43827	0.5007
2751185734	2753074894	MRGHEHEHDGEGAFRPRGDRVEREDHDLLGRAAAAGRPDVLGAAGMLDLQRAVGNAGASTLVEESSVHDVVNSGGSPLDAGVREDMEGRFGQDFGDVRVHTDGAAHESAKSLNAQAYTVGSNIVFQRDKYDPASDAGKHVLAHELTHVVQQRSGPVDGTDTGGGVKVSDPSDRFEREASANADHVMSTAPAPAPAVQRVTDSVIQREEAPPAEEGEEEKMAQTYVEPASVQREEDEEVE	239	0	0	1	0	12	-49.4	1158.3	1	8	0	1	0.917559	DUF4157,	uncharacterized protein DUF4157				AAA,	FALSE	hypothetical protein,ATPase family protein associated with various cellular activities (AAA),	FALSE	Saccharothrix	Actinobacteria	Saccharothrix sp. NRRL B-16314	Saccharothrix sp. NRRL B-16314	0.2837
2751185697	2752943176	MFSRQTEQQQSTRQAVSQAAVPQRKENQAAALEDNRVETVQRQANQTGLPDNLKSGMENISGMSLDHVRVHYNSAKPAAVQAHAYAQGSDIHLASGQEKHLPHELGHVVQQAQGRVAPTTSVAGMAVNDNPALEHEADVMGAKALRSG	148	0	0	1	0	4	-44.1	1152.3	0	10	1	1	0.917337	DUF4157,	uncharacterized protein DUF4157	2752943183	NO HITS AT ALL	6	AAA,	FALSE	ATPase family protein associated with various cellular activities (AAA),hypothetical protein,	FALSE	Mangrovibacter	Proteobacteria	Mangrovibacter sp. MFB070	Mangrovibacter sp. MFB070	0.5308
2744054624	2745026076	MRRLKKKKPNPIVSNASETSFFPSVQTKLTVGKTNDAHEKEADAMANRIVTKNTLDAPSSIQKKGAEEEEVQSKPLQISKKAALEEKEPSVQKKEGEEEESIQQKAATEEEESVQMKEKTKTDSLQSRLKKKKGNGRSLPKQLRLEMNESFNADFSSVRIHTDKEAAQLCEELGAQAFTYGNDIYFNEGKFNANSSEGKRLLAHELTHTLQQGAVKKKED	220	0	1	1	0	0	-27.1	1213.6	2	7	0	1	0.917009	DUF4157,	uncharacterized protein DUF4157				DUF4157,Endonuclea_NS_2,	FALSE	DNA/RNA non-specific endonuclease,hypothetical protein,	FALSE	Ulvibacter	Bacteroidetes	Ulvibacter sp. LPB0005	Ulvibacter sp. LPB0005	0.0718
2523533620	2523977431	MKKTAYQKELVIKATQKRRGTDNNKKDVMKIQSWLTLFSIPNPSSGTATEIDGDFGPATERAVKNLQSFHNLATTGIVDQGLFDQLCFGLKEAFEKPLLGNNLRDLMVEVAENHLRQHPFELNIRGQSNSGPWVRSYMDGHDGSPWFWCMGFAQAILDQAASALGKNFKTLMPLTYSCDTVGNTGLEKNLLSRYQKIRRDPSVIKKGDIFLIQKSRLDWTHTGIITSIDGDVIETIEGNTNHQGSRNGVAVMKRTRSFRRSKIDVFSIEPLV	272	0	1	0	1	6	-41.3	1123.4	4	6	1	1	0.916932	PG_binding_1,CHAP,	CHAP domain-containing protein	2523973453	no clear winner	1000000000	AAA,	FALSE	ATPase family associated with various cellular activities (AAA),hypothetical protein,	FALSE	Aquimarina	Bacteroidetes	Aquimarina latercula	Aquimarina latercula DSM 2041	0.3006
2509601008	2509663258	MAEKAAVFAKTSEPKQQSSSLCKQESDVNNSGSPAERILHLQRTAGNQAVQRLIRSGVLQAKLKIGQPNDMYEQEADRVAEQVMRMPQPKVQRKCARCNKDEKKVLQAKKLPGKVSVTQEQDVPLIVHDVLRSPGRPLDTETRAFMEPRFGYDFSQVRVHTDSKAVQMNRDLQAQAFTYNQDIYYGGGKAPDKNELTAHELTHVVQQTGGVQTKKVPEQPSVQLKCLACEKKKAEIQRSPEISVSMPGIQRWSLFGDNEDKNESDSSGGGILSWVEEKANEVVNSITEAGGEAVDWAKQQAGAVIQSGDGAGQKGADNNISGTSFSPAALAAAKQLAGKLKCKLSIGQDGITLGCGRIKLTDPQEEKVLEFPKLSKIKNLKDFIIAGVKIEPELGLDIG…	852	0	2	1	0	3	-28.6	992.1	1	9	1	1	0.916654	DUF4157,	protein of unknown function (DUF4157)				DUF4157,	FALSE	protein of unknown function (DUF4157),hypothetical protein,	FALSE	Methanomethylovorans	Euryarchaeota	Methanomethylovorans hollandica	Methanomethylovorans hollandica DSM 15978	0.2551
2721755356	2722392277	MKREKISREKIELTQGHRLKNDPQPLFNKSPSRDETDNTNMDTPFHPRTEEHTALLDKARTGEQVARLLLHLQRSYGNAYVQRLVRNSNIQTKLNVSSPGDKQEIEAEQVAKRIVSMSRAPAGIQLLHEHSDSNSSVNSGLESRLSGNQGRGTPLPDDVRAYMEPRFGVDFGSVRLHTDAEATQMSHELNAQAFTLGRDIYFGEGKYNPAAQSGKHLLAHELTHVVQQGGAIKEADRTPAFGQSQDRSEIKEESRLAEDGDTGADTAPDYDAPIDTQVDIILEEHTSGGNGRSGISRQETAVIQRDDTVTFPSWATIASDSTITSETESAWQETLDATTETTRREQSFWIRWNSQSSAFSISQKRTGPLVTDAQTASVSPGAKPPDSGDEYTVGLFHTH…	464	0	0	1	0	2	-58.9	1173.4	3	5	0	1	0.916522	DUF4157,	protein of unknown function (DUF4157)				Trans_reg_C,BTAD,	FALSE	hypothetical protein,DNA-binding transcriptional activator of the SARP family,	FALSE	unclassified	Chloroflexi	Chloroflexi bacterium RBG_13_46_14	Chloroflexi bacterium RBG_13_46_14	0.288
2524614560	2524938026	VHAHEGVPDSERRRTTPRAGQPDMRGPGHAPCAPSSARPVSALTALQRAVGNAAVTRMVEQEQERQGSAAPSVQRSPAQPSPVHQVLRAAGQPLKGAVRAEMEARLGADFSDVRVHTGGSARASAAEIGARAYTSGSHVVIGAGGGDRHTLAHELTHVIQQRQGRVAGSDNGDGLRISDPADRFEREAEANATRALSAPLGERAPQHRQGQAAPGGAVQRAPSSSRQTASSKRKKDEAGIKGNSPPPRRATRSSARGPVDLDHPRLEFRSWYEGPGTQRLDADQSIGFGQAATLHNPANAPQRVSTNYHFWQQVTDRSVQIVAADGLHDQQVQRPWGQDSRYRPPYTSEVINDEPTFITFNDNPGFSTDQRLAAGYFVKSYSVSFRWKVARANGTWNTN…	453	0	0	1	0	2	-43.8	971	2	11	0	1	0.916386	DUF4157,	protein of unknown function (DUF4157)				Ntox11,	FALSE	Novel toxin 11,zinc-ribbon domain,	FALSE	Streptomyces	Actinobacteria	Streptomyces sp. CNT360	Streptomyces sp. CNT360	0.3326
2700988683	2701129799	MKRYKMFSKYAQKFSTVQKVADTKAVSVLDSSSRGESLQRKADKMNNAAQRAENPRPNNTGMPDNLKSGIESLSGFSMDDVRVHYNSSKPAAVQALAYTQGTDIHVAPGQEKCLPHEAWHVAQQMAGRVSPTTNMNGMPVNDNAALEHEADVMGAKAIQMKKGCDGCICKSKKLLNNFYSPLQFTPESDFKQNPKEFMDKHIVLCDFELGLSKKNGWEKSLVDLFMDLMRAGDPEFKVSKFVLTPYEKCYILTPLVEKKHINRMKAVLEEKKTSTNVEIKKLESNLEIPFKEVRLEKYKEALQRYERRKNLLDAWKQSEESDSIDAYYVPYKAGTPVDENIGSTRVKKNKEPGDKWNPDFVFTDGMNGCALVATKEDETGFVTVRHFQSPEKSGLNKEC…	733	0	1	1	0	3	-20.2	1216.5	3	3	2	1	0.916176	DUF4157,	protein of unknown function (DUF4157)	2701129806	NO HITS AT ALL	6	DUF1353,DUF4157,	FALSE	Protein of unknown function (DUF1353),protein of unknown function (DUF4157),	FALSE	Fibrobacter	Fibrobacteres	Fibrobacter sp. UWB12	Fibrobacter sp. UWB12	0.1422
2728369473	2730489980	MIKATDTKSTASKTKPQPSSDKSFFGKDGERNAFFGEKEMGKAPFFVQRKLTVGQPDDHYEKQADQVADKVVRGMNQPAVQAKAAAPAVSTLHTSHAPAAQPGVLRMKEQDGKEELGGDEKKLQRKPVFDSMADGDDPIQRKENGAADAKSGSHAGMEQRLQNSKGSGSPLPADTRTAMESAMGADFSGVRVHTGKEAASLSNDLEAQAFTHGNDIYFNEGKFDATSSSGRHLLAHELTHTVQQGAAVQKKEMPASERTATPPVQGAPAAAPAATAPKGVAVAGEVVDVSSGTFNPSASLKEAIAGAKDKGVDVNITAGKIAGAGVIKVREKDGVLESLKNTFLPLNMPMFSTADPMLAVRIANGQVSGFATIGRSNAPEAIPQWLRKNGKALGWLTGI…	1179	0	1	1	0	4	-36.7	1033.2	1	11	0	1	0.916144	DUF4157,	protein of unknown function (DUF4157)	2730489988	phage	7	AAA,DUF4157,	FALSE	ATPase family associated with various cellular activities (AAA),protein of unknown function (DUF4157),	FALSE	Chitinophaga	Bacteroidetes	Chitinophaga ginsengisoli	Chitinophaga ginsengisoli DSM 18107	0.2399
2634166399	2635519457	MDAHDIEQEHHEPHGPGGHHGHGGLDQAHERDEQRGETAAEAPGERDHHVFRAAAAGRADVVGAAGMGLLQRTAGNGALGAMVQRARSAAAAEQAEQAEETGHAGQAEEQRSPVHDVVSSGGSPLDTDTRTDMESRMGADFSDVRVHHDSAAHESAKGVGAHAYTVGNNVVFQRDAYDPGSPQGRTTLAHELTHVIQQRNGPVEGTEAPGGIRVSDPSDRFEREAVANADRVLSDPAPEAAPVPAEPVSAPAPTPASAVQRAATEDEDEQPADVQGSFVQRAAEKKPGDEEEEGTPPA	298	0	0	1	0	19	-68.4	1084.2	2	9	0	1	0.915779	DUF4157,	protein of unknown function (DUF4157)				HhH-GPD,	FALSE	uncharacterized HhH-GPD family protein,hypothetical protein,	FALSE	Streptomyces	Actinobacteria	Streptomyces europaeiscabiei	Streptomyces europaeiscabiei NCPPB 4064	0.6211
2630968971	2633981305	MKYLVMVQGSQADYDAQTGKGNADSPAWDEKAMQEMFAHMGSINDDLAESGELVTAYGLTEPAQGRAVSVDAEGRPVVSDGPYSETKELLAGFWVLECESLERVTEIAARVARCPQPAGAPDYPVLIRTIGGGIDD	136	0	0	0	1	3	-31.9	1137.4	-1	7	1	1	0.915629	YCII,	Uncharacterized conserved protein				TP_methylase,Methyltransf_18,Sigma70_r2,Sigma70_r4_2,	FALSE	precorrin-6Y C5,15-methyltransferase (decarboxylating),RNA polymerase sigma factor, sigma-70 family,	FALSE	Streptomyces	Actinobacteria	Streptomyces sp. MNU77	Streptomyces sp. MNU77	0.2222
2563367164	2565678625	MATEKVYQEKTARTIQQKLDGGGTLQFVDNRPMNPVLQQVEEDEEDTLQGKFNQALQREEDEEDMLQGKFEQPVQREVDEDEAALQGWFEAPVQKKNETGMPDHLKVGVEELSGLAMDDVKIHYNSDKPATVQALAYTQGTDIHVAPGQEQHLPHEAWHVAQQMAGRVEPTTEVGGMPVNDNVALEHEADVMGAKANSL	199	0	0	1	0	0	-33.5	1095.2	1	5	1	1	0.915415	DUF4157,	protein of unknown function (DUF4157)	2565678628	virus	2	AAA,	FALSE	ATPase family associated with various cellular activities (AAA),hypothetical protein,	FALSE	Parabacteroides	Bacteroidetes	Parabacteroides sp. ASF519	Parabacteroides sp. ASF519	0.176
2509276062	2509578699	MQTHVTGITEKIGNTVNSNQQKNKPFFAPVIVQPKLTIGPVDDPYEREADSVAEKVMRTPEQDVLQAKPSPIVIQKKCAACEEEELNRKEDEAPAVADELSAIKDIPVQRKCAHCEEEERNLQMKGADGAKGGLGALSIVNQVINSQGEPLHAATRSFMESRFGYDFSNVQIHNDLLAHQSSTAINAKAYTHANHVVFGSGQFQPDTNAGKQLLAHELTHVVQQRAGQQQAVQRRIGDGHDLNAARFKGNIVLEALYDNEQLLRKGDKGPAVKILQQALIDSGMTLPVYGVDGKFGAETENAVKTFQRASGLSGIDRDGVVGPTTMGWLDQRFTNSPTPAGTSRGATTGCPAFKTIKVDFVSFRGSTRNPGADLDYANTVFNQCCVKFEMGKGFSLSNA…	529	0	2	1	0	0	-19.9	1012.2	0	4	0	1	0.915294	DUF4157,PG_binding_1,	Putative peptidoglycan-binding domain-containing protein				DUF4157,OmpA,OmpA,	FALSE	Outer membrane protein OmpA,hypothetical protein,	FALSE	Solitalea	Bacteroidetes	Solitalea canadensis	Solitalea canadensis USAM 9D, DSM 3403	0.0263
2667528136	2670947783	VKVAEVQKSTTAKNTIQKKRHPFFNKEGEGSFFSKSSEATTPFFTPAIQPKIKVGKPNDKYEVEADAIADKVVQKLSQPKDSYPSHSDTSVQAKHTSVGTEPIQKKEDDEVSEHDNELQLKPIFESNAEQPPEADVQTKLSTPTIQKVSSQEEELQKKEDELTETEEEIQSKVNVGEKPQPADEKEKIQSKSENTEQQITPDLQSRLNSSKGRGNPLPSNTQESMGSAMGADFGNVRTHTGSEAVQMNKDLGAQAFTHGNDIYFNQGKYNTNSTSGQHLLAHELTHTVQQGASKPSVQKVDEATTEVTETPTAIEAAIRPNDALDISHRFDLTTAWANYLDAQYNDGKRIFDVDVKIGERYRGTIKVNKTTRNIQGDAAKYELSEGNHKYLNITGWNFL…	1488	0	1	1	0	1	-34.5	1026.1	6	7	0	1	0.915194	DUF4157,	protein of unknown function (DUF4157)	2670950364	phage	1000000000	0	FALSE	hypothetical protein,hypothetical protein,	FALSE	Aquimarina	Bacteroidetes	Aquimarina longa	Aquimarina longa SW024	0.1108
2739367858	2740006789	MRALENRKPEKHSSSPFFEPKIQKKIKTGTVGDKYEVEADNVADKVVNHNSTGGGGLLQSKEEVQQKPISDTISSVQSKEMKEEKDPVQKKSDKKEEEKPVQKKEKEEEKPVQKKGKEEEKPVQKKSDKKEEEKPVQKKSDKKEEEKKVQAKCADCEKEDKVQKKDKEEEKPVQKKGKNTESEIQDNDLEGKLNNSKGGGTNLDKNTKNEMESGFGTDFSNVKIHTDSNAVQMSQELGAQAFTNGNDVYFNEGKYNPDSKEGKHLLAHELTHTVQQGNRSKNVQKQSNVLQLYTIPWNINQWTTHKRVSNNFSVGSGGSIQIASNLNWVGPPRCNDIASTIEVKIYKSVDYWFDDNVHTNTISLAGGSTSVSDLSSGTYYVEIYLGGYNGDPTHCSLTG…	406	0	1	1	0	1	-44.9	1143.3	3	10	0	1	0.915151	DUF4157,	uncharacterized protein DUF4157				DUF4157,	FALSE	uncharacterized protein DUF4157,hypothetical protein,	FALSE	Flavobacterium	Bacteroidetes	Flavobacterium sp. GV028	Flavobacterium sp. GV028	0.3053
2728369734	2731590205	MMHTAVGWHVEMEFQEDDTHTRAVALVRLPDGTEVRAHGHASRHRIDANQPRVGEEIAGARALNELAMQLLTKAHGEIDAESGRTSHPINV	91	0	0	0	1	3	-10.2	1058.2	-3	1	1	1	0.915101	DUF1876,	protein of unknown function (DUF1876)				Beta-lactamase,NAD_binding_2,NAD_binding_11,	FALSE	CubicO group peptidase, beta-lactamase class C family,3-hydroxyisobutyrate dehydrogenase,	FALSE	Streptomyces	Actinobacteria	Streptomyces sp. 73	Streptomyces sp. 73	0.0212
2740891844	2741103043	MMHTAVGWHVEMEFQEDDTHTRAVALVRLPDGTEVRAHGHASRHRVDANQPRVGEEIAGARALNELAMQLLTKAHGEIDAESGRTSHPINV	91	0	0	0	1	3	-10.2	1058.2	-3	1	1	1	0.915101	DUF1876,	uncharacterized protein DUF1876				Beta-lactamase,NAD_binding_2,NAD_binding_11,	FALSE	CubicO group peptidase (beta-lactamase class C family),3-hydroxyisobutyrate dehydrogenase,	FALSE	Streptomyces	Actinobacteria	Streptomyces sp. 59	Streptomyces sp. 59	0.0212
2724679777	2728031042	MSRCPTRRKRSWARPGPASLLTLEITDSAIMADPPRIPADQCEQIFDLFYRNDAIRHGGIPGSGLGLTLARAIAEQHNGTLAVSESDEATTTFTIRLPRGL	101	0	0	0	1	7	-17.6	1132.3	5	10	0	1	0.915031	HATPase_c,	Histidine kinase-, DNA gyrase B-, and HSP90-like ATPase				Resolvase,HTH_7,	FALSE	hypothetical protein,Helix-turn-helix domain of resolvase,	FALSE	Actinoplanes	Actinobacteria	Actinoplanes regularis	Actinoplanes regularis DSM 43151	0.0704
2775506741	2775683313	MALQHKKSSDNQSAVTAANGNNNTSAVQLKDNRVPSAVEQKLTSTSSNPVQKKANNTGLPDNLKSGMENLSNKNLDHVKVHYNSSKPAAVQAHAYAQGSNIHLASGQEKHLPHELGHVVQQMEGRVKPTMKIGDTPVNDNPGLEHEATQMGQKAIQRASSPRSQKMTNSIQTEKPNQEYTAQFKGMDHLGIPGVNYAVMNQSDYGQWQQTTQAKFMSGVHYNGSQVVVTQFQNSEAVRQLFPSPSTITGSLIIAEGLLSLAASIAFFSLSGENSLMAGLMALGVAVSKIIRGVFTIMGGKDPSGKQQIVIDTLRGFEAGLALAVGIKTENNPGIVFGVAKSLRSLLQAVMDYLGKENPSTAYKISSGFAAALHWIEVAALAASGGIAVDNNNTVTGGLN…	439	0	1	1	0	6	-33.4	1068.4	1	9	0	1	0.914872	DUF4157,	uncharacterized protein DUF4157				DUF4157,	FALSE	hypothetical protein,uncharacterized protein DUF4157,	FALSE	Flavobacterium	Bacteroidetes	Flavobacterium johnsoniae	Flavobacterium johnsoniae 379	0.1468
2585427800	2586763746	MKTQTDKTQESKNSITPTVTSESSDGGTAQLMDNRTSTIDQRKLRSGIDSSENTKAPIQRKNNTGLPDNLKSGIENLSGYSMDDVKVHYNSNKPAQLQAHAYAQGTDIHLASGQEKYLPHEAWHVVQQKQGRVQPTMQFKGKVNINDDVGLEKEADVMGRRSLNKSGINESPSKLEDKVVTKISSTYQLAFDTTEDNFKLRDIYNWINEDQPEWSVIKNKVYKLLGAEEDSYYRIKDNDRELVKDTRLTPQGLKDVIARHYHKALDNENDEEAEAYLQMYNKVINRKVLSNTEKESINEKAYDEGGYFHIHRRRYRGEKTDERIIVNINSMEKAAELIKFIADGWDNETNDWRDYIISGKFLGTKRLKKHMKYDKVVLYYDKRFQNEIFEGVRERVPRE…	496	0	1	1	0	0	-44.4	1078.2	0	6	0	1	0.914175	DUF4157,	protein of unknown function (DUF4157)	2586763750	virus	3	DUF4157,Pkinase,AAA,	FALSE	protein of unknown function (DUF4157),ATPase family associated with various cellular activities (AAA),	FALSE	Aquimarina	Bacteroidetes	Aquimarina macrocephali	Aquimarina macrocephali JAMB N27	0.1622
2596583621	2597098971	MREHEHDHEAEHRPAGDRGHDGEDHALLGKAAAAGRPDVLGAPGLLGLQRAVGNAGVGALVEEERSPVHSVVGSGGSPLAAETRAEMEGRFGGQDFSDVRVHTGGAATESAKSVHAQAYTVGSDIVFSDNHYDPGSSQGKHMLAHELTHVVQQRSGPVDGTDTGGGVKVSDPSDRFEREAVANADRVMSTPGHDAPVQRHADSAHEDHSGHDHSGHDHSGHDQADSAPVPDAAVQRAEEPAPEQEEEEEAPAAQTFVQRQESGEDFAEEE	270	0	0	1	0	7	-49.6	1216.3	1	9	0	1	0.914082	DUF4157,	protein of unknown function (DUF4157)				HisKA_3,HATPase_c,	FALSE	hypothetical protein,Histidine kinase-, DNA gyrase B-, and HSP90-like ATPase,	FALSE	Actinokineospora	Actinobacteria	Actinokineospora globicatena	Actinokineospora globicatena DSM 44256	0.3282
2651870109	2653790853	MKTPQKAAPANTKQHQPANGQQAGKDPFFAAAHDIERAPESPFFKGNKVQRKMTVNEPGDHFERQADQVADKVVQHINQPKTVSNSTTTATAPAATSAVQKKEDKKEDKQEKEQNGADKELQRRPVFESDADPNEGNTLKRSSQSSAPDVSPQTQQKIEDSKGGGEPLPANTREEMEGAMGADLSGVRIHNNSEAAGLSNDLQAQAFTHGNDIYFGAGKYDPQSQSGQHLLAHEVTHTVQQGGNGVKKKGIIQRAEMGVADSGKAKPHTAEGDIDKRKKTIKVQKIEIPGFKYDMMPSKTDYSFKSTTRSGKHLDTWEKEAATDKGFNNKFDEMKKKELPNGGTAPAGNNTYFMVSKTNPSGGMLFGNPDEIRTRSVRPNWRKAGQMHEFEVDHKVELQ…	1183	0	1	1	0	0	-35.7	1000.2	3	12	0	1	0.913922	DUF4157,	protein of unknown function (DUF4157)				TPR_12,TPR_16,TPR_19,TPR_16,TPR_6,	FALSE	hypothetical protein,Flp pilus assembly protein TadD, contains TPR repeats,	FALSE	Mucilaginibacter	Bacteroidetes	Mucilaginibacter gossypiicola	Mucilaginibacter gossypiicola Gh-48	0.2648
2609459644	2609602038	MIKATDNKSTSSKAKQPAGNSFFGKEEGGGAFFGEKETAKEPFFVQRKLSIGKPDDHYEKQADQVADKVVQRMSEPAAVQAKTVAPAPVSTVPSGHTPSSAAQPDALQMKEQEGKEEEISGEEKKLQRKPIFDSMGDPPDDIQKKGNGDDAKDTASSGLEDRLQKTKGSGTPLPSDTKTAMESSIGADFSNVRVHTGTDAAALSNDLQAQAFTHGNDIYFNDNKFDATSSTGRHLLAHELTHTVQQGAAVQKKADPGIVPAVQKAEGSAAGDTSAEDKKETPDVQSKAVDTIQRAPGGKPAAAGAPGGAPGEVVNISSGRFNPSKNLIEAIKGAGHKGLDVNINAGKVAGAGVIKVREKEGVMESLKNAYLPLNMPLFSAANPMLAVRLANGEVSGFAT…	1345	0	0	1	0	0	-27.8	1046.2	2	12	0	1	0.913867	DUF4157,	protein of unknown function (DUF4157)	2609602034	phage	3	0	FALSE	hypothetical protein,WD domain, G-beta repeat,	FALSE	Chitinophaga	Bacteroidetes	unclassified	Chitinophaga sp. CF418	0.178
2728369473	2730489984	MIKATDNKSTSSKAKQPAGNSFFGKEEGGGAFFGEKETAKEPFFVQRKLTIGKPDDHYEKQADQVADKVVQRMSAPAPVQAKAAVPAPVSTVPSGHTPASAAQPDTLQMKEQEGKEEEISGEDKKVQRKPIFDSMGDPPDDIQKKGNGSDAADTTNSALQDRLQKTKGSGNPLPADTKTAMESSIGADFSNVRIHTGSEAAEMSNDLQAQAFTHGNDIYFNDNKFDATSSTGRHLLAHELTHTVQQGAAVQKKADPAAVPAHVPAVQKKEDSNAANSSAEKKEEIPGVQAKVEDTIQRAGGKPAAGAAPGAAPGEVVNISSGRFNPSASLAEAIKGAGRKGLDVNINAGKVAGAGVIKVREKDGVMESLKNAYLPLNMPMFSAASPMLAVRLANGEVSG…	1310	0	0	1	0	0	-27.8	1046.2	2	12	0	1	0.913867	DUF4157,	protein of unknown function (DUF4157)	2730489988	phage	3	SMI1_KNR4,	FALSE	Cell wall assembly regulator SMI1,hypothetical protein,	FALSE	Chitinophaga	Bacteroidetes	Chitinophaga ginsengisoli	Chitinophaga ginsengisoli DSM 18107	0.178
2597490347	2599062549	VQRKETGAAPQVDGATQSALMNQMSGGEALSAETRGFMEPRFGADFSGVRVHRDRESAGLSNRLGARAFTLRNHVFFSDNQFQPGTRDGKHLLAHELTHTIQQGQSVRRSAQPAVERGAQPVVQRSPQVSTNSATPAIQRLGVQDALDYFADKAYYIPGYRLLTIVLGFNPINQRSADRSAANILRALVELIPGGALIAQALDNHGVFTRAGAWVEQQLATLGDIGGAIVAGLARFIDSLSWRDIFDLGGVWDRAKAIFTNPIGRLISFGAGVVTGLMAIVREVVLRPLAALAEGTAGYDLLKAVLGQDPVTGEAVPRSPALLIGGFMKLIGQEEVWQNIQKGNAIGRAWDWFQGALEGLMGFVRAIPGQIVDTLRSITWQDVLTITGLFSKVGRAFLN…	1016	0	0	1	0	0	-21.5	1014.1	-1	7	0	1	0.913639	DUF4157,	protein of unknown function (DUF4157)				AAA,	FALSE	ATPase family associated with various cellular activities (AAA),hypothetical protein,	FALSE	Rugamonas	Proteobacteria	Rugamonas rubra	Rugamonas rubra ATCC 43154	0.0512
2667527377	2667905840	MARHDRPTRGNAAGPAGGSAPRAPGPRQDGGGNLHRQRLRVGGLHDPEEARARQAADSLPARVGGGRGAPSGPAAAGGGVSQPGARLFGEPGRPLDPATRGRLEPAFGRSLADVRLHRGQTVDDKAEMLGAAAFTLGSHIGVNSAAAPAGGPDDALLAHELAHVAEGDDEVIRRQALESVPPDVDPDSISASISFDLPGGLELQSSFASDLETVNPTTVTLTLSRTGLDIHFSPALLLDLNWMIELVMANDITWSGAHYDFATASTSVSVGVSDLGGQSVVAPELAGTVSGMVSSLVAGTPAASAGYDPLTDADPAATLRQIQQNFQSLPSGGGGSALTPEQVTNVTLGGSFSTAHEIRYASGDSGVVIPPGTTISVSARMAGTAAQLGGDEPPRVSQL…	539	0	1	1	0	0	-42.6	1109.2	2	14	0	1	0.913374	DUF4157,	protein of unknown function (DUF4157)				AAA,DUF4157,	FALSE	ATPase family associated with various cellular activities (AAA),protein of unknown function (DUF4157),	FALSE	Tistlia	Proteobacteria	Tistlia consotensis	Tistlia consotensis USBA 355	0.4544
2596583683	2597415588	MKPGKWRKSSRSGGSGGSCVEARLNAGGPEVRDSKLGDDSPILSLNRSDFLALLDSVR	58	0	0	0	1	24	-39.1	1156.4	2	11	1	1	0.913308	DUF397,	protein of unknown function (DUF397)				HTH_31,G_glu_transpept,	FALSE	Helix-turn-helix domain-containing protein,gamma-glutamyltransferase 2. Threonine peptidase. MEROPS family T03,	FALSE	Stackebrandtia	Actinobacteria	Stackebrandtia albiflava	Stackebrandtia albiflava DSM 45044	0.4995
2710723998	2711325507	VQRQADEREEVQTKSAGDGGGASMGHVAQQAVDNKGSGRPLESGVRSRIESSLGAGMGHVRVHDDAGARASADAINARAFTHGSDIWVGPGESASDLRLMAHEATHVVQQGSAAQRLVQRTNGSSTATAPVDPAQAQEDLHTFRLPPVKARHRPVYEGWAARGALKRMAGYDRGEPDQKDSVWLPTVQILPARLEALHLPPSFTGQKNIRLQNGRTISGTYTQLINRLKVPNWDRGGTMQPFPFEVDHIVELQVGSWSGGAEGEANQIGNMELLDKSSNASAGSRTRLSVRENVRKFLEDTGESHEGPDVTRYLRENDIGFNRVVPGTDGSAAGSQWWSRAEIESGAHLEGAHPVENTGEAGTATAFALVTPAGGVLGAFPHDEAATQISIEGDAAQQR…	572	0	0	1	0	0	-38.6	1127.2	-3	11	0	1	0.912897	DUF4157,	protein of unknown function (DUF4157)				TctC,AAA,	FALSE	Tripartite-type tricarboxylate transporter, receptor component TctC,ATPase family associated with various cellular activities (AAA),	FALSE	unclassified	Proteobacteria	Betaproteobacteria bacterium RIFCSPLOWO2_02_FULL_62_17	Betaproteobacteria bacterium RIFCSPLOWO2_02_FULL_62_17	0.2629
2693429856	2694870513	MTRSRTTARAPGAAGPRPAPAAAPKGRAAPAPVSPALQAAPALSPLAGVQRKLAVGRAGDAYEREADAVADRVTAGQPAPSISAIPAAGLPGAQRKTGMEEEDTGDTAQAKAEEEEAVQAKGEEEEAQAKGEEEEAQAKGEEEEAQAKGEEEEAQSKGEEEEAQAKGEEEEAQAKGEEEEAAQPKEEETEEKPVQARARRDADSNRPPRSETEAAVASPGAGKPLDPDTRGRIEGSTGADMSDVRVHDDARAGRAAQGIGARAFTHGRDIWLAPGESARDTKLMAHEAAHVVQQTGPGPAARGAGAASGAAPAQPAPALAPAGGVVQRTGGAHGGGADTGGTGTGTGAATSGPPKVASHGHEVDFTGGKKKMTIKSISLPNKPGKDSVSGPFRTRAPGT…	1275	0	0	1	0	0	-18.2	1049.1	2	14	0	1	0.912567	DUF4157,	protein of unknown function (DUF4157)				AAA,TPR_16,TPR_16,TPR_14,TPR_19,	FALSE	ATPase family associated with various cellular activities (AAA),Tfp pilus assembly protein PilF,	FALSE	Albimonas	Proteobacteria	Albimonas donghaensis	Albimonas donghaensis DSM 17890	0.1475
2531839228	2532712859	MDSLDKDKAFVDLIERNKGIIYKVANSYCTDTEERKDLVQEMIIQLWRSFANYDSQYKISTWMYRIALNVAISYYRKERKTPSSPITSTIINIPAGEEQSEREENIKWLYHFINELDELNRALMLLYLDDSSYKEMAEVLGISETNVATKIGRIKKKLKQQFSLINE	167	0	0	0	1	2	-25.3	1077.2	1	1	0	1	0.912403	Sigma70_r2,Sigma70_r4_2,	RNA polymerase sigma-70 factor, ECF subfamily	2532712855	NO HITS AT ALL	3	0	FALSE	hypothetical protein,hypothetical protein,	FALSE	Fulvivirga	Bacteroidetes	Fulvivirga imtechensis	Fulvivirga imtechensis AK7	0.0207
2660238664	2663287617	MSELAPPSKKSADSAAPAATQQRQSAAVLQDNRTSPVQAKAAPTPNRTGMPDPLKNGIEHLSGMNMDHVRVHFNSDKPAQLNAHAYAQGSQIHLAPGQEKHLPHEAWHVVQQAQGRVRPTMQMKGGVNINDDGGLEREADVMGGRALASRGESPNGETKGRVSRGMAVMPGSLAQRVVIESFLLNHVKLPFGNPMDTSVFNDRELKFLIDELKKIEPQDIEAKKDKAEFFDHAVSKVVEKINKAMKVGQYVKYDLVEDVEAAIVSENKLSKDALVRGFMPDDKSDPDNPKSMAQQLKTCLDLSLGQPTGVLAKCLYTTYFYVPINSFLRKVEVGEVSPEITRLMKNVIKAMNAEFKRSKSIDVSLRRLELKPDWMKKTKDGGDKALPDVGDILEFSAFT…	505	0	0	1	0	4	-27.7	957	1	14	0	1	0.91238	DUF4157,	protein of unknown function (DUF4157)				AAA,	FALSE	hypothetical protein,ATPase family associated with various cellular activities (AAA),	FALSE	Pseudomonas	Proteobacteria	Pseudomonas syringae	Pseudomonas syringae pv. syringae PD2766	0.2419
2599185292	2599905187	MRTSASLFAPRPDTASPRSRLVQRRCACGCGGKSSCAASRRTGGAARESATVPGQVEDVLRSPGAPMAAADRAEFEQRYGHDFSRVRIHADSQAAASARALQAQAYTVGPHVAFGAGRYAPGTPAGRALLAHELAHVVQQQARYQPGLPLELGPAHSPQEAEADRAAHRLGQPLPAPGLAQTVQRAGMGDLRVAEAEARKCPATHTMPNDVFDAINDAWSKSGHGGDTVTEHGGRIVSDKDGKRVIRTGSGGGGSITLPAEQKGDYTLGTFHTHPYSKSEKSRLGVAFSGGDVANFMAGNQGWVKYVGAGSCNYALNIQDYEAVYDCRKRNVDFKTRWNDAFAAATGTFQAKVESAVRASIDGCGICFYRACRPDAASAVPKNMSLI	387	0	0	1	0	8	-18.9	1038.2	2	8	1	1	0.912323	DUF4157,	protein of unknown function (DUF4157)				0	FALSE	hypothetical protein,hypothetical protein,	FALSE	Achromobacter	Proteobacteria	Achromobacter sp. NFACC18-2	Achromobacter sp. NFACC18-2	0.1309
2622736512	2623204893	MTSKSGFTKMDISEFETWISNLRVARTILYVQEHHTWSPSYVNFKGNNHFDLQQGMKSYHVSHNGWKDIGQHFTTFPDGSILTGRSLEDTPACILGFNSNAICIENLGNFDAGKDTMTAEHQNTIIKLTAALCKKFGIAVNSDKVVYHHWFNLITGVRNNGTGNNKTCPGTNFFGGNMVADCNQNFLPLVSAALNGAVPQPAQNVIKYVAVTADSLNIREDANAQSKKVSSVAPATLGAVLRVYEEKNGWYKISGSQQHWVNGSYTKTVTRATVNASTLNVRSGPGTNFPKVSALAQNQEVFIVEESNGWSKISSDNKWVKKEFLT	326	0	1	0	1	2	-12.1	984.1	-2	1	1	1	0.912131	Amidase_2,SH3_3,	N-acetylmuramoyl-L-alanine amidase				DUF4157,Transgly,Transpeptidase,BiPBP_C,	FALSE	protein of unknown function (DUF4157),penicillin-binding protein 1C,	FALSE	Pedobacter	Bacteroidetes	Pedobacter soli	Pedobacter soli DSM 18609	0.0239
2630968456	2631870987	MTSKSGFTKMDISEFETWISNLRVARTILYVQEHHTWSPSYVNFKGNNHFDLQQGMKSYHVSHNGWKDIAQHFTTFPDGSILTGRSLEDTPACILGFNSNAICIENLGNFDAGKDTMTAEHQNTIIKLTAALCKKFGIAVNSDKVVYHHWFNLITGVRNNGTGNNKTCPGTNFFGGNKVADCNQNFLPLVSAALNGAVPQPAQNVIKYVAVTADSLNIREDANAQSKKVSSVAPATLGAVLRVYEEKNGWYKISGSQQHWVNGSYTKTVTRATVNASTLNVRSGPGTNFPKVSALAQNQEVFITEESNGWSKISSDNKWVKKEFLT	326	0	1	0	1	2	-12.1	984.1	-2	1	1	1	0.912131	Amidase_2,SH3_3,	N-acetylmuramoyl-L-alanine amidase				DUF4157,Transgly,Transpeptidase,BiPBP_C,	FALSE	protein of unknown function (DUF4157),penicillin-binding protein 1C,	FALSE	Pedobacter	Bacteroidetes	Pedobacter kyungheensis	Pedobacter kyungheensis KACC 16221	0.0239
2757320520	2758125969	MRIHDEERGVDVALQPKPGRDADTSLRGLAAHRPDVLGRDAMLRLQREAGNGAVSDLVEEQQHSPVHDVVGAGGSSLDPGVRTDMEQRLGADFGDVQVHTGSDAHASAQSVGAHAYTVGNHVVFQRDAYDPSSTAGRTTIAHELTHVMQQRSGPVDGTPAGGGISVSDPSDRFETAAADNAARVMDAPAPVQREADASGATPAATATVQREGEEEEEQVQGLFIQREEAPEEEEEAG	237	0	0	1	0	10	-34.9	1211.3	-1	8	0	1	0.912078	DUF4157,	uncharacterized protein DUF4157				SH3_3,	FALSE	SH3 domain-containing protein,hypothetical protein,	FALSE	Agromyces	Actinobacteria	Agromyces sp. OV415	Agromyces sp. OV415	0.1347
2775506979	2776585247	MDHQTAQRQAETRPQPVTKAAAIAGPHDTRLTNMRAALDAAPVVQRLLAITPPPLHTVANRTGLPDRLKAGIEALSGIAMDHVRVHRNSPKPAQLQAHAYAQGSEIHLAPGQDRHLPHEAWHVVQQAQGRVKPTMQSKGGTAINDDAALERESDVMGRAAQATSPKPAEPRANTSIRPGTVAQRTINAAAALPPATVPMAPALVAAGPVVAPAVAPVVAPVDTVADRVRRFLADATMTNSGQTVAREIETALWEIDPNAGEEARVDNWRRELYRFKARIDAIAGNDAAAEAEATELVGEITKYTNLICNAGAVNAILSWKVNAVRTVGNPVRVEYHGVAIAALVALNPRGTDPRPVPKKPKVSLDRHLWNNLGPGIVSNALNTMLVSTVEARDVQADMA…	536	0	0	1	0	0	-37.9	1112.3	2	12	0	1	0.911635	DUF4157,	uncharacterized protein DUF4157				0	FALSE	hypothetical protein,hypothetical protein,	FALSE	Novosphingobium	Proteobacteria	Novosphingobium sp. FSW06-99	Novosphingobium sp. FSW06-99	0.2933
2627853604	2628197188	MKTVLSKAHQSHSKGQHPPMSTSPCKESVEHETGAAVGMPLYLQRSSSSQPVQREDSLPPVPNFQLTTPALLQPPDPASRYGLGLNYHLDLDPSLPIQQATAQILDPAILKLQLTQVTLVDTLPTFVLKQPDAEKKSAGAPSEQPTTPRSATAGDLLKAVVVELDPTLTTLKTRVSDRAESDWRRLNRGEKVGVISAFTVIGAGALAGIVSDPEARRLSLGLLDGKVLPVPKVDWLNLEINTKGSHLMLGLHIDVGQLLPSFLGFRASSPSAIGGVPQPASVPSQRTLQRTANHADESPNGSIGQRIQAASGGGNPLDAGIQQHLEQNLGSDLSGVQIHTNQEADRLSRSVNAIAFTTGQDIFFSTGSYNPRSSEGQQLIAHEVVHTVQQASGAVAGAP…	728	0	1	1	0	1	-36.3	1003.2	5	11	0	1	0.911157	DUF4157,	protein of unknown function (DUF4157)				DUF4157,	FALSE	protein of unknown function (DUF4157),hypothetical protein,	FALSE	Phormidesmis	Cyanobacteria	unclassified	Phormidesmis sp. BC1401	0.2352
2528768146	2529012414	MSEQTENSLRALATLRGFLRTMQWQAVEQRIGASVALHVKVDGPVEEMVAQIYGEAQRFMLSLIFSGVVARARRAAVAELILRANWRLIEGAFVMDFDSGAVHYRAGLDFSEAELSEALVRNMVAAGMDAVEGFAAALLAVAEHGEAPDVAAASRFGMSHEDGA	164	0	1	0	1	2	-10.3	1051	2	3	0	1	0.910819	YbjN,	hypothetical protein				DUF4157,Capsule_synth,Glyco_trans_1_4,	FALSE	protein of unknown function (DUF4157),Glycosyltransferase,	FALSE	Solimonas	Proteobacteria	Solimonas soli	Solimonas soli DSM 21787	0.0118
2623620524	2624776018	MRQHRSEQASSTPDRPASTHAGPAGRRAEGHTARRGEVARSGRPGVGRSPQEIIGLQRTIGNRAVARAIEEDRHEHAAGCAHPPAEQVQRSVASVLGSSGRPLDDTTRADMESRLGSDFSDVRIHDDSAARSSAAGIGARAYTSGNHVVLGEGGADRHTLAHELTHVIQQRLGPVAGTDNGSGLRISDPGDRFEREAEATARRVLAGAPPAATEQQHTDGPTAAESPVQTAVQRVPKADTEPTSSRQQPYPPEGRRTRGKVREEERAKLPPVDPKQLRLRFRSAYDGPDEQELDTKQDIGFTQTATLIAPANLPRNAEFTYDFRQFAADQYVYWERQDDETYKKGQRTSTAWRLDGPYHPPYDDSEIDKTPTTITFRDAPGWSRNVAMTPGSWLASYTV…	454	0	0	1	0	12	-57.2	1197.4	0	12	0	1	0.910685	DUF4157,	protein of unknown function (DUF4157)				Phage_sheath_1,	FALSE	hypothetical protein,hypothetical protein,	FALSE	Micromonospora	Actinobacteria	Micromonospora yangpuensis	Micromonospora yangpuensis DSM 45577	0.5899
2599185263	2599823498	MGSQVASEAKKPAGKAGGASQPAAAKGGSDKAAGPAGKADAKSADQAGAKAGGAGAKAADAKAGAAKGAEAQPGAQGPAAKSEGAQRFDRMAVRAKLSVSEPGDAVEREADAVADKVMRMSEPSSKPAATSSTAPQLNRAPAAPDTAAGGAKPASAPAGGAAAAAGDKAAAPAAGKTPQAPKPTSTGGTTGGRATQENAAPDIRRAAASDSKADAPSVPADFASKLGEGQALDPNTRSFFEQRLGHDLADVRIHHDAQADSAAKQIHARAFTYGRHIAFAAGQFQPGSQEGKQLLAHELAHVLQQRQDVVPRQIMRKPAAAGSVDVKGVAIPGFKAQHYSGKEFTRPAGYNRKEEGSKQISTWRKATKGARDNFAKDLGLNEAGIYVAVPKSSKLDADN…	2362	0	0	2	0	3	-20.2	934	2	16	0	1	0.910433	DUF4157,DUF4157,	protein of unknown function (DUF4157)	2599824726	NO HITS AT ALL	1000000000	SBP_bac_3,	FALSE	ABC-type amino acid transport substrate-binding protein,hypothetical protein,	FALSE	Chitinimonas	Proteobacteria	Chitinimonas taiwanensis	Chitinimonas taiwanensis DSM 18899	0.2259
2630968271	2631172453	MANMGKQQVSSRNKPKLVQKKSIFEQSKFPQHSQNATALAQTNDLSDYPQLQPGETIANVQKSLQGTDKISLKLQAEGNHLQAPKRQEREANFAPVNHLKASPRISLAAGGLVQTKLTIGRPNDRYEQEADRVAASVVQQINRPVPGNSGQVVQGKDREEIEGLRMKPMVQRSKAIGGGEASTDLTSAINSARGGGQPLDTGLQQSMGQAMGADFSGVSVHTDKQSDQLNQSIQAKAFTTGQDVFFQQGAYQPGSREGQELIAHELTHVVQQNGDRIGRKETRKHDDQNTGSDISISSTPSDQVQRRFGFEIELPMLFTHKANIAVPSLAGGGNIAMNNVPMDAGMGGRHTNLVDMTGASHCYLNVDHSRTLNKLYEAELDQYATHNGLNQNQQDSLQA…	807	0	0	1	0	4	-45.8	1033.3	6	9	0	1	0.910396	DUF4157,	protein of unknown function (DUF4157)	2631172455	phage	1	GPW_gp25,Baseplate_J,	FALSE	hypothetical protein,Baseplate J-like protein,	FALSE	Nostoc	Cyanobacteria	Nostoc sp.	Nostoc sp. Moss4	0.2766
2675903693	2678962025	MKAGEAKSVATPAKSGTPFFNKGADTALLSDTSAETPFFQKQNSNSFPVQRKLTVGQPNDKYEQEADARADQVVQRLATPQVLTKKESAVQAKPLVGPVTPVIQAKCSACEHEEQLQKKEEEDLVQESPLELRRKPIFESNGEPPGDEKPVQRKCASCEKEEEQKVQKKEEDHSAQVAPTSIESNLNASSGTGSSLPESTRTQMESSFGADFSGVRIHTGSNAQQMSEDLHAQAFTHGNDIYFNSGKYDTESDSGKHLLAHELTHTLQQNGESEPAQRKIQRLPGWMSDAADWVSDTASDAAGGVVDGAQWVGGQIADGAEWVGDQASAAVDWVFEQISDLVDTGINWLNEKWDSVREFGRTSFEDIKNGFGDLIHFITTPLSGFMSALSMMNADLLGN…	1118	0	0	1	1	0	-11.6	947.1	2	7	0	1	0.910333	DUF4157,XOO_2897-deam,	Xanthomonas XOO_2897-like deaminase				PAP2,	FALSE	PAP2 superfamily protein,hypothetical protein,	FALSE	Pedobacter	Bacteroidetes	Pedobacter steynii	Pedobacter steynii DSM 19110	0.0277
649633045	649754110	MIAARLHGPQDIRIEDIPEPEPGAGEVKLAVAHNGLCGTDLAEFFAGPRACTTVPHPLTGGVLPQVMGHEFAGVVAAVGAGVADVAVGDQVCVEPLYSCGDCDRCHAGLPQLCRQVMTHGICSHGGGLAGFTVVPATMVHRLPASMSLAEGALVEPMSVAFNGVLRSGVEPGQSAVVFGAGPIGIGVMFGLRAVGVEDILLVEPAPARRAAVAALGVADVLDPEATDVADEVRRRTAGRGVDVAVDCAGAAATFAAAPAVLRARGRYVGIAFSGQAVSFTPWVLTRSEIELTGSLGYAPGVFARVIDLMAGGAFPTKGWVEQVGLDELREVFDDLRAGRRLKILVDLPTG	350	0	0	0	1	3	-10.4	994.3	-3	5	0	1	0.910332	ADH_N,ADH_zinc_N,	alcohol dehydrogenase	649754102	no clear winner	7	adh_short,AP_endonuc_2,	FALSE	short-chain dehydrogenase/reductase SDR,Xylose isomerase domain-containing protein TIM barrel,	FALSE	Frankia	Actinobacteria	Frankia inefficax	Frankia inefficax EuI1c	0.0175
2690315638	2690501778	MKSAEHIRKQERIKDSLSLSKSFFQPKLTVNQPNDVYEQEADAMADRVMRMAIPDHNENTFFKPVGDNIQRKCQHCEDEEKLHRKETSADKVEGSYQLDNYVGSLGSSGQALPQSSRQFFEPRFGQDFSNVRLHTDSVAAKSAQSINALAYTTGNNIVFNSGQYSPESDGGKRLMAHELTHVVQQKNQNLTEIGTIRRVPQEPTLGETKTPKTNLPMKSLKGMDIQKLFNMSADDRKKWYIEKLGAYESQLKESANNNVVPVQLLALVILNELADIDYKDILQSELGVTKGSLGIAQIQIDTVKNDNLFDDITEQEGKEAYKQMVTNAVRPGLSRYAARWMEDADKDKRMAINRRLQIPQYAIEAAAKEIRILLDRMMANRGADWQTRFGFVHAGIKAP…	470	0	3	1	0	2	-37.2	1097.3	4	6	0	1	0.909972	DUF4157,	protein of unknown function (DUF4157)				DUF4157,	FALSE	hypothetical protein,protein of unknown function (DUF4157),	FALSE	Mucilaginibacter	Bacteroidetes	Mucilaginibacter sp. OK268	Mucilaginibacter sp. OK268	0.1085
641522635	641665830	MKHSTHTRPSPGTGTAAQGGVKASTKGRVKSAGMPRYVTTHLPLPSNPAAEREAQARAQAPDQAAAHASGPGGAPSAAVQTTPLARQISRRIVDQAGSGQALPGGWAQQAAGLGAQPEQVRVHADSAAQRLTASMGANAVTVGRDIFFAPGRYAPDTHSGGALLRHELTHVGQQGGEPVAPQCDLTTPQPTDMGIFNMAMITQAAPPGLMGTISFMPDTDGPYSAEIGLVQAINITDVPGTSTGTPNTPVDWRNITDSNSITPANPAGTVGTEGGRMDLMTTGTDGAPAGTYIDSMTANNPRGSAIGPNYVEHFGNSQQFGWLRSDTDVGPAQLWDYPNFSFDTNFDFETVAKGTDNQVVYGALEWGFQIRSGAVVATSEYARAGNDTSATFDEALERF…	534	0	0	1	1	0	-29	1123.3	2	10	0	1	0.90949	DUF4157,OmpA,	OmpA/MotB domain protein				AAA,	FALSE	AAA ATPase central domain protein,hypothetical protein,	FALSE	Leptothrix	Proteobacteria	Leptothrix cholodnii	Leptothrix cholodnii SP-6	0.1363
2609459737	2609813696	MRTSALTKTQDAANATQKHAIQPAGFVDQRPSAAAQRKLAEVATGSDRSMQLSATGMGIAQRVENPEEEEATKQAKSIDAHNSLGTVQAMGDEAGGVNNTGLPDKLKAGVESMSGMSMDHVKVHYNSNKPAQLNAHAYAQGSDIHIASGQEQHLPHEAWHVVQQAQGRVSPTLQAKGIPVNDDDRLESEADAMGSRAMQLQSETAPGTGPASLTSGVLQLVKQEVIINGITHLVPLSGGSIFEGAAGPEVGNGETLAIDIADPIWSRRGPNQEMEGNRREDRHGEQKYAWYPLYSESDSNYQQDGWLHLRDETFIKTDALSPPMPEGEADGRRARAAPTTAPPETFDPSNVPAFIANQRHYQNSLSARFSMQSIMTSHRSVGFEYEFGQHNLGPDIPSH…	852	0	1	1	0	1	-19.1	1033.2	2	6	0	1	0.909142	DUF4157,	protein of unknown function (DUF4157)	2609813702	NO HITS AT ALL	5	DUF4157,UCH,UCH,Ank,	FALSE	Ankyrin repeat-containing protein,hypothetical protein,	FALSE	Collimonas	Proteobacteria	Collimonas sp. OK607	Collimonas sp. OK607	0.0366
2657245701	2660034527	MHAQEWDQEHDHERDHGQGHGHEHDEPVHASRASEGREPADTPHLYRAAAAGRADVVGAGGMSVLQRAVGNSAVGSMLQRKEEEERSPVHDVVSSGGGQPLDTDTRADLEGRMGADFSDVRIHTDSAAHESAKGVGAHAYTVGNNVVFQRDAYDPSSPQGRTTLAHELTHVIQQRNGPVEGTEAPGGIRVSDPSDRYEREAVANADRVLSDPAPAPVAEPAPAPAPAAGAAAVQRAATEDEDEQPADVQGSFVQRAKEGGEEEEEAPAE	269	0	0	1	0	21	-73.9	1170.3	0	8	1	1	0.909068	DUF4157,	protein of unknown function (DUF4157)				HhH-GPD,	FALSE	uncharacterized HhH-GPD family protein,hypothetical protein,	FALSE	Streptomyces	Actinobacteria	Streptomyces sp. DvalAA-43	Streptomyces sp. DvalAA-43	0.8387
2579779173	2582579099	MSVKQVIEQEQTAQAKKVSHQQVDSNRTLQAKTRLTMQDNRDTSHQIKQLKAALDEEKLSQHKSVTASHPINANRNASSPVNSPVKNAETTLQAKNNTGLPDNLKSGMENLSGMSLNHVKVHYNSPQPAAVQAHAFAQGSDIHVGSGQEKHLPHELGHVVQQAQGRVKPTTSVNGMPVNDSSSLENEATVMGDRALRGV	199	0	0	1	0	1	-34.6	1059.2	1	8	0	1	0.909063	DUF4157,	protein of unknown function (DUF4157)	2582579104	NO HITS AT ALL	4	0	FALSE	hypothetical protein,hypothetical protein,	FALSE	Shewanella	Proteobacteria	Shewanella psychrophila	Shewanella psychrophila WP2	0.1325
2648501563	2650336416	MHATPSHTDEKSKQTIGRKEKSMPSVFGGKNFFQPKLTVGSSDDHYEKEADAVAEQVMRTPDPIQTESQQGGDTKLNKFSTHRIQPKIVTPVIQAKCSQCEEEVQRKESDNDGGFEAPASVSDAIGAGGSPMDTETRSFMENRFGNDFGDVKIHDDSRAHQSSDDIGALAYTNKNHIVFGEGQYQPQTNSGKQLLAHELTHVLQQQDTRLSTKIQRDDKDQDIQFPVKVPAGLPSNKELDQYAEVLIFGKIMSMDWVPQGKTAEDAYAHPGMIVTYSFPSSFVSKNNGKKTADVPAAINKDYVKLQKDEKKKVDDEINKRYHEGTNIPKDDTIKKGEQGKQDMWNVYRDKVINEKKQLHDLPPEIKKLMGDEGKFEPSDYPRLLRIAEKIKLFSPEDVG…	1154	0	1	1	0	6	-40	1007.1	3	10	0	1	0.908453	DUF4157,	protein of unknown function (DUF4157)	2650336407	phage	2220	SPOR,Polysacc_deac_1,	FALSE	Peptidoglycan/xylan/chitin deacetylase, PgdA/CDA1 family,hypothetical protein,	FALSE	unclassified	Bacteroidetes	unclassified	Bacteroidetes FNED7-bin-32	0.2427
2595698247	2596401908	MNPYSDLTDQELIRLYIAGNNPAFTALVYRHKNRIFTTIVLLVRDRSLAEDIFQEVFIKIVNALQSGHYVDNSRFLAWAVRIAHNACISHFRKANQRQSTIVTYNDDLGDYMEVTEHSQEYRMIRAEVTEEINRMLDRLPGLQREALILRYYADLSYKEMAQTIGISINTALGRVRYALMNLRKQAGVENLVSV	194	0	0	0	1	1	-15.3	1066.1	-2	-1	1	1	0.9083	Sigma70_r2,Sigma70_r4_2,	RNA polymerase sigma-70 factor, ECF subfamily	2596401903	NO HITS AT ALL	4	Gly_transf_sug,	FALSE	Glycosyltransferase sugar-binding region containing DXD motif-containing protein,hypothetical protein,	FALSE	Chitinophaga	Bacteroidetes	Chitinophaga ginsengisegetis	Chitinophaga ginsengisegetis DSM 18108	0.0199
2582581873	2585425201	METINLQKEQKQSSKKNNSTFFKPAIQKKLSVGSANDSYEIEADHVADKVMKMSESAPQVTHSGSLIQRCSCDKEEKLRMKPIAENITPLIQRSSSENGGIASSQVENQINSSKGGGSNMDGNTKNFMENRFGADFSDVKIHTGSEAVQMSRELNAQAFAVGNDIYFNEGKYNPNSDNGKHLLAHELTHTIQQSGGIGTKVQRDWALVPPRPNAVGRVLNAAEITAAITFNETVLNNIPNSVDMISLIRDVLGISRTPPNIDAEFVNAVVYWQAVNRKTQDGKLGPATARPLFLEIGAEGAGKCEIDAGPRYSPRGAINVPAGGGERHAPFRLSSTFKSDPANQILPSCCEVRQFIRWNAAAAASFAPDVVPHVGFPAAHPVNTWIEDRDDTVNNRYGH…	469	0	0	1	0	0	-34.3	1102.3	3	9	0	1	0.908148	DUF4157,	protein of unknown function (DUF4157)				0	FALSE	hypothetical protein,hypothetical protein,	FALSE	Chryseobacterium	Bacteroidetes	Chryseobacterium sp. OV259	Chryseobacterium sp. OV259	0.1542
2576861037	2577007308	MKIKVKRPGSSGKSSQSFFSKNNESGFFSRQAKLNVGQPNDKYEQEADQVADQVVSESNSSKPFFSPAENSITQTNLLSESITPLVQKQEEEEEEAQAKMETQNIQRESEEEELQPKLEIQQESEDEEKEEALQLKQENSGVSRQNMTEQLIAKSRGAGSPLTTKIQAEMESGFGADFSGVKIHTGSRAIQMNKDLGARAFTSGNDIYFNSGQFQPASDSGKKLLAHELTHTLQQGASSTQTLVQRSTADEAYQQVVDAASGWGTDEEGIFSAIRSCSERNQLRGRIQGILSSELSGYDLFKARLLLKYGPETNFPPGILTIWEATDGAGTNEELVYDAIRSSSNRALLKRSTWVQRTLTNEMSGHEYAKTQLLFRYGIESSYPAYINSLWTATVGTGT…	712	0	0	1	1	0	-35.2	1125.4	4	12	0	1	0.908128	DUF4157,Peptidase_C2,	Calpain family cysteine protease				AAA,	FALSE	hypothetical protein,ATPase family associated with various cellular activities (AAA),	FALSE	Draconibacterium	Bacteroidetes	Draconibacterium orientale	Draconibacterium orientale FH5	0.2586
2654587789	2655776927	MTYTSKQLRKNIDPTQKKALTSPISMLSDQRASTAVQLKQQQIMQAAHSPNVIQQISAEDEPLQGKFESETPTQLQESAAAKPNNTGLPDNLKSGIENLSGYSMDDVKVHYNSAQPAQLNAHAYAQGTDIHVAPGQEQHLPHEAWHVVQQKQGRVQPTMQMKAGVPVNDDAGLEHEADVMGAKALQLKSIDIQTNKTSTINSPTAQLVDDDEGEEIEGGIGAQGFRFGTKDFGKFSANEEIDPDQIGEENNGIRELQEDQMRPDDVPQHQEYRLAMHMLHDVIMVLEDRGPDPEVDTAVLRQMMVDLQSEAKGHAKTYKSAMRNVTSNETQDNLQQNYLGDMDDLARDLLLLATHGKKIIEDRGYLEEGESLKETGTELWRERWLQTKGAVDRAITRLW…	616	0	1	1	0	4	-28	1097.3	4	6	1	1	0.907891	DUF4157,	protein of unknown function (DUF4157)	2655776936	NO HITS AT ALL	8	DUF4157,	FALSE	hypothetical protein,protein of unknown function (DUF4157),	FALSE	Cellvibrio	Proteobacteria	Cellvibrio sp. OA-2007	Cellvibrio sp. OA-2007	0.1543
644736340	644966092	MTQTYHSEREQSSTRANAANMSSQGIQRKAVEARLKSEPVQQQSLPEEEMPAQLAAIEEVLPAQMAAIEDELPAQMAAMDEEELPVQAKSAVQLKANQTGMPDQLKSGVESLSGIDMSDVKVHYNSSQPAQLNAHAYAQGTDIHVAPGQEQHLPHEAWHVVQQKQGRVQATTQLKESVPVNDDVALETEADVMGQKSLQQG	201	0	0	1	0	15	-39.1	1122.2	1	10	1	1	0.907883	DUF4157,	hypothetical protein	644966105	NO HITS AT ALL	12	Glyco_hydro_18,	FALSE	hypothetical protein,chitinase II,	FALSE	Chitinophaga	Bacteroidetes	Chitinophaga pinensis	Chitinophaga pinensis UQM 2034, DSM 2588	0.4505
2626541542	2626624775	MLRATFYEQEADRVADVVTRALTSKTQRQEEEEEVQAQHQVEEEEEIQARSEVNRPKTVSENLETRINNARSSGQPLSDNIREPMEKALRADFSGVRLHINSEAAILNKELNAKAFTTGQDIFFLENEYSPSSDIGRKLIAHELTHVVQQTGRNKTRRQKNLKENNVEKAAPHAQIRMTSLSVQKIEDIPEGLVDKYPPEILEHYEWDWSKARQKLVYEAIQETRGLGIMNRLIKYRQHSVNSVVDEVVLGLSGKKDVKRTLIKDGIKYTIKNTDRVPDTEITSSAPGSTKPTSDYDITFTVKDQPELEVDLVEAFNDKFGAKWEGKPSAVVFDTNVYTSGFMSEEARKTYTNKLDPERSEKVEENRMVSQLALSLLPICQHIIRNYKKEKKESRKTGW…	705	0	1	1	0	3	-32.5	1156.3	-2	3	2	1	0.907813	DUF4157,	protein of unknown function (DUF4157)				0	FALSE	hypothetical protein,hypothetical protein,	FALSE	unclassified	Chloroflexi	unclassified	uncultured Dehalococcoidia FW22 190_B1 (unscreened)	0.268
2645727981	2647799864	MMSCDLLSDAELITALKEGEEQAFGEIYERYWKELYRKANHILQDPDAAVDVLQDVFLSLWQRRAQVDIQVLKPYLHQALRFSVLKAIRKLKTDRQFYERLMEVTTEIISENPLLFKEQQQLIQNLIDNLPEDCKQAFLLSREQEMTYKQIANLLNISEKTVEKRISKSLKMIRASLNIETCITILLWYEIHR	193	0	1	0	1	6	-11.4	1025.3	-4	4	0	1	0.907737	Sigma70_r2,Sigma70_r4_2,	RNA polymerase sigma-70 factor, ECF subfamily				FecR,DUF4974,	FALSE	FecR protein,hypothetical protein,	FALSE	Pedobacter	Bacteroidetes	Pedobacter sp. PACM 27299	Pedobacter sp. PACM 27299	0.0154
2671180071	2671436223	VSQPLLTESSEKAKQRAEHRGPKPDASPSFQHERNSLLQLQRTLGNQRVAQLIQTKRVTPEGKIIGLQPKLTVGAADDQYEQEADRVARHAVSTPDSAVMASLQHAPQVEGEARRSPTLQSKRLPILPLAASITPFARRQLGVTEEIEDQKDKEEDREEDKSLLAKPLSKSAPLPLQRQVSMEEKETGPLQPKSTESLRGSFEAGDDVEFRLSQSRGQGSPLPDSIRAYMEPRFGVDFSHVRVHTHSNAIQMSRDIGARAFTHGLDIFFGAGGNPTDLELTAHELTHVVQQTGAPPLRRQKEDDAPVAGLPLSPQLIPLSATRGSPPKLSDQEDRNDSHPVASAETGAGTVVLIEQAERHTSTASTADTTENIRGGAARPAEAAQAAPLLAPNLTTAAE…	1243	0	0	1	0	0	-54.6	1012.1	2	12	0	1	0.907616	DUF4157,	hypothetical protein				AAA,	FALSE	hypothetical protein,hypothetical protein,	FALSE	Nitrosovibrio	Proteobacteria	Nitrosovibrio tenuis	Nitrosovibrio tenuis Nv1	0.5489
637000186	638025832	MSRATSKSVRRSESTRPSDSSRRPESAPSERSAPGVPAFLRGRSGESGPGARARPNSASGVPRYMRGGLASPLRTPVQTKCAACESGGGPCAACGEKDAVQPQAAGGTVESRPAAIRREAHAGVKDASAPLPHFAQLQQAFGRHDLSNVTARVGGEAALASDRMGAHAFTMGNRIAFRGPPDLSLAAHEAAHAVQQRSGVQLHDGVGHPGDPYERQADEAADAVVRGETAEPILDRAVGPSGPPVTETSSSAAPVQPFLAANVHRLFEPPAAPSRMPRPQGGGGTSNGGSLESTEGRSAQDGQSTDSGSGAAGSALGAAAGPATDALTSGPTEPTSDTAAPPGGTEGAQTCAGGGPQNATCYTEAIEEPEGEPEQEPPEPAPTESQEAASSVSPDAEER…	1696	0	0	1	0	21	-54.9	993.1	2	12	0	1	0.907585	DUF4157,	hypothetical protein				DUF2379,	FALSE	hypothetical protein,hypothetical protein,	FALSE	Myxococcus	Proteobacteria	Myxococcus xanthus	Myxococcus xanthus DK 1622	0.5536
2767802079	2768391657	MRAHDQGHESEHEHGHEHDETFRSTAQDGAADARESAQTSYLFKAAATGRPDVVGAAGLSSLQRSVGNSAVGTMLSRDAAPEKEPAPGPGHETAPSPSQDRSPVHDVISSGGGSPLDTDTRTDMESRMGADFSDVRVHTDSAAHESAKGVGAHAYTVGNHVVFQRDSYDPSSPGGRTTLAHELTHVVQQRNGPVEGSEAPGGIRVSDPSDRFEQEAVANADRVLSEPSPSPSSEPAPAPPPITAAAVQRQATEDEDEEPANVQGSFVQRAEEGSEEEEEAPPT	283	0	0	1	0	18	-65.2	1077.3	-1	9	0	1	0.907573	DUF4157,	uncharacterized protein DUF4157				DAO,	FALSE	hypothetical protein,glycine/D-amino acid oxidase-like deaminating enzyme,	FALSE	Streptomyces	Actinobacteria	Streptomyces scopuliridis	Streptomyces scopuliridis RB72 NRRL B-24574	0.5715
637000249	637920117	MRSAATSAGAPLRLQAAGAKVSSPHDPEEKEADNTADKVMRMAVPDSQIAKVPTNTGGVFRKLFRRPAKPNNEEKISRKAPNEEPQLKEDKELQRKEDRELQRTEDKELQRKGDRELQRAEDKELQRKENEELQRKEDKELQRKEDENLQRKEDKELQRKEEDIQRASQPDKELARKPEQEQEPKIARKPQVEEQQLQRKAHEQQEEIQRKAEGSPDAGSNVTAEIRSAMAGGDPLPLSVRRFMEPRFNADFSNVKVHSNTQSANLNKKVSAKAFAVKNHIFFGKDQYQPESDEGKHLLAHELTHTIQQGAASQGDGANQGGGANVQRTVEDEVQRKVAVNQRTAPKVQRLGVRDALDYFADHANHIPGFRMFTIVLGVNPINMRSVDRTPANILRAVV…	1246	0	0	1	0	0	-26.6	920	2	9	0	1	0.907447	DUF4157,	hypothetical protein				AAA,CBM_2,CBM_6,Pec_lyase,	FALSE	Elongation factor P,Serine O-acetyltransferase,	FALSE	Saccharophagus	Proteobacteria	Saccharophagus degradans	Saccharophagus degradans 2-40	0.1
2690315804	2691150172	MTGMVQAAKTPARQPTASPARESPTVRRLAQAKGHGAPLAPAVRLPLEQSFGVSLEAVRVHTGGDVAQAVEDHGARALTYGADIYLASGESAADLKLIGHEAAHVVQQRASPALQPKGVGGGALEREADSAAAAAASGAAFSVEGRTSGPAVQAKSLLEDGAAWLGDVASGVVDFSESIGWRMVDQFAPDLAPILRKGPQGIVDWAKEKVSAGVQAVFETMMAPVRAVTGFGAQLSAEFAPMVVWAKDAAAKIAKNDCTPFREAADKIEQVATRIIQPIVERVQPVIAKIESFFTSVWNTIGAPVWEWLKSYAAAQWKAVTEVADWVWNKAEPIRRVAAQGWTWFKNKLGVGDGPEGQNGILQWVQAKLAVAGDWIKEKLAPYQKEVTAIAAVVGGLLI…	1255	0	0	1	0	0	-26	934.1	3	14	0	1	0.907447	DUF4157,	protein of unknown function (DUF4157)				AAA,Glycos_transf_2,Glyco_tranf_2_3,Glycos_transf_2,	FALSE	AAA+-type ATPase, SpoVK/Ycf46/Vps4 family,Glycosyltransferase involved in cell wall bisynthesis,	FALSE	Phenylobacterium	Proteobacteria	Phenylobacterium immobile	Phenylobacterium immobile E	0.2224
2671180042	2671345969	MAPQLLAESPEKTRQQDALRKPPPASVTLLSGGSCSTILQLQRTLGNQRVAQLIQARRLTPEGRILGLQPKLTVGSQDDQYEREADRVARQVVGMPDSATPAASQQTPLIENEASPATQRSRSLPPVASSAPLVIPLAQRKTQVTEEVEDQKDKEKDREEDKEELLLTKFLNQSAAPPLQRMTAQEEEAGSTQAASATSFGGSFEAGEEIESQVNLSKGQGSPLPDSVRAYMEPRFGTDFSQVRVHTGSNAIQMNREIGAHAFTHGSDIFFGAGSSPANLELTAHELTHVVQQTGASPLQRQKEDASIASRPQLFAHLPFTADIPESGPDLSHQEIMGGSNTGESGKTSIGTASKTGHVEHVTPIPDIRSGTGRPVEAQQNPLLLTPNSPTSAEPKKLG…	1174	0	1	1	0	0	-16.4	998.2	1	10	0	1	0.907142	DUF4157,	hypothetical protein				AAA,	FALSE	hypothetical protein,hypothetical protein,	FALSE	Nitrosospira	Proteobacteria	Nitrosospira sp. Nl5	Nitrosospira sp. Nl5	0.0655
2767802124	2768737399	VRERLYLRSPRTVAAARQFTRDTLRAWGVHERPEEMLLCVSELATNALRYGVPPGRGYLLRLFGFEDATVRVEVHDSGPGFSRITGRPHGHGLTLVAALADDWGVLARTPGKVVWCEFRRAAVRAAAQAAARQSGV	136	0	0	0	1	23	-34.9	1230.4	4	6	1	1	0.907037	HATPase_c_2,	histidine kinase-like protein				HTH_31,DUF3995,	FALSE	helix-turn-helix protein,uncharacterized protein DUF3995,	FALSE	Streptomyces	Actinobacteria	Streptomyces sp. NRRL S-241	Streptomyces sp. NRRL S-241	0.2215
2690315638	2690501775	MNSHQHINPVGKPENHTASKPLFFQPKLTVNQPNDVYEQEADNMADRVMRMTGMPQNENAFFKSALTGIQRKCQHCEEEEKTVHRKENSGAEVQGSHELDSYIGSLGSSGQALPESSRSFFEPRLGHDFSNVRIHADSVAAKSAQSINALAYTTGNNIVFNSGQYAPENDSGKKLMAHELTHVVQQNAVKNNTIVQRELAIEPQGAAAGVTKRILSKVDIKDAIRVNKSVFGTKEAVKQVRDVIGTNDSTVIDEEFVLAVAEFQFKQGVAQDGKVGPVTMMIILEELQAEKQTETEQKVKNGFQVFKPTDINTSHCGCQQELKRAIAGTQFFIPFYEKCETQPGVVDGKTVEACVLSELKKIGVKTKTAGTTDPTSGDIKVKPVPGKCGKLHETDTLAH…	461	0	2	1	0	5	-37.9	1106.3	3	7	0	1	0.906626	DUF4157,	protein of unknown function (DUF4157)				DUF4157,DUF4157,	FALSE	protein of unknown function (DUF4157),protein of unknown function (DUF4157),	FALSE	Mucilaginibacter	Bacteroidetes	Mucilaginibacter sp. OK268	Mucilaginibacter sp. OK268	0.1343
2551306416	2553007318	MSQYAQLERKSTQQGGASAVTQGRAVLEDQRADGPIAQKKLAGSLDAASPRSGRTLAGHNSTGLPRQLKAGVESLSGMSMNHVHVQYNSSRPAQLNAHAYAQGSDIHLAPGQEKHLPHEAWHVVQQAQGRVRPTMQMKAGLPVNDDAGLEHEADVMGARAVQLSAAENASPAPAVISTAGRGTVQRKIGFEMEYAIPLMQDAVTYKGLLSKSFNAAGTQRIARYLLGGPSYDNENALFSGQGFKVVNDKELDLMMANRALLEALEDDRMINEIPTGTKPAGIPEYVTDAVDELAPLSTARISGILGAVSQHMGQAFAVASGEQPGALPGASGYSVGFPGNDILNYYRQHKKSLKKIEPAVKSVKDAIKDRIAPQVTVGIIPSSLTEIHNYVSTSGVMDA…	718	0	1	1	0	4	-33.8	1095.3	1	10	1	1	0.906138	DUF4157,	protein of unknown function (DUF4157)				DUF4157,AAA,	FALSE	protein of unknown function (DUF4157),ATPases of the AAA+ class,	FALSE	Herbaspirillum	Proteobacteria	Herbaspirillum rubrisubalbicans	Herbaspirillum seropedicae Os34	0.3682
2775507145	2777602863	MAHAELKSKPTLFRQRAAQRQTRRTTLEDNRRTKTPVIQQQPNHTGLPDQLKSGVESLSGHAMDDVNVHYNSAKPAQLNAHAYAQGSDIHLAPGQEKHLPHEAWHVVQQKQGRVKPTMQMKSGVNINDDQGLEKEADEMGNRAMQLYSQTPRNLIRKPIETSSDPIQRVEFSPAHLLGAVAIGGTVLTGAALLLRQWWQGRNNGGGQQQGEGQHAPQLPPWLPAVHPNGENRSADPYELQNGQVHHIIAHTHLLKGLNHLGQQDQYEVRRSYLPSLNQLTVRQLATTFQHLRFFNPDPNVDPRDNTIDRHHQYFDAAWTTQPISQINGNITIQQGNYINTTIDGFKIAYDGVKNGHGPGDVGQNEFWEALMNSFFEWSGGNLFYGAQQRAEPGGADLDE…	613	0	0	1	0	0	-54.2	1012.2	5	9	0	1	0.906123	DUF4157,	uncharacterized protein DUF4157				AAA,	FALSE	hypothetical protein,ATPase family protein associated with various cellular activities (AAA),	FALSE	Vibrio	Proteobacteria	Vibrio sp. MEBiC08052	Vibrio sp. MEBiC08052	0.3964
642555119	642705014	MSHVRVDNKTNSAEKTRQKKDNGTENLIQPYADDRVETQVQLKQQSLMKQATDNNLKNNTGLPNQLKAGIESLSGMSMDHVKVHYNSDKPAQLNAHAYAQGSDIHVAPGQEQHLPHEAWHVVQQAQGRVKPTLQMKTGVPVNDDVGLEHEADVMGGRALSYPAENPMQLAKNTTRDIKQNSIIQKKPIDINMKKVEAQDSSDKILLNKVYGFPTFKLNRDAKGKRGYIGTAIVWSGEPDAEKMANKYVTETQQWNEDERKARLAVNFLVNSRVEFEPNGDQKARYDSVMKAADTELTVLGKATSLINGVTWEYKYKGGGLPEKNTTEIGKILESGKINNDTVTWKDGNNTITDKEAKEEFKKKRAEKGVPYGALRSEASKGTTEIEAHLSGSNKTGEVY…	715	0	2	1	0	6	-59.1	1083.1	2	8	0	1	0.905713	DUF4157,	hypothetical protein	642705004	NO HITS AT ALL	9	DUF4157,WHH,	FALSE	hypothetical protein,hypothetical protein,	FALSE	Cellvibrio	Proteobacteria	Cellvibrio japonicus	Cellvibrio japonicus Ueda107	0.4252
2708743152	2710209883	MSISCRFTLNNRHFSELSCNGVGSFKAFSGKDSGRNNRAAVTQPNIGPLPPNRYYIVDRESGGLRSQIRDFFLKYGYGTDRSTWFALYRDDGVTDDWTIIQGVRRGNFRLHPIGPRRTSNGCITLANPDDFKNLYDHLKASPTIPVPGRSIRAYGTVDVR	160	0	0	0	1	0	-13.7	1070.3	2	1	1	1	0.905498	DUF2778,	Protein of unknown function (DUF2778)	2710209887	NO HITS AT ALL	1894	DUF4096,DDE_Tnp_1,AAA,	FALSE	transposase, IS4 family,ATPase family associated with various cellular activities (AAA),	FALSE	Mycetohabitans	Proteobacteria	Mycetohabitans endofungorum	Paraburkholderia endofungorum HKI456	0.0264
2636415682	2637560340	MKVPKQKRSQAAPVSRAERQPAGDAQRRVDEGPHQRAQRDRLAQLQADGNRNGLPESLRSGIESLSGLDMSDVRVHRDSARPAQLQAHAYAQGSDIYLAPGQEKHLPHEAWHVVQQKQGRVRPTMRLPDGAVMNDSAALEGEADSMGSAAIVAGRYAPPEPVRAQAPAATVAQGVLWVITDKEKMPETTEKDIERLKGGSGLPASDFATMEHSGRRKHANAAAETMPTDQDLDIHVLAHGGLEDKPWIGGLYLEEFVDALVNKYGVQNIEGRTLWMMVCHVGNAIDAFMKLLEGKGLQNVSVFIPKDFMYISKQGIPHVAGEGRFTDVKTVNKTVAKYDANHSTLAVAGFQPTGGGWEGRRLVSGRVERIGSLHVEEAITNKFDPEGLET	390	0	0	1	0	2	-54.2	1140.4	3	14	0	1	0.904962	DUF4157,	protein of unknown function (DUF4157)	2637560346	NO HITS AT ALL	5	Response_reg,GerE,	FALSE	DNA-binding response regulator, NarL/FixJ family, contains REC and HTH domains,hypothetical protein,	FALSE	Ralstonia	Proteobacteria	Ralstonia sp. A12	Ralstonia sp. A12	0.6374
2739367658	2739626123	MKADAITEHARYSRVRVPEQGQETNHLLNRTANRLPIQAKLTVGAVEDTLEQEADAMADKVMRMPHQTFVQRKCANCEAEKKVQKKASVNGIASTLQSGTGSAVNQSTADAITSSAGGGNRMDAETNSFMSKRFGNDFSEVKIHADTESVNMNRDLNARAFTVGRDIYFNEGEYQPTSAQGRKLLAHELTHTIQQGQGTVGQVQRTPAATLAAQRRTIISNARARAFHRVNVAYLNINGTSPHFNQSEEMARVQGLIAPDIVNFEQIVEIVGSMMTKLSSDSNIEIGPEISQCTGEMGWEAYVTGNRLPIHLCNRFFTQSPEQQTRTLIHEAAHAAGIGEASGESYFILFDCGASTADNWLVADAWARYIHCVSGQTPD	379	0	2	1	0	2	-37.1	1004.1	2	6	0	1	0.904941	DUF4157,	uncharacterized protein DUF4157				DUF4157,	FALSE	uncharacterized protein DUF4157,hypothetical protein,	FALSE	Algoriphagus	Bacteroidetes	Algoriphagus antarcticus	Algoriphagus antarcticus DSM 15986 (v2)	0.1079
2515154030	2515282259	MKTKTTQTPKAKPGKPGRQSSFFQTKKSDGAFFKAQPNVKVGKRESRYETEADQMADRAVNNEGTARPLFGQISPLVQRKEQEENLQAKAAEEEEVMQTMMEEEEPIQRQPEAEEEEMVQAQMEEEEQVQSKEEEEVQRKEDEEELQMQEEEEAVQTKKEDEEEIQQKEEEEEQLQAKLAPRPLLHRGLDIANAIRLRRGKGQALDTATRQKMENAFQADFSGVRIHTDQDAVRMNRALGAQAFTTGSDVFFNEGKYDPSRRKGQLLLAHELTHTVQQGVVPERATDTPEPIAEPGTDTAAPSADSDVLLPVTIPAEDTTAVASLGGAEAGTAPATSEGEAGASPAPVEETPVPRTPGEDPNFKALKRKTKKTAAGQKTTPTAKSLSENAEAAAPLADN…	1540	0	0	1	0	0	-43.1	1064.2	4	14	0	1	0.904807	DUF4157,	protein of unknown function (DUF4157)				0	FALSE	hypothetical protein,hypothetical protein,	FALSE	Lewinella	Bacteroidetes	Lewinella cohaerens	Lewinella cohaerens DSM 23179	0.4624
[truncated: 1,582 more rows]

## Sheet: EV4 explanation
All EAT gene predictions across eCIS+ genomes, sorted by score. The list includes all EAT predictions with score > 0.5.
Probability is the final combined score for being an EAT
Genome and gene ID are IMG website accessions: https://img.jgi.doe.gov/cgi-bin/m/main.cgi
