# Supplementary material for: Identification of novel toxins associated with the extracellular contractile injection system using machine learning
Source: Mol Syst Biol. 2024 Jul 28;20(8):859–79. doi: 10.1038/s44320-024-00053-6 (PMC11297309; doi:10.1038/s44320-024-00053-6)
Supplement: Supplementary file 9 — Source data Fig. 8 [file 44320_2024_53_MOESM9_ESM.zip › Fig 8A/fig 8 source data.xlsx]

## Sheet: Sheet1
Raw data for Fig 8A																									Raw data for Fig 8B
EATs1								EATs2								EATs3									Dose1								Dose2								Dose3
Date and time								Date and time								Date and time									Date and time								Date and time								Date and time
Print Date/Time:	10/01/2023 h:mm:ss tt							Print Date/Time:	10/12/2023 h:mm:ss tt							Print Date/Time:	11/11/2023 h:mm:ss tt								Print Date/Time:	12/18/2023 h:mm:ss tt							Print Date/Time:	12/25/2023 h:mm:ss tt							Print Date/Time:	1/12/2024 h:mm:ss tt
																									VopC:EAT14 at 1:0.25, 1:0.5 and 1:1								VopC:EAT14 at 1:0.25, 1:0.5 and 1:1								VopC:EAT14 at 1:0.25, 1:0.5 and 1:1
Layout								Layout								Layout									Layout								Layout								Layout
	1	2	3	4	5	6			1	2	3	4	5	6			1	2	3	4	5	6				1	2	3	4	5	6			1	2	3	4	5	6			1	2	3	4	5	6
A	CTL-1	EV-1	EAT14-1	EAT15-1	EAT16-1	EAT17-1		A	EV-1	CTL-1	EAT14-1	EAT15-1	EAT16-1	EAT17-1		A	EV-1	VopC-1	EAT14-1	EAT15-1	EAT16-1	EAT17-1			A	EV-1	VopC-1	1/0.25-1	1/0.5-1	1/1-1	EAT14-1		A	EV-1	EAT14-1	VopC-1	1/0.25-1	1/0.5-1	1/1-1		A	EV-1	EAT14-1	VopC-1	1/0.25-1	1/0.5-1	1/1-1
B	CTL-2	EV-2	EAT14-2	EAT15-2	EAT16-2	EAT17-2		B	EV-2	CTL-2	EAT14-2	EAT15-2	EAT16-2	EAT17-2		B	EV-2	VopC-2	EAT14-2	EAT15-2	EAT16-2	EAT17-2			B	EV-2	VopC-2	1/0.25-2	1/0.5-2	1/1-2	EAT14-2		B	EV-2	EAT14-2	VopC-2	1/0.25-2	1/0.5-2	1/1-2		B	EV-2	EAT14-2	VopC-2	1/0.25-2	1/0.5-2	1/1-2
C	CTL-3	EV-3	EAT14-3	EAT15-3	EAT16-3	EAT17-3		C	EV-3	CTL-3	EAT14-3	EAT15-3	EAT16-3	EAT17-3		C	EV-3	VopC-3	EAT14-3	EAT15-3	EAT16-3	EAT17-3			C	EV-3	VopC-3	1/0.25-3	1/0.5-3	1/1-3	EAT14-3		C	EV-3	EAT14-3	VopC-3	1/0.25-3	1/0.5-3	1/1-3		C	EV-3	EAT14-3	VopC-3	1/0.25-3	1/0.5-3	1/1-3
D	CTL-4	EV-4	EAT14-4	EAT15-4	EAT16-4	EAT17-4		D	EV-4	CTL-4	EAT14-4	EAT15-4	EAT16-4	EAT17-4		D	EV-4	VopC-4	EAT14-4	EAT15-4	EAT16-4	EAT17-4			D	EV-4	VopC-4	1/0.25-4	1/0.5-4	1/1-4	EAT14-4		D	EV-4	EAT14-4	VopC-4	1/0.25-4	1/0.5-4	1/1-4		D	EV-4	EAT14-4	VopC-4	1/0.25-4	1/0.5-4	1/1-4
Luciferase activity:Lum								Luciferase activity:Lum								Luciferase activity:Lum									Luciferase activity:Lum								Luciferase activity:Lum								Luciferase activity:Lum
	1	2	3	4	5	6			1	2	3	4	5	6			1	2	3	4	5	6				1	2	3	4	5	6			1	2	3	4	5	6			1	2	3	4	5	6
A	413	234	271	260	925	1349		A	859	686	728	291	1043	1407		A	9712	83898	4845	5904	10363	1830			A	149255	812343	969012	609005	241824	106297		A	209	368	8765	3910	5533	26369		A	11480	4587	61557	46242	57051	46358
B	941	406	384	338	481	1336		B	1095	1330	853	424	969	2295		B	8626	82734	4081	4491	10170	2820			B	160593	812540	958371	573013	243049	130748		B	857	995	10201	2960	4924	25276		B	9934	2797	60177	37991	52262	45185
C	607	251	244	287	634	1004		C	945	1746	708	436	1191	1543		C	8235	86244	4706	3900	11067	1525			C	140392	849302	958732	693356	213403	126977		C	498	482	8571	3138	2464	23058		C	10056	2190	63709	38734	46522	43180
D	594	194	274	244	431	954		D	1188	969	937	471	1169	1681		D	8757	75078	3207	3247	8857	2430			D	153790	839421	977737	580397	211638	110440		D	717	350	5576	2008	5483	17668		D	5509	1723	30326	17864	48302	28995
Renilla Activity:Lum								Renilla Activity:Lum								Renilla Activity:Lum									Renilla Activity:Lum								Renilla Activity:Lum								Renilla Activity:Lum
	1	2	3	4	5	6			1	2	3	4	5	6			1	2	3	4	5	6				1	2	3	4	5	6			1	2	3	4	5	6			1	2	3	4	5	6
A	530	257	1235	466	3139	2101		A	1690	3006	2156	727	2412	2206		A	6591	9203	8340	4557	8433	1609			A	40391	63992	82588	93214	67043	38743		A	67	316	734	248	600	4184		A	5872	5047	6726	6261	11284	11676
B	2242	308	1807	568	1407	981		B	2141	2772	2232	720	2936	3790		B	5660	8641	7430	3729	6517	1992			B	40932	62777	89791	94169	65317	41334		B	214	425	707	192	463	4844		B	7999	3623	7982	5155	10317	10346
C	1370	198	713	351	1108	764		C	1734	2641	2038	893	3158	3842		C	5993	8883	6536	2945	6693	1258			C	40307	61814	80954	85403	66299	40213		C	172	311	687	199	298	3759		C	6168	2684	7672	4952	7981	7615
D	946	186	789	264	881	884		D	1805	2131	1956	637	2778	3896		D	6046	6953	5634	3028	5555	1322			D	41029	62830	93941	92093	68905	42036		D	297	237	474	196	581	2656		D	3401	2958	2994	2955	7876	5870
Firefly/Renilla ratio								Firefly/Renilla ratio								Firefly/Renilla ratio									Firefly/Renilla ratio								Firefly/Renilla ratio								Firefly/Renilla ratio
	1	2	3	4	5	6			1	2	3	4	5	6			1	2	3	4	5	6				1	2	3	4	5	6			1	2	3	4	5	6			1	2	3	4	5	6
A	0.779	0.911	0.219	0.558	0.295	0.642		A	0.508	0.228	0.338	0.4	0.432	0.638		A	1.474	9.116	0.581	1.296	1.229	1.137			A	3.695	12.694	11.733	6.533	3.607	2.744		A	3.119	1.165	11.941	15.766	9.222	6.302		A	1.955	0.909	9.152	7.386	5.056	3.97
B	0.42	1.318	0.213	0.595	0.342	1.362		B	0.511	0.48	0.382	0.589	0.33	0.606		B	1.524	9.575	0.549	1.204	1.561	1.416			B	3.923	12.943	10.673	6.085	3.721	3.163		B	4.005	2.341	14.429	15.417	10.635	5.218		B	1.242	0.772	7.539	7.37	5.066	4.367
C	0.443	1.268	0.342	0.818	0.572	1.314		C	0.545	0.661	0.347	0.488	0.377	0.402		C	1.374	9.709	0.72	1.324	1.654	1.212			C	3.483	13.74	11.843	8.119	3.219	3.158		C	2.895	1.55	12.476	15.769	8.268	6.134		C	1.63	0.816	8.304	7.822	5.829	5.67
D	0.628	1.043	0.347	0.924	0.489	1.079		D	0.658	0.455	0.479	0.739	0.421	0.431		D	1.448	10.798	0.569	1.072	1.594	1.838			D	3.748	13.36	10.408	6.302	3.071	2.627		D	2.414	1.477	11.764	10.245	9.437	6.652		D	1.62	0.582	10.129	6.045	6.133	4.94
Mean EV ratio		1.135						Mean EV ratio	0.5555							Mean EV ratio	1.455								Mean EV ratio	3.71225							Mean EV ratio	3.10825							Mean EV ratio	1.61175
Nomalized to EV								Nomalized to EV								Nomalized to EV									Nomalized to EV								Nomalized to EV								Nomalized to EV
	CTL	EV	EAT14	EAT15	EAT16	EAT17			EV	CTL	EAT14	EAT15	EAT16	EAT17			EV	VopV	EAT14	EAT15	EAT16	EAT17				EV	VopC	1/0.25	1/0.5	1/1	EAT14			EV	EAT14	VopC	1/0.25	1/0.5	1/1			EV	EAT14	VopC	1/0.25	1/0.5	1/1
1	0.686344	0.802643	0.192952	0.49163	0.259912	0.565639		5	0.914491	0.410441	0.608461	0.720072	0.777678	1.14851		9	1.01306	6.26529	0.399313	0.890722	0.844674	0.781443			1	0.995353	3.41949	3.16062	1.75985	0.971648	0.739174		5	1.00346	0.374809	3.84171	5.07231	2.96694	2.02751		9	1.21297	0.563983	5.6783	4.5826	3.13696	2.46316
2	0.370044	1.16123	0.187665	0.524229	0.301322	1.2		6	0.919892	0.864086	0.687669	1.06031	0.594059	1.09091		10	1.04742	6.58076	0.37732	0.827491	1.07285	0.973196			2	1.05677	3.48656	2.87508	1.63917	1.00236	0.852044		6	1.28851	0.753157	4.64216	4.96003	3.42154	1.67876		10	0.770591	0.478982	4.67752	4.57267	3.14317	2.70948
3	0.390308	1.11718	0.301322	0.720705	0.503965	1.15771		7	0.981098	1.18992	0.624662	0.878488	0.678668	0.723672		11	0.94433	6.67285	0.494845	0.909966	1.13677	0.83299			3	0.938245	3.70126	3.19025	2.18708	0.867129	0.850697		7	0.931392	0.498673	4.01383	5.07327	2.66002	1.97346		11	1.01132	0.506282	5.15216	4.85311	3.61657	3.51792
4	0.553304	0.918943	0.305727	0.814097	0.430837	0.950661		8	1.18452	0.819082	0.862286	1.33033	0.757876	0.775878		12	0.995189	7.42131	0.391065	0.73677	1.09553	1.26323			4	1.00963	3.5989	2.80369	1.69762	0.827261	0.707657		8	0.776643	0.475187	3.78477	3.29607	3.03611	2.14011		12	1.00512	0.361098	6.28447	3.75058	3.80518	3.06499
Data used for bar graph Figure 8A																									Data used for bar graph Figure 8B
	EV	VopC	EAT14	EAT15	EAT16	EAT17																				EV	VopC	1/0.25	1/0.5	1/1	EAT14
1	0.802643	6.26529	0.192952	0.49163	0.259912	0.565639																			1	0.995353	3.41949	3.16062	1.75985	0.971648	0.739174
2	1.16123	6.58076	0.187665	0.524229	0.301322	1.2																			2	1.05677	3.48656	2.87508	1.63917	1.00236	0.852044
3	1.11718	6.67285	0.301322	0.720705	0.503965	1.15771																			3	0.938245	3.70126	3.19025	2.18708	0.867129	0.850697
4	0.918943	7.42131	0.305727	0.814097	0.430837	0.950661																			4	1.00963	3.5989	2.80369	1.69762	0.827261	0.707657
5	0.914491		0.608461	0.720072	0.777678	1.14851																			5	1.00346	3.84171	5.07231	2.96694	2.02751	0.374809
6	0.919892		0.687669	1.06031	0.594059	1.09091																			6	1.28851	4.64216	4.96003	3.42154	1.67876	0.753157
7	0.981098		0.624662	0.878488	0.678668	0.723672																			7	0.931392	4.01383	5.07327	2.66002	1.97346	0.498673
8	1.18452		0.862286	1.33033	0.757876	0.775878																			8	0.776643	3.78477	3.29607	3.03611	2.14011	0.475187
9	1.01306		0.399313	0.890722	0.844674	0.781443																			9	1.21297	5.6783	4.5826	3.13696	2.46316	0.563983
10	1.04742		0.37732	0.827491	1.07285	0.973196																			10	0.770591	4.67752	4.57267	3.14317	2.70948	0.478982
11	0.94433		0.494845	0.909966	1.13677	0.83299																			11	1.01132	5.15216	4.85311	3.61657	3.51792	0.506282
12	0.995189		0.391065	0.73677	1.09553	1.26323																			12	1.00512	6.28447	3.75058	3.80518	3.06499	0.361098
mean	1	6.73505	0.452774	0.825401	0.704512	0.95532																			mean	1	4.35676	4.01586	2.75585	1.93698	0.596812
Stdev	0.11238	0.489658	0.207395	0.224929	0.300224	0.220454																			Stdev	0.163169	0.935626	0.916027	0.76247	0.90173	0.175558
SEM	0.0324414	0.244829	0.0598698	0.0649314	0.0866673	0.0636395																			SEM	0.0471027	0.270092	0.264434	0.220106	0.260307	0.0506792
